# Supplementary material for: Heat and drought induced transcriptomic changes in barley varieties with contrasting stress response phenotypes
Source: Front Plant Sci. 2022 Dec 8;13:1066421. doi: 10.3389/fpls.2022.1066421 (PMC9772561; doi:10.3389/fpls.2022.1066421)
Supplement: Supplementary file 9 [file Table_2.xlsx]

## Sheet: Legend info for tables
Supplementary Table 2. DEGs in response to heat, drought and combined stress in GP (12 comparisons) and Otis (12 comparisons).
The columns in each of the sheet are described below
GeneID: The V3 Morex gene identifiers are provided
baseMean: It is a just the average of the normalized count values, dividing by size factors, taken over all the samples.
logFC (log of Fold Change): logFC (fold change) generally refers to the ratio of average expression between two groups. For a particular gene, a log2 fold change of −1 for condition treated vs untreated means that the treatment induces a change in observed expression level of 2^−1 = 0.5 compared to the untreated condition. In simple terms, value 2 means that the expression has increased 4-fold, a…
lfcSE: standard error of the log2FoldChange estimate.
stat = Wald statistic. By default, DESeq2 uses the Wald test to identify genes that are differentially expressed between two sample classes. The Wald statistic is the LFC divided by its standard error. This Wald statistic is used to calculate p-values (it is compared to a standard normal distribution). So, it's the ratio of LFC and SE which determines significance.
p-value: These are the Wald test p-values.
FDR: These are also called as the adjusted p-values (padj). By default, DESeq2 uses Benjamini-Hochberg method to adjust the p-values.
IPK Gene Descriptions are provided for each gene
The tables are sorted based on the LogFC column. The down regulated genes are in the top and up regualted genes in the lower part of the table. A empty row separates down and upregulated genes.

## Sheet: GA-GE
Gene ID	baseMean (GA-GE)	logFC (GA-GE)	lfcSE (GA-GE)	stat (GA-GE)	pvalue (GA-GE)	FDR (GA-GE)	IPK Gene Description
HORVU.MOREX.r3.5HG0534720	13.7428	-9.52238	1.48126	-6.42857	1.28807e-10	1.85776e-09	Receptor-like protein kinase
HORVU.MOREX.r3.1HG0089070	10.7039	-9.41826	1.80024	-5.23167	1.67985e-07	1.35245e-06	Receptor-like kinase
HORVU.MOREX.r3.5HG0530810	23.089	-9.3239	1.58318	-5.88934	3.87737e-09	4.34524e-08	Ammonium transporter
HORVU.MOREX.r3.2HG0097720	7.95717	-9.01397	1.84569	-4.88379	1.04065e-06	7.27731e-06	Protein kinase
HORVU.MOREX.r3.3HG0219270	7.06837	-8.44638	1.6306	-5.17993	2.21969e-07	1.74764e-06	Protein kinase family protein
HORVU.MOREX.r3.1HG0085320	16.4934	-8.3238	1.48165	-5.61794	1.93246e-08	1.86968e-07	CASP-like protein
HORVU.MOREX.r3.3HG0318590	25.4606	-8.28252	1.34377	-6.16364	7.10908e-10	8.92224e-09	Endo-1,3-beta-glucanase
HORVU.MOREX.r3.5HG0475380	23.6778	-8.18656	1.36696	-5.9889	2.11268e-09	2.47899e-08	Alcohol dehydrogenase
HORVU.MOREX.r3.1HG0024050	8.38412	-8.16903	1.48445	-5.50309	3.73193e-08	3.40396e-07	Poly [ADP-ribose] polymerase
HORVU.MOREX.r3.6HG0546390	11.6419	-8.13884	1.55936	-5.21934	1.79561e-07	1.43592e-06	Peroxidase
HORVU.MOREX.r3.7HG0719110	389.382	-8.03219	0.744324	-10.7913	3.78582e-27	9.12742e-25	Peroxidase
HORVU.MOREX.r3.3HG0318380	301.684	-7.9183	0.937669	-8.44466	3.04923e-17	1.4783e-15	Leucine-rich repeat receptor-like kinase
HORVU.MOREX.r3.1HG0092650	3.95417	-7.91207	3.3804	-2.34057	0.0192542	0.0472055	Glucan endo-1,3-beta-glucosidase 3
HORVU.MOREX.r3.6HG0546340	227.465	-7.90909	1.01309	-7.80687	5.86238e-15	1.83492e-13	Peroxidase
HORVU.MOREX.r3.2HG0112640	37.7115	-7.89997	1.16816	-6.76277	1.35377e-11	2.30729e-10	Peroxidase
HORVU.MOREX.r3.5HG0488230	93.7389	-7.86615	0.968136	-8.12505	4.47188e-16	1.74962e-14	Protein kinase family protein
HORVU.MOREX.r3.2HG0206820	30.6745	-7.71614	1.31255	-5.87872	4.1344e-09	4.60436e-08	Lipoxygenase
HORVU.MOREX.r3.5HG0510250	3.30125	-7.61139	1.67514	-4.54374	5.52636e-06	3.3445e-05	Dirigent protein
HORVU.MOREX.r3.6HG0549860	4.30771	-7.53114	2.95457	-2.54898	0.0108038	0.0286404	Inhibitor protein
HORVU.MOREX.r3.3HG0219950	5.74697	-7.5204	1.7289	-4.34981	1.36254e-05	7.63473e-05	Transcription elongation factor (TFIIS) family protein
HORVU.MOREX.r3.5HG0491140	9.09902	-7.434	1.38343	-5.37359	7.71856e-08	6.61416e-07	Cinnamoyl-CoA reductase 4
HORVU.MOREX.r3.7HG0708960	15.6057	-7.42973	1.39715	-5.31778	1.05039e-07	8.76354e-07	VQ motif family protein
HORVU.MOREX.r3.5HG0420070	109.442	-7.40973	0.990538	-7.48051	7.40349e-14	1.87889e-12	ATP-dependent zinc metalloprotease FtsH
HORVU.MOREX.r3.3HG0219300	73.7506	-7.3955	0.915137	-8.0813	6.40781e-16	2.46254e-14	G-type lectin S-receptor-like Serine/Threonine-kinase
HORVU.MOREX.r3.2HG0200060	8.95152	-7.38258	1.37418	-5.37236	7.77112e-08	6.65281e-07	Glycosyltransferase
HORVU.MOREX.r3.6HG0545500	4.75745	-7.31611	2.05557	-3.55916	0.000372044	0.00148893	Cysteine protease, putative
HORVU.MOREX.r3.3HG0283500	10.1625	-7.25475	1.33313	-5.44187	5.27229e-08	4.65889e-07	ABC transporter G family member
HORVU.MOREX.r3.1HG0089920	5.96299	-7.2538	1.96609	-3.68945	0.000224742	0.000951502	O-methyltransferase
HORVU.MOREX.r3.5HG0528610	1.981	-7.22684	3.05457	-2.36591	0.0179856	0.0444866	Protein PLANT CADMIUM RESISTANCE 2
HORVU.MOREX.r3.7HG0739150	26.8975	-7.19312	1.07898	-6.66661	2.61775e-11	4.27294e-10	Aspartic proteinase nepenthesin-2
HORVU.MOREX.r3.5HG0504090	10.2795	-7.01028	1.43299	-4.89207	9.97825e-07	7.00598e-06	Glutamyl-tRNA (Gln) amidotransferase subunit A
HORVU.MOREX.r3.2HG0115380	8.5517	-6.96579	1.30729	-5.32841	9.90755e-08	8.31032e-07	Short-chain dehydrogenase/reductase
HORVU.MOREX.r3.2HG0096540	13.5606	-6.96554	1.26799	-5.49335	3.94386e-08	3.58078e-07	Glycosyltransferase
HORVU.MOREX.r3.6HG0550840	68.9189	-6.91478	0.923775	-7.48536	7.1353e-14	1.81599e-12	Plant basic secretory family protein
HORVU.MOREX.r3.3HG0319100	59.57	-6.90283	0.918297	-7.51699	5.60527e-14	1.44514e-12	Beta-1,3-glucanase
HORVU.MOREX.r3.7HG0737420	26.5099	-6.89949	0.892121	-7.73381	1.04379e-14	3.09853e-13	Protein kinase
HORVU.MOREX.r3.3HG0220030	29.4795	-6.86957	0.873185	-7.86726	3.62498e-15	1.18017e-13	UDP-glucosyl transferase 85A7
HORVU.MOREX.r3.3HG0318620	39.0697	-6.82884	0.919227	-7.42889	1.09514e-13	2.69496e-12	Endo-1,3-beta-glucanase
HORVU.MOREX.r3.7HG0742860	4.71433	-6.79862	1.43186	-4.74812	2.05319e-06	1.3527e-05	Protein kinase
HORVU.MOREX.r3.2HG0215660	26.3408	-6.78853	0.994684	-6.82481	8.80424e-12	1.54603e-10	Kinase, putative
HORVU.MOREX.r3.3HG0299560	2.24986	-6.74633	1.72432	-3.91246	9.13602e-05	0.000424689	Peroxidase
HORVU.MOREX.r3.1HG0091980	26.1461	-6.72922	1.03547	-6.4987	8.10178e-11	1.21058e-09	RADIALIS-like transcription factor
HORVU.MOREX.r3.7HG0716830	5.47543	-6.72503	1.45564	-4.61997	3.83792e-06	2.40611e-05	basic helix-loop-helix (bHLH) DNA-binding superfamily protein
HORVU.MOREX.r3.3HG0309300	1225.33	-6.68495	0.708809	-9.43124	4.05285e-21	3.95119e-19	Protease inhibitor/seed storage/lipid transfer protein family protein
HORVU.MOREX.r3.2HG0166300	11.2238	-6.64028	1.30654	-5.08234	3.72821e-07	2.83042e-06	Glucan endo-1,3-beta-glucosidase, putative
HORVU.MOREX.r3.3HG0294590	5.46111	-6.58928	1.96602	-3.35158	0.000803523	0.00296191	Polyphenol oxidase
HORVU.MOREX.r3.7HG0668900	4.30952	-6.58871	1.66609	-3.95458	7.66685e-05	0.0003616	Pathogenesis-related protein 1
HORVU.MOREX.r3.6HG0545810	26.6161	-6.58591	0.906723	-7.26342	3.77436e-13	8.50231e-12	Receptor-like protein kinase
HORVU.MOREX.r3.3HG0223190	2.45514	-6.54135	2.15898	-3.02983	0.00244688	0.00784172	NB-ARC domain-containing disease resistance protein
HORVU.MOREX.r3.5HG0420330	30.4774	-6.46164	1.24157	-5.2044	1.94629e-07	1.5481e-06	Receptor-like protein kinase
HORVU.MOREX.r3.2HG0211850	12.5628	-6.43497	1.36595	-4.71098	2.46532e-06	1.60466e-05	polyadenylate-binding protein 1-B-binding protein
HORVU.MOREX.r3.1HG0061530	6.55162	-6.40617	1.49067	-4.29751	1.72725e-05	9.43248e-05	Metallothionein
HORVU.MOREX.r3.6HG0594730	102.927	-6.40097	0.616606	-10.381	3.0263e-25	5.68339e-23	Receptor-like protein kinase
HORVU.MOREX.r3.2HG0191260	258.126	-6.37036	0.718133	-8.87072	7.26725e-19	4.74927e-17	Histone-lysine N-methyltransferase 2C
HORVU.MOREX.r3.5HG0499000	1.71831	-6.3634	1.83309	-3.4714	0.000517761	0.001999	Purple acid phosphatase
HORVU.MOREX.r3.2HG0174410	7.23743	-6.36178	1.74136	-3.65333	0.000258857	0.00107552	Heavy metal transport/detoxification protein
HORVU.MOREX.r3.5HG0500800	497.011	-6.35152	0.6013	-10.563	4.42383e-26	9.22752e-24	Aquaporin-like protein
HORVU.MOREX.r3.5HG0479030	50.2649	-6.33561	0.819155	-7.73432	1.03957e-14	3.09633e-13	Alcohol dehydrogenase, putative
HORVU.MOREX.r3.7HG0662060	7.1916	-6.33251	1.35774	-4.66402	3.10087e-06	1.98716e-05	Pentatricopeptide repeat-containing protein
HORVU.MOREX.r3.4HG0393690	18.1821	-6.28894	1.30152	-4.832	1.35166e-06	9.21123e-06	Glutamate decarboxylase
HORVU.MOREX.r3.1HG0089770	9.02196	-6.23767	1.69269	-3.68506	0.000228645	0.000966192	O-methyltransferase
HORVU.MOREX.r3.1HG0086540	15.4758	-6.20738	1.13256	-5.48084	4.23307e-08	3.82004e-07	Protein PLANT CADMIUM RESISTANCE 2
HORVU.MOREX.r3.5HG0508440	8.81857	-6.2036	1.17146	-5.29563	1.18608e-07	9.8012e-07	Cationic amino acid transporter, putative
HORVU.MOREX.r3.5HG0492640	3.11722	-6.18905	1.52681	-4.05359	5.04373e-05	0.000248235	Calcium-transporting ATPase
HORVU.MOREX.r3.4HG0415890	36.4318	-6.18271	1.17238	-5.27363	1.33753e-07	1.09967e-06	Aspartic proteinase nepenthesin-1
HORVU.MOREX.r3.1HG0063210	2.83115	-6.17202	1.50404	-4.10364	4.06707e-05	0.000204603	transmembrane protein, putative (DUF594)
HORVU.MOREX.r3.3HG0220930	49.4717	-6.16746	0.929563	-6.63479	3.24957e-11	5.23245e-10	WAT1-related protein
HORVU.MOREX.r3.6HG0610230	151.467	-6.15738	0.617729	-9.96776	2.10931e-23	2.76708e-21	Eukaryotic aspartyl protease family protein, putative
HORVU.MOREX.r3.5HG0516270	68.3029	-6.15494	0.676294	-9.10099	8.95137e-20	6.91348e-18	Cysteine-rich receptor-kinase-like protein
HORVU.MOREX.r3.2HG0138660	2.70555	-6.12027	2.57339	-2.37829	0.0173933	0.0432311	Glucan endo-1,3-beta-glucosidase 3
HORVU.MOREX.r3.7HG0657500	1.87872	-6.08228	2.39279	-2.54192	0.0110245	0.0291304	F-box family protein
HORVU.MOREX.r3.2HG0208670	29.5917	-6.06531	0.697734	-8.69287	3.53385e-18	2.04037e-16	Heavy metal transport/detoxification superfamily protein
HORVU.MOREX.r3.4HG0344940	6.25961	-6.03889	1.24082	-4.86687	1.13379e-06	7.85246e-06	receptor kinase 1
HORVU.MOREX.r3.2HG0133890	14.7059	-6.03	1.30446	-4.62259	3.78987e-06	2.38081e-05	Scarecrow transcription factor family protein
HORVU.MOREX.r3.5HG0535960	3.09713	-6.01433	1.72316	-3.49029	0.000482502	0.00188325	Protein kinase
HORVU.MOREX.r3.1HG0093920	14.1738	-6.00146	0.994812	-6.03276	1.61186e-09	1.93521e-08	Lectin receptor kinase
HORVU.MOREX.r3.2HG0108020	261.01	-5.9923	0.500557	-11.9713	5.02571e-33	3.89842e-30	Omega-3 fatty acid desaturase
HORVU.MOREX.r3.2HG0138430	16.0509	-5.98252	1.26255	-4.73844	2.15374e-06	1.41476e-05	Beta-amylase
HORVU.MOREX.r3.3HG0310140	2.48708	-5.98218	1.79012	-3.34177	0.00083246	0.00305598	Alpha/beta hydrolase
HORVU.MOREX.r3.3HG0274350	5.22113	-5.96659	1.42489	-4.18739	2.82184e-05	0.000147335	Zinc finger-homeodomain protein 1
HORVU.MOREX.r3.3HG0268090	7.62042	-5.95543	1.38471	-4.30085	1.70145e-05	9.30866e-05	WRKY transcription factor
HORVU.MOREX.r3.7HG0752400	16.0341	-5.9535	0.952195	-6.25239	4.04211e-10	5.34187e-09	Disease resistance protein (CC-NBS-LRR)
HORVU.MOREX.r3.2HG0098980	3.948	-5.93891	1.43656	-4.13413	3.56305e-05	0.000181696	Glutamyl-tRNA (Gln) amidotransferase subunit A
HORVU.MOREX.r3.6HG0603790	76.0233	-5.91986	0.697894	-8.48246	2.20487e-17	1.0988e-15	SPX domain-containing family protein
HORVU.MOREX.r3.4HG0338560	1.69173	-5.90505	2.36113	-2.50094	0.0123865	0.032308	Kinase, putative
HORVU.MOREX.r3.3HG0294720	6.65531	-5.90453	1.535	-3.84661	0.000119763	0.000539846	Subtilisin-like protease
HORVU.MOREX.r3.1HG0092660	2.66677	-5.88018	1.64313	-3.57864	0.000345391	0.001391	Receptor-like protein kinase, putative,expressed
HORVU.MOREX.r3.4HG0345700	4.06222	-5.87231	1.3989	-4.19779	2.69527e-05	0.000141462	Carboxypeptidase
HORVU.MOREX.r3.5HG0484070	15.7158	-5.86685	1.31058	-4.47653	7.58664e-06	4.47006e-05	WRKY transcription factor
HORVU.MOREX.r3.4HG0331930	4.76851	-5.86451	1.45355	-4.0346	5.46946e-05	0.000267118	Receptor protein kinase, putative
HORVU.MOREX.r3.7HG0642560	10.4442	-5.82281	1.52834	-3.80988	0.000139032	0.000615959	Glycosyltransferase
HORVU.MOREX.r3.6HG0539420	1.57472	-5.81206	1.87667	-3.097	0.00195487	0.00645269	Serine/threonine-protein kinase
HORVU.MOREX.r3.3HG0323930	3.96999	-5.80574	1.59373	-3.64285	0.000269633	0.00111516	Rop guanine nucleotide exchange factor 3
HORVU.MOREX.r3.2HG0208220	2.93891	-5.79672	1.34031	-4.32492	1.5259e-05	8.44404e-05	Serine/threonine-protein kinase
HORVU.MOREX.r3.7HG0681240	1.51343	-5.77947	1.68482	-3.43031	0.000602888	0.00229293	Exostosin-like glycosyltransferase
HORVU.MOREX.r3.5HG0489020	16.6387	-5.77461	1.26228	-4.57475	4.76791e-06	2.92619e-05	Protein kinase
HORVU.MOREX.r3.3HG0246190	58.4547	-5.75813	0.520995	-11.0522	2.1397e-28	7.20272e-26	Cationic amino acid transporter
HORVU.MOREX.r3.5HG0428660	390.189	-5.73428	0.766038	-7.48563	7.12025e-14	1.81475e-12	WIR1a
HORVU.MOREX.r3.5HG0439020	35.1662	-5.71765	0.697303	-8.19966	2.41064e-16	9.84168e-15	Aspartic proteinase nepenthesin-1
HORVU.MOREX.r3.7HG0716850	1.19449	-5.70964	2.06705	-2.76222	0.00574104	0.016523	Sulfotransferase
HORVU.MOREX.r3.7HG0657470	3.18366	-5.69978	1.67368	-3.40553	0.000660352	0.00248814	2-oxoglutarate (2OG) and Fe(II)-dependent oxygenase superfamily protein
HORVU.MOREX.r3.7HG0715810	4.00242	-5.6787	2.13216	-2.66336	0.00773653	0.0214229	Receptor-kinase, putative
HORVU.MOREX.r3.6HG0539130	22.4383	-5.66576	1.07455	-5.27267	1.34452e-07	1.10491e-06	Protein kinase family protein
HORVU.MOREX.r3.2HG0095670	308.218	-5.66566	0.527189	-10.7469	6.12744e-27	1.42468e-24	Cysteine synthase
HORVU.MOREX.r3.7HG0653740	9.93454	-5.66465	0.993668	-5.70075	1.19285e-08	1.19694e-07	Long-Chain Acyl-CoA Synthetase
HORVU.MOREX.r3.1HG0048080	8.31304	-5.66221	1.21578	-4.65727	3.2043e-06	2.0483e-05	Benzyl alcohol O-benzoyltransferase
HORVU.MOREX.r3.3HG0280060	5.52029	-5.65425	1.44689	-3.90786	9.31179e-05	0.000432072	Heavy metal transport/detoxification superfamily protein
HORVU.MOREX.r3.5HG0430940	37.2758	-5.65207	0.808134	-6.99398	2.67189e-12	5.15343e-11	Glucan 1,3-beta-glucosidase
HORVU.MOREX.r3.1HG0047110	3.00573	-5.63385	1.71009	-3.29447	0.00098607	0.0035433	Epoxide hydrolase 2
HORVU.MOREX.r3.7HG0675780	1.99979	-5.62692	1.79969	-3.12661	0.00176834	0.00591913	Protein kinase
HORVU.MOREX.r3.2HG0206860	1759.68	-5.62634	0.489411	-11.4962	1.37914e-30	7.45615e-28	Lipoxygenase
HORVU.MOREX.r3.2HG0208500	3.07084	-5.62545	1.36033	-4.13537	3.54381e-05	0.00018085	Ubiquitin carboxyl-terminal hydrolase
HORVU.MOREX.r3.3HG0299150	10.5313	-5.6052	1.35666	-4.1316	3.60242e-05	0.000183421	Pectinesterase inhibitor, putative
HORVU.MOREX.r3.7HG0636690	14.7563	-5.60079	1.11157	-5.03863	4.68876e-07	3.49863e-06	Aspartic proteinase nepenthesin-1
HORVU.MOREX.r3.4HG0387540	2.22079	-5.59621	2.39889	-2.33283	0.019657	0.0480609	Cysteine-rich receptor-kinase-like protein
HORVU.MOREX.r3.2HG0096800	8.01714	-5.58759	1.35497	-4.12377	3.72714e-05	0.000189087	Flavin-containing monooxygenase
HORVU.MOREX.r3.4HG0405130	47.1172	-5.56029	0.5737	-9.69198	3.26152e-22	3.68283e-20	Methyl esterase
HORVU.MOREX.r3.1HG0091290	46.8232	-5.55563	0.642601	-8.64553	5.35554e-18	2.97658e-16	Galactoside 2-alpha-L-fucosyltransferase
HORVU.MOREX.r3.1HG0080940	7.26949	-5.54631	1.26173	-4.39582	1.10357e-05	6.28836e-05	WRKY transcription factor
HORVU.MOREX.r3.7HG0730990	3.54776	-5.54359	1.4826	-3.73911	0.000184672	0.000796023	Glutathione synthetase
HORVU.MOREX.r3.5HG0493870	5.53874	-5.52437	1.3956	-3.95841	7.54504e-05	0.000356586	Auxin efflux carrier component
HORVU.MOREX.r3.3HG0231520	3.24999	-5.51405	1.43261	-3.84895	0.000118627	0.000535533	F-box protein PP2
HORVU.MOREX.r3.3HG0301750	11.9619	-5.5085	1.33653	-4.1215	3.76409e-05	0.000190724	Alpha-1,4 glucan phosphorylase
HORVU.MOREX.r3.2HG0104880	8.73666	-5.50625	1.01176	-5.44223	5.26189e-08	4.652e-07	Alcohol dehydrogenase, putative
HORVU.MOREX.r3.7HG0729020	4.40334	-5.49132	1.71939	-3.19375	0.00140436	0.00482665	High-affinity nitrate transporter 2.2
HORVU.MOREX.r3.3HG0283600	9.74392	-5.48748	1.38167	-3.97162	7.13853e-05	0.000339261	GDSL esterase/lipase
HORVU.MOREX.r3.2HG0188050	6.41095	-5.47964	1.46238	-3.74708	0.000178905	0.000773967	Lysine/histidine transporter
HORVU.MOREX.r3.5HG0480230	6.37817	-5.47942	1.3263	-4.13136	3.6063e-05	0.000183566	GDSL esterase/lipase
HORVU.MOREX.r3.3HG0219130	32.1154	-5.44898	1.1456	-4.75644	1.97033e-06	1.30485e-05	Peptidyl-prolyl cis-trans isomerase
HORVU.MOREX.r3.7HG0748530	7.6335	-5.44519	1.23089	-4.42379	9.69859e-06	5.59163e-05	Dirigent protein
HORVU.MOREX.r3.6HG0545990	6.16966	-5.43984	1.27777	-4.25729	2.06917e-05	0.000111293	Cysteine-rich receptor kinase
HORVU.MOREX.r3.2HG0136680	28.7124	-5.43521	1.11984	-4.85357	1.21258e-06	8.34311e-06	Cellulose synthase-like protein
HORVU.MOREX.r3.6HG0539050	6.74703	-5.43105	2.07717	-2.61464	0.00893212	0.0242628	Protein kinase family protein
HORVU.MOREX.r3.1HG0019330	122.041	-5.42207	0.556536	-9.74253	1.98543e-22	2.27065e-20	Carboxypeptidase
HORVU.MOREX.r3.3HG0279950	86.0367	-5.41445	0.656287	-8.25012	1.58234e-16	6.7315e-15	TSA: Wollemia nobilis Ref_Wollemi_Transcript_14908_3298 transcribed RNA sequence
HORVU.MOREX.r3.5HG0482600	32.3342	-5.414	0.84848	-6.38082	1.76141e-10	2.4686e-09	Pentatricopeptide repeat-containing protein
HORVU.MOREX.r3.7HG0636450	37.661	-5.40417	0.821827	-6.57581	4.83891e-11	7.53983e-10	keratin-associated protein (DUF819)
HORVU.MOREX.r3.2HG0104870	10.4716	-5.38292	1.02261	-5.26392	1.41013e-07	1.15352e-06	Alcohol dehydrogenase, putative
HORVU.MOREX.r3.1HG0072560	11.301	-5.38016	1.36328	-3.94647	7.93116e-05	0.000372368	Chaperone protein dnaJ
HORVU.MOREX.r3.2HG0140480	1.98327	-5.37523	1.54332	-3.48291	0.000495996	0.00192664	WAT1-related protein
HORVU.MOREX.r3.2HG0206630	56.9952	-5.36677	0.976772	-5.49439	3.9206e-08	3.56329e-07	glutamate receptor 2.6
HORVU.MOREX.r3.6HG0629270	2.73162	-5.35844	1.80208	-2.97347	0.00294457	0.00922136	Glutathione S-transferase
HORVU.MOREX.r3.2HG0184260	34.9394	-5.34911	0.706186	-7.57466	3.60075e-14	9.63133e-13	O-glucosyltransferase rumi
HORVU.MOREX.r3.5HG0429400	3.62658	-5.34862	2.02446	-2.642	0.00824176	0.0226509	Glutaredoxin family protein
HORVU.MOREX.r3.2HG0115410	54.9053	-5.3365	0.747153	-7.14244	9.16859e-13	1.93125e-11	Short-chain dehydrogenase/reductase family protein
HORVU.MOREX.r3.3HG0248210	8.2383	-5.3236	1.32334	-4.02285	5.74972e-05	0.000279131	membrane-associated kinase regulator
HORVU.MOREX.r3.3HG0221130	6.77984	-5.32286	1.26858	-4.19593	2.71755e-05	0.000142432	Receptor-like protein kinase, putative,expressed
HORVU.MOREX.r3.3HG0218320	52.1281	-5.31761	0.665246	-7.99345	1.31214e-15	4.71022e-14	Protein kinase
HORVU.MOREX.r3.5HG0512710	38.0193	-5.31042	0.846158	-6.27592	3.47571e-10	4.65542e-09	N-acetyltransferase, putative, expressed
HORVU.MOREX.r3.5HG0481950	1.79554	-5.30111	2.08083	-2.54759	0.0108468	0.0287333	Early light-induced protein
HORVU.MOREX.r3.4HG0401040	3.1681	-5.29228	1.45705	-3.63219	0.000281021	0.00115683	Expansin
HORVU.MOREX.r3.3HG0285660	12.37	-5.29078	1.18806	-4.45328	8.45665e-06	4.92895e-05	NBS-LRR-like resistance protein
HORVU.MOREX.r3.3HG0232120	1.83012	-5.28103	1.55241	-3.40184	0.000669341	0.00251563	NBS-LRR disease resistance protein, putative, expressed
HORVU.MOREX.r3.2HG0208680	20.1518	-5.27171	0.804432	-6.55333	5.62692e-11	8.64684e-10	Heavy metal transport/detoxification superfamily protein
HORVU.MOREX.r3.6HG0538930	9.52178	-5.2662	1.26429	-4.16533	3.10898e-05	0.000160728	Protein kinase family protein
HORVU.MOREX.r3.2HG0172200	1150.93	-5.22392	0.519985	-10.0463	9.53896e-24	1.31561e-21	Phage capsid scaffolding protein (GPO) serine peptidase
HORVU.MOREX.r3.6HG0634000	1.71199	-5.22077	1.72465	-3.02714	0.00246879	0.00790543	NBS-LRR disease resistance protein-like protein
HORVU.MOREX.r3.7HG0712850	7.08782	-5.21123	1.28625	-4.0515	5.08896e-05	0.000250116	Fiber protein Fb34
HORVU.MOREX.r3.6HG0604810	5.67566	-5.21106	1.32058	-3.94605	7.94501e-05	0.000372822	Calcium-dependent protein kinase
HORVU.MOREX.r3.7HG0634830	48.1497	-5.20898	0.627434	-8.30205	1.02332e-16	4.47476e-15	Lectin receptor kinase
HORVU.MOREX.r3.1HG0091390	11.1628	-5.20771	0.859591	-6.05836	1.37513e-09	1.67009e-08	Calmodulin
HORVU.MOREX.r3.7HG0673050	2.23651	-5.20678	1.96457	-2.65034	0.00804119	0.0221736	Embryogenesis transmembrane protein
HORVU.MOREX.r3.3HG0313070	8.20072	-5.19321	1.37595	-3.77427	0.000160475	0.000700352	ARM repeat superfamily protein
HORVU.MOREX.r3.3HG0280490	5.98746	-5.19285	1.33774	-3.88182	0.000103678	0.000475139	Receptor-like protein kinase
HORVU.MOREX.r3.2HG0103660	1.32341	-5.19232	2.11347	-2.45678	0.0140188	0.0358733	Protein kinase
HORVU.MOREX.r3.7HG0751680	12.7753	-5.18084	1.16044	-4.46455	8.02388e-06	4.70716e-05	NAC domain-containing protein
HORVU.MOREX.r3.4HG0399790	8.16709	-5.16866	1.30385	-3.96415	7.36595e-05	0.000348861	translocon at the outer envelope membrane of chloroplasts 159
HORVU.MOREX.r3.1HG0021690	1.49029	-5.15597	1.92053	-2.68466	0.00726029	0.0202424	Peroxidase
HORVU.MOREX.r3.7HG0667840	10.4313	-5.1438	0.938797	-5.47914	4.27387e-08	3.85491e-07	Transducin/WD40 repeat protein
HORVU.MOREX.r3.4HG0404460	70.6615	-5.14333	0.627841	-8.19209	2.56723e-16	1.03859e-14	Protein BIG GRAIN 1
HORVU.MOREX.r3.1HG0092170	31.1665	-5.1326	1.16193	-4.4173	9.99405e-06	5.74803e-05	Plant basic secretory protein family protein, putative
HORVU.MOREX.r3.3HG0276810	27.5767	-5.11697	0.82285	-6.21859	5.01634e-10	6.49467e-09	WRKY transcription factor
HORVU.MOREX.r3.6HG0560670	9.46062	-5.10867	1.0553	-4.84097	1.29209e-06	8.82212e-06	Late embryogenesis abundant (LEA) hydroxyproline-rich glycoprotein family, putative
HORVU.MOREX.r3.5HG0467900	3.20865	-5.10198	1.35008	-3.77902	0.000157445	0.000688135	Cyclin
HORVU.MOREX.r3.4HG0353680	3.33392	-5.08692	1.60823	-3.16306	0.00156119	0.00530434	Lectin
HORVU.MOREX.r3.1HG0020190	7.73199	-5.07176	1.06838	-4.74717	2.06282e-06	1.35854e-05	Sucrose-phosphatase
HORVU.MOREX.r3.1HG0071970	17.9539	-5.06207	0.783061	-6.46447	1.01658e-10	1.49151e-09	RING zinc finger protein
HORVU.MOREX.r3.1HG0052800	41.9018	-5.05959	0.718287	-7.04397	1.86842e-12	3.72452e-11	Mitochondrial carrier protein
HORVU.MOREX.r3.1HG0047480	41.1083	-5.05723	0.607792	-8.32066	8.74723e-17	3.89176e-15	Protein NEOXANTHIN-DEFICIENT 1
HORVU.MOREX.r3.6HG0594100	9.92673	-5.05577	1.32083	-3.82773	0.000129331	0.000576992	H/ACA ribonucleoprotein complex non-core subunit NAF1
HORVU.MOREX.r3.5HG0513030	13.5635	-5.0474	0.86195	-5.85579	4.74754e-09	5.19637e-08	Myb family transcription factor-like protein
HORVU.MOREX.r3.5HG0491450	127.403	-5.04713	0.563006	-8.96461	3.11386e-19	2.2311e-17	NAD(P)-binding Rossmann-fold superfamily protein
HORVU.MOREX.r3.1HG0057980	1.60449	-5.0457	1.77285	-2.84609	0.004426	0.0131567	Sugar transporter, putative
HORVU.MOREX.r3.5HG0480740	181.577	-5.04009	0.64199	-7.85073	4.13637e-15	1.34176e-13	sulfate transporter 1
HORVU.MOREX.r3.7HG0643210	8.35434	-5.03889	1.18649	-4.24689	2.16759e-05	0.000115958	BON1-associated protein 2
HORVU.MOREX.r3.3HG0312750	12.5555	-5.0321	1.31369	-3.83051	0.000127876	0.000571074	F-box family protein
HORVU.MOREX.r3.3HG0300600	24.8013	-5.01625	0.667439	-7.51567	5.662e-14	1.45766e-12	Acidic endochitinase
HORVU.MOREX.r3.4HG0414960	1135.39	-5.01084	0.471593	-10.6253	2.27173e-26	5.06623e-24	Apyrase
HORVU.MOREX.r3.1HG0015390	185.324	-4.99382	0.486051	-10.2743	9.20453e-25	1.58409e-22	Acetylcholine receptor subunit beta
HORVU.MOREX.r3.3HG0218110	17.5146	-4.97494	0.948222	-5.24659	1.54937e-07	1.2599e-06	Subtilisin-like protease
HORVU.MOREX.r3.3HG0227920	3.72574	-4.96716	1.36848	-3.62968	0.000283774	0.00116717	Protein DAMAGED DNA-BINDING 2
HORVU.MOREX.r3.5HG0451840	3117.72	-4.9631	0.400607	-12.3889	2.99969e-35	3.56784e-32	Fructose-bisphosphate aldolase
HORVU.MOREX.r3.7HG0681230	7.43764	-4.96292	1.33947	-3.70514	0.000211274	0.00089939	DnaJ
HORVU.MOREX.r3.3HG0322180	4.42464	-4.95784	1.3824	-3.58639	0.00033529	0.0013549	Glycosyltransferase
HORVU.MOREX.r3.3HG0255130	6.20794	-4.95751	1.38028	-3.59166	0.000328574	0.00133138	Protein phytochrome kinase substrate 4
HORVU.MOREX.r3.3HG0234440	26.7995	-4.95671	0.737172	-6.72395	1.76859e-11	2.94892e-10	Amino acid permease
HORVU.MOREX.r3.2HG0104650	44.276	-4.95512	0.613945	-8.07096	6.97486e-16	2.6389e-14	Thioredoxin superfamily protein
HORVU.MOREX.r3.2HG0096410	13.0052	-4.95424	1.24328	-3.9848	6.75364e-05	0.000323294	Major Facilitator Superfamily protein, expressed
HORVU.MOREX.r3.7HG0713350	81.3332	-4.95152	0.613513	-8.07076	6.98616e-16	2.6389e-14	Two-component response regulator-like protein
HORVU.MOREX.r3.2HG0207980	3.2539	-4.94298	1.41269	-3.49897	0.000467056	0.00182936	Serine/threonine-protein kinase
HORVU.MOREX.r3.1HG0057750	11.3652	-4.9325	0.921114	-5.35493	8.55916e-08	7.2647e-07	Ethylene-responsive transcription factor
HORVU.MOREX.r3.7HG0720730	704.819	-4.92958	0.4667	-10.5626	4.44004e-26	9.22752e-24	Fructose-bisphosphate aldolase
HORVU.MOREX.r3.7HG0672740	162.16	-4.92937	0.436273	-11.2988	1.33016e-29	5.51893e-27	Receptor-like protein kinase
HORVU.MOREX.r3.7HG0673000	7.24084	-4.92684	1.0781	-4.56994	4.87856e-06	2.98998e-05	Embryogenesis transmembrane protein-like
HORVU.MOREX.r3.3HG0318610	9.27741	-4.90605	1.28206	-3.82668	0.000129881	0.000579011	Beta-1,3-glucanase
HORVU.MOREX.r3.3HG0292220	17.8646	-4.9031	0.807807	-6.06965	1.28192e-09	1.56114e-08	LURP-one-like protein
HORVU.MOREX.r3.6HG0589150	251.428	-4.89917	0.454859	-10.7708	4.73131e-27	1.12548e-24	Photosynthetic NDH subcomplex L 2
HORVU.MOREX.r3.7HG0636950	1.84295	-4.89624	1.65178	-2.96423	0.00303444	0.00947618	Homeobox BEL1-like protein
HORVU.MOREX.r3.2HG0166310	267.63	-4.88987	0.584754	-8.36227	6.1525e-17	2.83635e-15	Carbonic anhydrase
HORVU.MOREX.r3.5HG0532180	85.4165	-4.88903	0.641173	-7.62514	2.43766e-14	6.74268e-13	Glycosyltransferase
HORVU.MOREX.r3.1HG0094810	33.6511	-4.88051	0.700306	-6.96911	3.18951e-12	6.05363e-11	cDNA clone:J023106B01, full insert sequence
HORVU.MOREX.r3.4HG0415030	233.299	-4.87091	0.753082	-6.46796	9.93349e-11	1.45983e-09	Acid phosphatase 1
HORVU.MOREX.r3.2HG0195070	1.49727	-4.86333	1.76438	-2.7564	0.00584409	0.0167925	NBS-LRR disease resistance protein-like protein
HORVU.MOREX.r3.1HG0090130	82.9678	-4.85087	0.463518	-10.4653	1.24623e-25	2.4982e-23	DUF1645 family protein
HORVU.MOREX.r3.5HG0509090	13.7424	-4.84915	1.18915	-4.07784	4.54568e-05	0.000225588	Auxin-responsive protein
HORVU.MOREX.r3.7HG0637470	1.80951	-4.84879	1.49008	-3.25405	0.00113771	0.0040162	NBS-LRR resistance-like protein
HORVU.MOREX.r3.1HG0080310	5.16633	-4.84357	1.33227	-3.63559	0.00027735	0.00114409	Cytokinin riboside 5'-monophosphate phosphoribohydrolase
HORVU.MOREX.r3.2HG0206600	25.0627	-4.84096	0.973947	-4.97045	6.67967e-07	4.84439e-06	glutamate receptor 2.5
HORVU.MOREX.r3.4HG0397690	4.74318	-4.83764	1.64716	-2.93696	0.00331444	0.0102395	Beta-xylosidase, putative
HORVU.MOREX.r3.6HG0615470	395.904	-4.83515	0.408179	-11.8457	2.26632e-32	1.44405e-29	Photosynthetic NDH subcomplex B 4
HORVU.MOREX.r3.3HG0236020	28.3464	-4.82063	0.638683	-7.54777	4.42787e-14	1.15663e-12	Calcineurin-like metallo-phosphoesterase superfamily protein
HORVU.MOREX.r3.5HG0513630	20.9561	-4.81556	0.635371	-7.57913	3.47872e-14	9.34696e-13	Lectin receptor kinase
HORVU.MOREX.r3.5HG0530900	5.15345	-4.81436	1.4049	-3.42682	0.000610689	0.00231716	HXXXD-type acyl-transferase family protein
HORVU.MOREX.r3.4HG0344270	5.48671	-4.81316	1.3356	-3.60374	0.000313674	0.00127623	Zinc finger-homeodomain protein 1
HORVU.MOREX.r3.4HG0342510	8.13033	-4.81095	1.37922	-3.48817	0.00048634	0.00189615	glutamyl-tRNA (Gln) amidotransferase subunit A (DUF620)
HORVU.MOREX.r3.7HG0663880	4.97328	-4.80969	1.37519	-3.49747	0.000469699	0.0018381	Cyclin-dependent kinase inhibitor
HORVU.MOREX.r3.3HG0321860	18.88	-4.80589	0.678562	-7.08245	1.41625e-12	2.89764e-11	Lorelei-like-GPI-anchored protein
HORVU.MOREX.r3.5HG0420500	9282.06	-4.80431	0.476251	-10.0878	6.2572e-24	9.22601e-22	Lipoxygenase
HORVU.MOREX.r3.4HG0393390	14.6743	-4.80253	0.753403	-6.37445	1.83615e-10	2.56932e-09	Type I inositol-1,4,5-trisphosphate 5-phosphatase
HORVU.MOREX.r3.2HG0114130	43.8185	-4.79058	0.790443	-6.06062	1.35594e-09	1.64791e-08	Cation calcium exchanger
HORVU.MOREX.r3.7HG0655580	2.4895	-4.78774	1.43952	-3.32593	0.000881252	0.00321785	Protein FAR1-RELATED SEQUENCE 5
HORVU.MOREX.r3.6HG0541380	111.233	-4.77352	0.491219	-9.7177	2.53432e-22	2.87993e-20	O-methyltransferase family protein
HORVU.MOREX.r3.3HG0230670	9.41137	-4.76487	0.824787	-5.77709	7.60019e-09	7.91565e-08	Serine/threonine-protein kinase
HORVU.MOREX.r3.2HG0101720	110.351	-4.7608	0.663218	-7.17834	7.05615e-13	1.51673e-11	Flowering-promoting factor 1-like protein 1
HORVU.MOREX.r3.7HG0712940	4.62957	-4.75861	1.22923	-3.87121	0.000108296	0.000494147	WRKY transcription factor
HORVU.MOREX.r3.1HG0079910	51.3262	-4.75164	0.608572	-7.80785	5.81714e-15	1.82396e-13	Phospholipase D
HORVU.MOREX.r3.6HG0613450	11.1114	-4.75119	0.873293	-5.44054	5.3118e-08	4.68683e-07	RNA-dependent RNA polymerase
HORVU.MOREX.r3.1HG0005090	52.3191	-4.74625	1.2264	-3.87007	0.000108803	0.000496078	Nitrate transporter 1.1
HORVU.MOREX.r3.5HG0469020	8495.83	-4.74513	0.407558	-11.6428	2.496e-31	1.43649e-28	Ribulose bisphosphate carboxylase small chain
HORVU.MOREX.r3.3HG0285400	51.1803	-4.73514	0.853682	-5.54673	2.91057e-08	2.71162e-07	Copper transport protein family
HORVU.MOREX.r3.7HG0671910	3.02263	-4.73352	1.38073	-3.42828	0.00060742	0.00230721	Phosphatidylinositol 4-kinase gamma-like protein
HORVU.MOREX.r3.5HG0502960	4.84356	-4.72938	1.41584	-3.34033	0.000836788	0.0030704	Protein DETOXIFICATION
HORVU.MOREX.r3.1HG0053960	1.9803	-4.72909	1.81488	-2.60573	0.00916787	0.02482	Urea-proton symporter DUR3
HORVU.MOREX.r3.1HG0074020	93.8232	-4.72325	0.557362	-8.47429	2.36514e-17	1.16888e-15	TIP41-like protein
HORVU.MOREX.r3.3HG0235930	9.91608	-4.71446	0.955237	-4.93538	7.99936e-07	5.71323e-06	transcription factor-like protein
HORVU.MOREX.r3.7HG0743470	40.5464	-4.71364	0.635264	-7.41998	1.17141e-13	2.86682e-12	Lysosomal Pro-X carboxypeptidase
HORVU.MOREX.r3.4HG0390960	13.5188	-4.71295	0.941656	-5.00495	5.58759e-07	4.10746e-06	Ankyrin repeat family protein
HORVU.MOREX.r3.5HG0495240	2.02745	-4.70651	1.63146	-2.88485	0.00391598	0.0118135	Kinase family protein
HORVU.MOREX.r3.2HG0199660	11.6424	-4.6957	1.5515	-3.02656	0.0024735	0.00791422	Pollen Ole e 1 allergen/extensin
HORVU.MOREX.r3.1HG0062770	9.01316	-4.68422	1.03521	-4.52492	6.04173e-06	3.62565e-05	Pyrimidine-specific ribonucleoside hydrolase
HORVU.MOREX.r3.3HG0300130	9.71468	-4.67645	0.98468	-4.7492	2.04219e-06	1.34694e-05	Ubiquitin carboxyl-terminal hydrolase 17-like protein 17
HORVU.MOREX.r3.2HG0200560	57.568	-4.67387	0.808573	-5.78039	7.45262e-09	7.78924e-08	WRKY transcription factor
HORVU.MOREX.r3.7HG0666440	156.097	-4.67015	0.475752	-9.81636	9.57343e-23	1.15405e-20	Aquaporin-1
HORVU.MOREX.r3.2HG0104740	342.111	-4.66033	0.716855	-6.50108	7.9743e-11	1.19254e-09	Ribulose bisphosphate carboxylase small chain
HORVU.MOREX.r3.5HG0479040	5.57509	-4.63189	1.18501	-3.90874	9.27778e-05	0.000430942	Receptor kinase
HORVU.MOREX.r3.2HG0196080	1.53209	-4.62993	1.61757	-2.86227	0.00420618	0.0125826	Phosphatase 2C family protein
HORVU.MOREX.r3.6HG0595000	101.26	-4.62936	0.569005	-8.13589	4.08924e-16	1.62125e-14	Receptor-kinase, putative
HORVU.MOREX.r3.1HG0023640	5.63099	-4.62671	1.25775	-3.67856	0.000234554	0.000986951	Leucine aminopeptidase, putative
HORVU.MOREX.r3.5HG0530260	9.60268	-4.62388	1.21253	-3.81342	0.000137057	0.000608117	RNA-binding protein
HORVU.MOREX.r3.1HG0021380	1.8521	-4.62326	1.79392	-2.57718	0.00996102	0.0266999	Glutathione S-transferase
HORVU.MOREX.r3.5HG0495090	6.27223	-4.62132	1.42003	-3.25439	0.00113635	0.0040138	basic helix-loop-helix (bHLH) DNA-binding superfamily protein
HORVU.MOREX.r3.6HG0573080	5.56641	-4.61191	1.35964	-3.39201	0.000693812	0.00260135	TPX2 (targeting protein for Xklp2) protein family
HORVU.MOREX.r3.5HG0426840	5.97206	-4.60549	1.37149	-3.35802	0.000785033	0.00290275	TCP transcription factor
HORVU.MOREX.r3.6HG0622430	5.25481	-4.60209	1.016	-4.5296	5.9095e-06	3.55467e-05	Glutamate receptor
HORVU.MOREX.r3.4HG0392440	63.0878	-4.60198	0.62249	-7.39286	1.43708e-13	3.48355e-12	Chaperone protein dnaJ
HORVU.MOREX.r3.6HG0540880	13.4211	-4.59053	1.11714	-4.10917	3.97075e-05	0.000200176	4,5-dioxygenase-like protein
HORVU.MOREX.r3.4HG0345580	1.36945	-4.58981	1.96141	-2.34006	0.0192809	0.0472579	Dirigent protein
HORVU.MOREX.r3.5HG0489610	9.29854	-4.58818	1.14093	-4.02143	5.78456e-05	0.000280603	Cationic amino acid transporter
HORVU.MOREX.r3.2HG0208740	1.29842	-4.58642	1.96332	-2.33606	0.0194883	0.0477074	F-box family protein
HORVU.MOREX.r3.1HG0014710	24.0704	-4.57528	0.984915	-4.64536	3.39486e-06	2.1562e-05	neuronal PAS domain protein
HORVU.MOREX.r3.5HG0485170	2.61192	-4.57224	1.56829	-2.91543	0.00355202	0.010855	Zinc finger protein-like
HORVU.MOREX.r3.3HG0326880	654.808	-4.56924	0.636562	-7.17799	7.07438e-13	1.51882e-11	Pathogenesis-related protein PR-4
HORVU.MOREX.r3.7HG0737440	12.0691	-4.56104	1.1493	-3.96854	7.23148e-05	0.000343221	carboxyl-terminal peptidase (DUF239)
HORVU.MOREX.r3.6HG0614510	275.245	-4.55554	0.44222	-10.3015	6.93618e-25	1.23748e-22	Peptidylprolyl isomerase
HORVU.MOREX.r3.5HG0483130	9.67867	-4.55498	1.14395	-3.98179	6.83981e-05	0.000326718	Ribulose bisphosphate carboxylase large chain
HORVU.MOREX.r3.4HG0357430	9156.78	-4.54414	0.422844	-10.7466	6.14876e-27	1.42468e-24	Ribulose bisphosphate carboxylase/oxygenase activase
HORVU.MOREX.r3.3HG0281310	9.01499	-4.53712	0.86627	-5.23753	1.62738e-07	1.31614e-06	Receptor-like kinase
HORVU.MOREX.r3.3HG0321170	8.08986	-4.52781	1.13953	-3.97341	7.08515e-05	0.000336993	Orotate phosphoribosyltransferase, putative
HORVU.MOREX.r3.4HG0344120	1.46774	-4.52637	1.74794	-2.58954	0.00961051	0.0258736	ENTH/ANTH/VHS superfamily protein
HORVU.MOREX.r3.3HG0299800	884.398	-4.52613	0.341548	-13.2518	4.40457e-40	1.3097e-36	Fructose-1,6-bisphosphatase class 1
HORVU.MOREX.r3.5HG0520190	14.2296	-4.52221	0.851692	-5.30968	1.0982e-07	9.13853e-07	Pleiotropic drug resistance ABC transporter
HORVU.MOREX.r3.7HG0650260	4.00625	-4.51988	1.29777	-3.48279	0.000496212	0.00192706	WRKY family transcription factor
HORVU.MOREX.r3.5HG0517080	46.061	-4.51972	0.766964	-5.893	3.79244e-09	4.26076e-08	phosphoglucose isomerase 1
HORVU.MOREX.r3.3HG0234210	60.4536	-4.51841	0.526012	-8.58995	8.70109e-18	4.62012e-16	Receptor protein kinase, putative
HORVU.MOREX.r3.4HG0340410	72.5498	-4.51698	0.507883	-8.89374	5.90866e-19	3.98519e-17	Methyltransferase
HORVU.MOREX.r3.6HG0551770	124.495	-4.51484	0.78888	-5.7231	1.04598e-08	1.0603e-07	Trypsin inhibitor
HORVU.MOREX.r3.6HG0573070	199.879	-4.51441	0.537249	-8.40283	4.35829e-17	2.07904e-15	MLO-like protein
HORVU.MOREX.r3.7HG0726740	16.1684	-4.51157	0.944352	-4.77743	1.77551e-06	1.18818e-05	Mitochondrial import inner membrane translocase subunit tim-10 isoform 2
HORVU.MOREX.r3.7HG0718040	41.715	-4.51045	0.537011	-8.39917	4.49651e-17	2.12228e-15	Receptor-like protein kinase
HORVU.MOREX.r3.4HG0411730	1.6811	-4.50865	1.5157	-2.97463	0.00293339	0.00919764	Mechanosensitive ion channel
HORVU.MOREX.r3.2HG0115940	4.62147	-4.5084	1.40497	-3.20889	0.0013325	0.00461525	Tyrosine-specific transport protein, putative
HORVU.MOREX.r3.4HG0356870	9.88454	-4.50766	0.812227	-5.54975	2.86073e-08	2.66857e-07	Late embryogenesis abundant (LEA) hydroxyproline-rich glycoprotein family
HORVU.MOREX.r3.1HG0008130	2.45166	-4.50207	1.85773	-2.42343	0.0153748	0.0389135	Alcohol dehydrogenase, putative
HORVU.MOREX.r3.7HG0720740	5.7957	-4.49166	1.21523	-3.69614	0.000218901	0.000929574	E3 ubiquitin-protein ligase RGLG2
HORVU.MOREX.r3.5HG0480710	355.527	-4.49146	0.44125	-10.179	2.46195e-24	4.02969e-22	Hypersensitive-induced response protein 1
HORVU.MOREX.r3.4HG0332150	34.3429	-4.48888	1.00569	-4.4635	8.0633e-06	4.72438e-05	O-methyltransferase
HORVU.MOREX.r3.7HG0720070	170.622	-4.48345	0.48126	-9.31607	1.20733e-20	1.08241e-18	Tetratricopeptide repeat (TPR)-like superfamily protein
HORVU.MOREX.r3.2HG0111130	9.17053	-4.48321	1.29288	-3.46762	0.000525095	0.00202556	Short chain dehydrogenase/reductase
HORVU.MOREX.r3.7HG0737990	2.15387	-4.47201	1.63603	-2.73345	0.00626752	0.0178636	Ring finger protein, putative
HORVU.MOREX.r3.7HG0711490	2.36476	-4.46944	1.46246	-3.05611	0.00224226	0.00727216	Anthocyanin 5-aromatic acyltransferase
HORVU.MOREX.r3.6HG0611060	38.5737	-4.46673	0.540279	-8.26744	1.36866e-16	5.86978e-15	Cellulose synthase, putative
HORVU.MOREX.r3.3HG0290950	22.6659	-4.46569	0.958532	-4.65888	3.17937e-06	2.03454e-05	Chlororespiratory reduction 7
HORVU.MOREX.r3.2HG0200310	2.16338	-4.45864	1.69438	-2.63143	0.00850273	0.023245	Myb-like transcription factor family protein
HORVU.MOREX.r3.1HG0091340	28.8252	-4.45771	0.832699	-5.35332	8.63526e-08	7.32232e-07	Protein MIZU-KUSSEI 1
HORVU.MOREX.r3.4HG0384810	8.48894	-4.45395	1.3474	-3.3056	0.000947742	0.00342697	Trichome birefringence-like protein
HORVU.MOREX.r3.6HG0563800	6.77987	-4.45148	1.23836	-3.59466	0.000324815	0.00131765	Leucine-rich repeat receptor-like protein kinase family protein
HORVU.MOREX.r3.3HG0220650	5.73442	-4.44345	0.973708	-4.56343	5.03235e-06	3.07184e-05	Receptor-like kinase
HORVU.MOREX.r3.5HG0516640	80.5863	-4.4366	0.453445	-9.7842	1.31628e-22	1.55522e-20	Mitochondrial transcription termination factor family protein
HORVU.MOREX.r3.5HG0536960	4.9704	-4.43378	1.28271	-3.45657	0.000547095	0.00210134	Protein kinase
HORVU.MOREX.r3.2HG0206030	89.8864	-4.43258	0.656326	-6.75362	1.442e-11	2.44086e-10	ATP-binding cassette sub-family A member 7
HORVU.MOREX.r3.3HG0281780	22.7872	-4.43158	0.972725	-4.55584	5.21769e-06	3.1706e-05	Protein transport protein Sec61 subunit alpha
HORVU.MOREX.r3.4HG0413630	8.2246	-4.42647	1.38257	-3.20162	0.00136656	0.00471674	Xyloglucan endotransglucosylase/hydrolase
HORVU.MOREX.r3.4HG0395840	30.6916	-4.42484	0.532573	-8.30842	9.69865e-17	4.27244e-15	Serine/threonine-protein kinase
HORVU.MOREX.r3.4HG0393250	6.54824	-4.4243	1.38075	-3.20427	0.00135407	0.00467907	Xyloglucan endotransglucosylase/hydrolase
HORVU.MOREX.r3.5HG0491230	6.11997	-4.42373	1.28032	-3.45518	0.000549922	0.00211084	Dihydroflavonol-4-reductase
HORVU.MOREX.r3.7HG0690890	2.32671	-4.41948	1.41168	-3.13065	0.0017442	0.00584728	Ypt/Rab-GAP domain of gyp1p superfamily protein
HORVU.MOREX.r3.5HG0520090	11.7334	-4.41488	0.968975	-4.55623	5.20791e-06	3.16682e-05	Myosin-binding protein 1
HORVU.MOREX.r3.3HG0306330	2.61676	-4.4085	1.74474	-2.52673	0.0115131	0.0302511	Leucine-rich repeat receptor-like protein kinase
HORVU.MOREX.r3.3HG0312760	444.789	-4.40546	0.541978	-8.12848	4.3469e-16	1.70446e-14	Beta-glucosidase, putative
HORVU.MOREX.r3.2HG0106300	3.41329	-4.40496	1.66101	-2.65197	0.00800228	0.0220799	MBOAT (Membrane bound O-acyl transferase) family protein
HORVU.MOREX.r3.2HG0190560	1.42644	-4.4036	1.86184	-2.36519	0.0180211	0.0445618	Heavy metal transport/detoxification superfamily protein
HORVU.MOREX.r3.5HG0517300	20.4712	-4.39288	0.861834	-5.09713	3.44842e-07	2.63145e-06	Aldehyde oxidase, putative
HORVU.MOREX.r3.5HG0503060	9.48136	-4.38938	0.951114	-4.61499	3.93117e-06	2.46005e-05	Plant regulator RWP-RK family protein, putative
HORVU.MOREX.r3.7HG0746410	7.17172	-4.38114	0.979692	-4.47195	7.75087e-06	4.55629e-05	Glutathione S-transferase
HORVU.MOREX.r3.6HG0597670	6.81683	-4.36355	1.33233	-3.27513	0.00105613	0.00375795	Beta-1,3-galactosyltransferase-like protein
HORVU.MOREX.r3.1HG0050670	10.0289	-4.35774	1.17462	-3.70992	0.000207327	0.000884996	Phytochrome kinase substrate
HORVU.MOREX.r3.5HG0511140	150.918	-4.35521	0.8573	-5.08015	3.77142e-07	2.8608e-06	Cysteine protease
HORVU.MOREX.r3.5HG0477460	24.2313	-4.35194	1.35295	-3.21663	0.00129704	0.0045161	Protein kinase
HORVU.MOREX.r3.5HG0448530	39.8532	-4.3502	0.616727	-7.05369	1.74234e-12	3.50058e-11	Upstream activation factor subunit spp27
HORVU.MOREX.r3.3HG0229410	3.63933	-4.34779	1.35278	-3.21396	0.00130917	0.00455036	CST complex subunit STN1
HORVU.MOREX.r3.2HG0198470	9.49943	-4.34718	0.962138	-4.51825	6.23529e-06	3.73427e-05	Receptor-like protein kinase
HORVU.MOREX.r3.3HG0273610	2.16342	-4.34596	1.48304	-2.93044	0.00338478	0.0104333	transcription repressor
HORVU.MOREX.r3.5HG0529880	1.35931	-4.34147	1.66073	-2.61419	0.00894388	0.0242836	Haloacid dehalogenase-like hydrolase family protein
HORVU.MOREX.r3.4HG0394970	388.188	-4.33996	0.691332	-6.27768	3.43664e-10	4.60654e-09	Allene oxide synthase
HORVU.MOREX.r3.2HG0194220	9.11719	-4.33866	0.936209	-4.63429	3.5816e-06	2.26674e-05	Kinase, putative
HORVU.MOREX.r3.3HG0293910	4.32794	-4.33865	1.32539	-3.27349	0.00106229	0.00377762	Calcium-binding family protein
HORVU.MOREX.r3.3HG0330200	3411.8	-4.33731	0.416283	-10.4191	2.02781e-25	3.89013e-23	Aquaporin
HORVU.MOREX.r3.7HG0666660	5.1504	-4.33393	1.31324	-3.30018	0.000966234	0.00348254	Cellulose synthase-like protein
HORVU.MOREX.r3.5HG0527050	9.60405	-4.3335	1.28674	-3.36781	0.000757685	0.0028127	Mitochondrial carrier protein, putative
HORVU.MOREX.r3.5HG0502220	8.87304	-4.33247	0.916708	-4.72612	2.2885e-06	1.49557e-05	SAUR-like auxin-responsive protein family
HORVU.MOREX.r3.5HG0482580	6.29989	-4.33059	1.24442	-3.48002	0.000501382	0.00194375	Eukaryotic aspartyl protease family protein
HORVU.MOREX.r3.3HG0251630	47.8371	-4.32869	0.475878	-9.09622	9.35321e-20	7.1927e-18	Carboxypeptidase
HORVU.MOREX.r3.7HG0659990	8.14652	-4.32105	1.13734	-3.79925	0.000145132	0.000640124	Glutamate receptor
HORVU.MOREX.r3.2HG0209180	20.9922	-4.31988	0.807144	-5.35206	8.69584e-08	7.36319e-07	Allantoinase
HORVU.MOREX.r3.3HG0244320	4.75936	-4.31971	1.57509	-2.74252	0.00609705	0.0174379	Lachrymatory-factor synthase
HORVU.MOREX.r3.6HG0614660	11.4952	-4.31267	1.13221	-3.80909	0.00013948	0.000617571	Pentatricopeptide repeat-containing protein
HORVU.MOREX.r3.1HG0055040	4.55073	-4.29903	1.34027	-3.20758	0.00133858	0.00463362	Hippocampus abundant transcript 1 protein
HORVU.MOREX.r3.3HG0234950	44.0485	-4.29814	0.590239	-7.28204	3.28805e-13	7.47288e-12	Multidrug resistance 3
HORVU.MOREX.r3.3HG0304210	35.9685	-4.29532	0.661716	-6.49118	8.51645e-11	1.2683e-09	Cinnamoyl-CoA reductase 4
HORVU.MOREX.r3.5HG0468970	17626.2	-4.29142	0.344037	-12.4737	1.03871e-35	1.32369e-32	Ribulose bisphosphate carboxylase small chain
HORVU.MOREX.r3.1HG0037500	3538.81	-4.28928	0.422585	-10.1501	3.31026e-24	5.09124e-22	Ribulose bisphosphate carboxylase small chain
HORVU.MOREX.r3.4HG0394130	32.6083	-4.2812	0.692715	-6.18032	6.39707e-10	8.08288e-09	Glucan endo-1,3-beta-glucosidase, putative
HORVU.MOREX.r3.6HG0586640	178.528	-4.26957	0.450831	-9.47044	2.7866e-21	2.77741e-19	Ribulose bisphosphate carboxylase large chain
HORVU.MOREX.r3.1HG0020450	4.98122	-4.265	1.72441	-2.47331	0.0133869	0.0345338	Laccase
HORVU.MOREX.r3.3HG0221940	31.8635	-4.26312	0.563009	-7.57203	3.67437e-14	9.78425e-13	suppressor of abi3-5
HORVU.MOREX.r3.3HG0312090	27.8886	-4.25738	0.571383	-7.45101	9.26282e-14	2.30164e-12	Receptor-like protein kinase
HORVU.MOREX.r3.7HG0656900	26.5554	-4.25711	0.752386	-5.65815	1.53012e-08	1.51324e-07	Receptor-like protein kinase
HORVU.MOREX.r3.6HG0548070	58.2436	-4.24856	0.546028	-7.78085	7.20402e-15	2.22993e-13	Glutathione S-transferase,-like protein
HORVU.MOREX.r3.7HG0749740	3.06669	-4.22746	1.24777	-3.38802	0.000703983	0.00263362	Disease resistance protein (NBS-LRR class) family
HORVU.MOREX.r3.4HG0333580	4.42197	-4.22409	1.5762	-2.67991	0.00736409	0.0204933	DUF1677 family protein
HORVU.MOREX.r3.1HG0014120	3.70308	-4.21594	1.13673	-3.70885	0.000208205	0.000888231	Sugar transporter, putative
HORVU.MOREX.r3.6HG0572560	41.5669	-4.20958	0.66955	-6.28718	3.23283e-10	4.34969e-09	Subtilisin-like protease
HORVU.MOREX.r3.1HG0079120	5824.8	-4.20649	0.577746	-7.28086	3.31698e-13	7.52904e-12	Methyltransferase
HORVU.MOREX.r3.4HG0417840	101.111	-4.20524	0.486148	-8.65014	5.14379e-18	2.8816e-16	Protein WEAK CHLOROPLAST MOVEMENT UNDER BLUE LIGHT 1
HORVU.MOREX.r3.1HG0058240	5.2605	-4.20461	1.49471	-2.81299	0.00490839	0.0143794	auxin canalization protein (DUF828)
HORVU.MOREX.r3.6HG0558250	9.26431	-4.20034	0.840615	-4.99675	5.8304e-07	4.26487e-06	Disease resistance protein (NBS-LRR class) family
HORVU.MOREX.r3.3HG0312560	34.2159	-4.1958	0.603163	-6.95633	3.49243e-12	6.5519e-11	NAD(P)H-quinone oxidoreductase subunit 1
HORVU.MOREX.r3.2HG0132820	3.957	-4.18893	1.49248	-2.80669	0.00500535	0.0146327	Phenylalanine ammonia-lyase
HORVU.MOREX.r3.6HG0570640	1.60529	-4.18804	1.78455	-2.34684	0.0189334	0.0465213	Sodium transporter
HORVU.MOREX.r3.6HG0554610	4.18607	-4.18332	1.39557	-2.99757	0.00272142	0.008598	Pentatricopeptide repeat-containing protein
HORVU.MOREX.r3.5HG0481670	5.09867	-4.18008	1.50684	-2.77407	0.00553592	0.0160075	Zinc finger protein, putative
HORVU.MOREX.r3.2HG0104660	41.6334	-4.17497	0.600198	-6.95598	3.5011e-12	6.56125e-11	HMG-box (high mobility group) DNA-binding family protein
HORVU.MOREX.r3.2HG0193390	379.921	-4.16492	0.516366	-8.06582	7.27438e-16	2.73802e-14	Ascorbate peroxidase
HORVU.MOREX.r3.5HG0444200	46.9689	-4.16213	0.746103	-5.57849	2.42617e-08	2.29996e-07	Pathogenesis-related protein 1
HORVU.MOREX.r3.2HG0194460	23.1229	-4.16149	0.709101	-5.86868	4.39279e-09	4.85875e-08	Receptor-like kinase
HORVU.MOREX.r3.2HG0128850	1.31472	-4.15903	1.57662	-2.63794	0.00834115	0.022891	Transcriptional coactivator/pterin dehydratase
HORVU.MOREX.r3.1HG0000470	3.22912	-4.15446	1.67059	-2.48682	0.0128889	0.0334474	Jasmonate induced protein
HORVU.MOREX.r3.5HG0430390	5.59174	-4.1541	1.45949	-2.84626	0.00442364	0.0131537	WD40 repeat protein
HORVU.MOREX.r3.3HG0254260	9.04419	-4.1444	1.36826	-3.02896	0.00245396	0.00786297	Kinesin, putative
HORVU.MOREX.r3.4HG0331640	1.79327	-4.14096	1.53084	-2.70504	0.00682969	0.0192129	Phosphate transporter
HORVU.MOREX.r3.7HG0659490	3.6394	-4.14038	1.52822	-2.70929	0.00674283	0.0190136	Hydroxycinnamoyl-CoA shikimate/quinate hydroxycinnamoyltransferase
HORVU.MOREX.r3.1HG0064700	6.39249	-4.13737	1.28924	-3.20916	0.00133122	0.00461171	RNA polymerase II C-terminal domain phosphatase-like protein
HORVU.MOREX.r3.1HG0073130	138.098	-4.12989	0.466015	-8.86214	7.84925e-19	5.05554e-17	Plant protein 1589 of Uncharacterized protein function
HORVU.MOREX.r3.2HG0161630	4.81513	-4.12663	1.36592	-3.02114	0.00251824	0.00803432	basic helix-loop-helix (bHLH) DNA-binding superfamily protein
HORVU.MOREX.r3.3HG0283820	3.29885	-4.12557	1.5089	-2.73416	0.00625392	0.0178322	basic helix-loop-helix (bHLH) DNA-binding superfamily protein
HORVU.MOREX.r3.7HG0642210	192.852	-4.12482	0.412294	-10.0046	1.45523e-23	1.93752e-21	RING/U-box superfamily protein
HORVU.MOREX.r3.7HG0665590	28.5536	-4.12145	0.951803	-4.33016	1.49004e-05	8.25584e-05	senescence-associated family protein, putative (DUF581)
HORVU.MOREX.r3.2HG0182800	4.50981	-4.12111	1.69295	-2.43427	0.0149217	0.0379174	Histone H3
HORVU.MOREX.r3.3HG0318900	11.2742	-4.11903	1.33749	-3.07966	0.00207235	0.00679023	Beta-1,3-glucanase
HORVU.MOREX.r3.3HG0303210	5.04759	-4.11802	1.09583	-3.75789	0.00017135	0.000742723	Alpha/beta-Hydrolases superfamily protein
HORVU.MOREX.r3.6HG0596770	1301.23	-4.11459	0.474323	-8.67467	4.14764e-18	2.37173e-16	Aquaporin
HORVU.MOREX.r3.2HG0211450	5.61267	-4.11273	1.50467	-2.73331	0.00627021	0.0178672	Receptor kinase
HORVU.MOREX.r3.6HG0618250	29.9473	-4.10256	1.28025	-3.2045	0.00135298	0.00467709	Peroxidase
HORVU.MOREX.r3.4HG0345230	46.4378	-4.09959	0.530499	-7.7278	1.09419e-14	3.23202e-13	Interferon-induced protein 44
HORVU.MOREX.r3.1HG0051220	46.0428	-4.09683	0.43969	-9.31755	1.19062e-20	1.07282e-18	alpha-adaptin
HORVU.MOREX.r3.4HG0413470	1.29057	-4.09427	1.67138	-2.44963	0.0143002	0.0365096	Peptidoglycan-binding LysM domain-containing protein
HORVU.MOREX.r3.1HG0009460	10.5209	-4.08725	1.11562	-3.66366	0.00024864	0.00103814	polyadenylate-binding protein 1-B-binding protein
HORVU.MOREX.r3.1HG0002840	26.3041	-4.085	0.562732	-7.25922	3.89338e-13	8.75936e-12	Receptor-like kinase protein
HORVU.MOREX.r3.2HG0199120	8.70076	-4.08491	0.857935	-4.76133	1.92323e-06	1.27698e-05	NBS-LRR disease resistance protein, putative, expressed
HORVU.MOREX.r3.3HG0227980	33.5111	-4.07833	0.694574	-5.8717	4.31351e-09	4.77699e-08	Ethylene-dependent gravitropism-deficient and yellow-green-like 2 isoform 2
HORVU.MOREX.r3.5HG0508700	51.7506	-4.07539	0.58459	-6.97136	3.1389e-12	5.97026e-11	Basic helix-loop-helix transcription factor
HORVU.MOREX.r3.6HG0567430	7.34002	-4.07488	1.11243	-3.66304	0.00024924	0.00104016	Flotillin-like protein 1
HORVU.MOREX.r3.5HG0444170	48.0137	-4.07329	0.933763	-4.36223	1.28742e-05	7.24797e-05	Pathogenesis-related protein 1
HORVU.MOREX.r3.7HG0661630	17.6772	-4.07203	0.631166	-6.4516	1.10674e-10	1.61847e-09	Lectin receptor kinase
HORVU.MOREX.r3.5HG0464050	50.7146	-4.06778	0.758518	-5.3628	8.1942e-08	6.98484e-07	Alpha/beta-Hydrolases superfamily protein
HORVU.MOREX.r3.7HG0648620	1.98715	-4.06682	1.58779	-2.56131	0.0104278	0.0277923	2-oxoglutarate (2OG) and Fe(II)-dependent oxygenase superfamily protein
HORVU.MOREX.r3.6HG0546750	11.9545	-4.06286	1.16496	-3.48755	0.000487472	0.00189839	RING/U-box superfamily protein, putative
HORVU.MOREX.r3.5HG0529860	5.00229	-4.06164	1.26916	-3.20026	0.00137306	0.00473366	Deaminase-related family protein
HORVU.MOREX.r3.7HG0708080	1.46453	-4.05892	1.61206	-2.51785	0.0118074	0.0309651	Molybdate transporter 1
HORVU.MOREX.r3.5HG0531070	1.46751	-4.05115	1.71793	-2.35815	0.0183662	0.045321	Protein DETOXIFICATION
HORVU.MOREX.r3.7HG0717740	1.55365	-4.04878	1.7015	-2.37953	0.0173345	0.0431152	BEL1-like homeodomain protein
HORVU.MOREX.r3.6HG0573420	609.365	-4.04207	0.371754	-10.873	1.55088e-27	4.1923e-25	Lipoxygenase
HORVU.MOREX.r3.3HG0323270	2364.19	-4.03979	0.479209	-8.43011	3.45333e-17	1.66067e-15	Phospholipase A1
HORVU.MOREX.r3.1HG0092830	7.89906	-4.03869	1.31204	-3.07817	0.00208276	0.00681808	Glycosyltransferase
HORVU.MOREX.r3.3HG0229730	115.44	-4.03126	0.44051	-9.15135	5.62254e-20	4.4782e-18	Isoaspartyl peptidase/L-asparaginase
HORVU.MOREX.r3.1HG0021710	11.6786	-4.03096	1.20226	-3.35283	0.0007999	0.00295161	Peroxidase
HORVU.MOREX.r3.5HG0438550	4.44608	-4.02591	1.37749	-2.92264	0.00347075	0.0106614	Cyclin family protein
HORVU.MOREX.r3.4HG0411460	143.956	-4.01842	0.592121	-6.78648	1.14901e-11	1.98254e-10	Peptide transporter
HORVU.MOREX.r3.2HG0119310	9.93674	-4.01404	0.986442	-4.06921	4.71736e-05	0.000233525	Zinc transporter
HORVU.MOREX.r3.6HG0593200	7.54746	-4.01087	1.04899	-3.82356	0.000131541	0.000585241	Short-chain dehydrogenase/reductase family protein
HORVU.MOREX.r3.7HG0713590	11.9347	-4.00777	1.13488	-3.53144	0.000413298	0.00163823	NADP-dependent alkenal double bond reductase
HORVU.MOREX.r3.5HG0535950	6.27224	-4.00272	1.34773	-2.96997	0.00297833	0.00931073	Protein kinase
HORVU.MOREX.r3.5HG0512600	45.0712	-4.00181	0.703203	-5.69083	1.26425e-08	1.26483e-07	Peroxidase
HORVU.MOREX.r3.4HG0413970	6.24932	-3.99801	1.41286	-2.82972	0.00465893	0.0137457	Palmitoyl protein thioesterase containing protein, expressed
HORVU.MOREX.r3.7HG0644320	120.683	-3.99731	0.440646	-9.07148	1.17411e-19	8.91372e-18	Methyltransferase, putative
HORVU.MOREX.r3.3HG0284220	100.41	-3.99671	0.447798	-8.92524	4.44735e-19	3.06352e-17	Phospholipase A1
HORVU.MOREX.r3.2HG0123480	18.8931	-3.99465	0.883183	-4.52301	6.09666e-06	3.65738e-05	Transcription factor WRKY
HORVU.MOREX.r3.6HG0616170	670.396	-3.99411	0.323988	-12.328	6.40543e-35	7.14245e-32	Glycine cleavage system h protein, putative
HORVU.MOREX.r3.6HG0550260	20.88	-3.98827	0.643376	-6.19898	5.68319e-10	7.24759e-09	aminoalcoholphosphotransferase 1
HORVU.MOREX.r3.5HG0497350	72.8477	-3.97816	0.473159	-8.40767	4.18226e-17	2.00042e-15	Ycf49-like protein
HORVU.MOREX.r3.6HG0540870	40.3411	-3.97774	0.526818	-7.55051	4.33567e-14	1.13587e-12	Receptor-like protein kinase
HORVU.MOREX.r3.6HG0542290	435.441	-3.97711	0.517981	-7.6781	1.61469e-14	4.63893e-13	Kinase family protein
HORVU.MOREX.r3.3HG0310150	2.63618	-3.972	1.44905	-2.74111	0.00612329	0.0175017	Auxin efflux carrier component
HORVU.MOREX.r3.3HG0294280	8.45694	-3.96846	1.13777	-3.48793	0.000486776	0.00189661	C2H2 zinc finger protein
HORVU.MOREX.r3.3HG0240480	3.23165	-3.96826	1.51806	-2.61403	0.00894803	0.0242912	Pentatricopeptide repeat-containing family protein
HORVU.MOREX.r3.1HG0052320	60.8023	-3.95734	0.464455	-8.5204	1.58997e-17	8.0587e-16	Homeobox protein BEL1-like protein
HORVU.MOREX.r3.3HG0295240	44.3646	-3.94858	0.478899	-8.24512	1.64989e-16	6.99184e-15	Transcription factor
HORVU.MOREX.r3.5HG0423740	21.9815	-3.94719	0.759418	-5.19765	2.0182e-07	1.6003e-06	ATP synthase subunit beta
HORVU.MOREX.r3.1HG0075700	54.8345	-3.94324	0.487958	-8.0811	6.41826e-16	2.46254e-14	transmembrane protein, putative (DUF1218)
HORVU.MOREX.r3.6HG0542610	249.01	-3.94001	0.444	-8.8739	7.06263e-19	4.66683e-17	Chloroplast stem-loop binding protein
HORVU.MOREX.r3.4HG0388780	52.0401	-3.93727	0.478407	-8.22996	1.87278e-16	7.84325e-15	RNA polymerase sigma factor
HORVU.MOREX.r3.1HG0080920	20.4675	-3.93725	0.654378	-6.01678	1.77919e-09	2.12183e-08	WRKY transcription factor
HORVU.MOREX.r3.3HG0322360	2.47382	-3.93642	1.24517	-3.16136	0.00157037	0.00533055	transmembrane protein, putative (DUF247)
HORVU.MOREX.r3.6HG0571680	6.97463	-3.93252	1.43992	-2.73106	0.00631311	0.0179723	Trans-aconitate 2-methyltransferase
HORVU.MOREX.r3.7HG0728000	261.624	-3.92911	0.354325	-11.089	1.41898e-28	4.86847e-26	Glycosyltransferase
HORVU.MOREX.r3.7HG0650560	2.03429	-3.9285	1.54192	-2.5478	0.0108404	0.0287205	tRNA-specific adenosine deaminase
HORVU.MOREX.r3.1HG0025720	262.096	-3.92337	0.390546	-10.0458	9.58223e-24	1.31561e-21	6-phosphofructo-2-kinase/fructose-2, 6-bisphosphatase
HORVU.MOREX.r3.6HG0631090	588.944	-3.91983	0.344005	-11.3947	4.44337e-30	2.14255e-27	Na(+)/H(+) antiporter NhaB
HORVU.MOREX.r3.5HG0485780	332.244	-3.9193	0.566659	-6.9165	4.62933e-12	8.52341e-11	1-aminocyclopropane-1-carboxylate oxidase
HORVU.MOREX.r3.5HG0423800	63.4088	-3.91679	0.506097	-7.73921	1.00038e-14	2.9946e-13	Nucleolar complex protein 2-like protein
HORVU.MOREX.r3.5HG0498010	36.8267	-3.9165	0.846883	-4.6246	3.75319e-06	2.36109e-05	NC domain-containing protein
HORVU.MOREX.r3.5HG0460290	45.7111	-3.91167	0.571006	-6.85049	7.35991e-12	1.30915e-10	Fantastic four-like protein
HORVU.MOREX.r3.1HG0075260	1.8076	-3.90116	1.62642	-2.39862	0.0164568	0.0412947	Receptor kinase 2
HORVU.MOREX.r3.3HG0239960	10.3143	-3.90054	1.16398	-3.35104	0.000805094	0.00296648	F-box family protein
HORVU.MOREX.r3.5HG0517940	9.73231	-3.90042	0.745909	-5.22909	1.70345e-07	1.36836e-06	Type I inositol-1,4,5-trisphosphate 5-phosphatase CVP2
HORVU.MOREX.r3.2HG0212050	3.90125	-3.89889	1.10222	-3.53731	0.000404218	0.00160509	Serine/threonine-protein kinase
HORVU.MOREX.r3.7HG0651960	5.0313	-3.89556	1.35575	-2.87336	0.0040613	0.0122044	Triose-phosphate transporter family protein
HORVU.MOREX.r3.3HG0241530	3.92273	-3.89092	1.56068	-2.49309	0.0126637	0.0329061	Metallothiol transferase fosB
HORVU.MOREX.r3.4HG0353710	20.818	-3.88958	0.730068	-5.3277	9.94652e-08	8.33518e-07	Pentatricopeptide repeat-containing protein
HORVU.MOREX.r3.7HG0738760	6.17871	-3.88779	1.28037	-3.03647	0.00239366	0.00769743	Fructose-1,6-bisphosphatase class 1
HORVU.MOREX.r3.1HG0046650	86.6646	-3.88559	0.543155	-7.15374	8.44425e-13	1.78712e-11	Carboxypeptidase
HORVU.MOREX.r3.2HG0211440	13.1304	-3.88531	1.26923	-3.06115	0.00220485	0.00717039	Zinc finger protein-like 1 like
HORVU.MOREX.r3.7HG0728290	2.55545	-3.8837	1.49914	-2.59062	0.00958032	0.0258035	Receptor-like kinase
HORVU.MOREX.r3.2HG0180020	3.83527	-3.88334	1.29439	-3.00013	0.0026986	0.00853648	Nuclear transcription factor Y subunit B
HORVU.MOREX.r3.5HG0513890	17.6997	-3.88313	0.883976	-4.39281	1.11897e-05	6.36999e-05	plasma membrane fusion protein
HORVU.MOREX.r3.3HG0243320	6.64201	-3.87567	1.15597	-3.35274	0.000800155	0.00295194	Transposase
HORVU.MOREX.r3.5HG0511660	167.983	-3.8756	0.449829	-8.61572	6.9506e-18	3.73511e-16	UDP-glycosyltransferase
HORVU.MOREX.r3.3HG0303160	99.7867	-3.87471	0.437119	-8.86421	7.70454e-19	4.99842e-17	Metal tolerance protein
HORVU.MOREX.r3.4HG0334610	127.477	-3.87132	0.612728	-6.31817	2.64687e-10	3.59382e-09	Integral membrane HPP family protein
HORVU.MOREX.r3.4HG0399620	402.925	-3.86601	0.621581	-6.21964	4.98289e-10	6.45604e-09	Sugar transporter family protein, expressed
HORVU.MOREX.r3.2HG0104730	104.75	-3.86327	0.810723	-4.76522	1.88647e-06	1.25397e-05	Ribulose bisphosphate carboxylase small chain
HORVU.MOREX.r3.3HG0225310	18.5175	-3.85799	0.658045	-5.8628	4.55115e-09	5.01217e-08	Leucine-rich repeat receptor-like protein kinase family protein
HORVU.MOREX.r3.2HG0149600	4.49788	-3.85761	1.35864	-2.8393	0.0045212	0.0134036	Pentatricopeptide repeat-containing protein
HORVU.MOREX.r3.2HG0196540	8.2899	-3.85727	1.09422	-3.52512	0.000423286	0.00167484	Receptor-like kinase
HORVU.MOREX.r3.2HG0182400	2442.24	-3.85383	0.467134	-8.24994	1.58468e-16	6.7315e-15	Aquaporin
HORVU.MOREX.r3.1HG0002350	28.7891	-3.85346	1.00114	-3.84905	0.000118576	0.000535436	Chaperone protein dnaJ
HORVU.MOREX.r3.4HG0338630	3.33776	-3.84813	1.5193	-2.53284	0.0113144	0.0297948	Sec14p-like phosphatidylinositol transfer family protein
HORVU.MOREX.r3.5HG0446460	8.88085	-3.84614	1.17454	-3.27459	0.00105815	0.00376364	Mitochondrial carrier protein, expressed
HORVU.MOREX.r3.3HG0301430	24.5369	-3.84135	0.665509	-5.77205	7.83114e-09	8.13718e-08	Myb transcription factor
HORVU.MOREX.r3.3HG0231290	4.94958	-3.83391	1.31224	-2.92166	0.0034817	0.0106859	Pentatricopeptide repeat-containing protein
HORVU.MOREX.r3.4HG0334050	51.9987	-3.82693	0.698605	-5.47797	4.30239e-08	3.87868e-07	ERD (Early-responsive to dehydration stress) family protein
HORVU.MOREX.r3.6HG0625280	5.3899	-3.82493	1.12381	-3.40355	0.000665168	0.00250364	Embryogenesis transmembrane protein-like
HORVU.MOREX.r3.7HG0743490	93.3677	-3.82124	0.412063	-9.27344	1.80229e-20	1.56852e-18	Lysosomal Pro-X carboxypeptidase
HORVU.MOREX.r3.5HG0444080	38.7375	-3.82015	0.888981	-4.29722	1.72955e-05	9.44216e-05	Pathogenesis-related protein 1
HORVU.MOREX.r3.3HG0219860	9.70235	-3.81965	1.35748	-2.81378	0.00489628	0.014351	Disease resistance protein (NBS-LRR class) family
HORVU.MOREX.r3.6HG0629170	12.9814	-3.81713	0.665157	-5.73868	9.54151e-09	9.73856e-08	Disease resistance protein RPM1
HORVU.MOREX.r3.6HG0617960	3.65381	-3.8151	1.29911	-2.9367	0.0033172	0.0102462	DNA-3-methyladenine glycosylase
HORVU.MOREX.r3.4HG0374480	187.246	-3.81322	0.364492	-10.4618	1.29441e-25	2.56595e-23	Mitochondrial transcription termination factor family protein
HORVU.MOREX.r3.6HG0632890	2.69191	-3.80999	1.53536	-2.4815	0.0130832	0.0338777	Ferredoxin-like
HORVU.MOREX.r3.7HG0659200	3.42307	-3.80972	1.54458	-2.4665	0.0136441	0.0350538	BTB/POZ domain-containing protein
HORVU.MOREX.r3.7HG0667210	59.8636	-3.80764	0.602319	-6.32163	2.58824e-10	3.51957e-09	Glutathione S-transferase
HORVU.MOREX.r3.5HG0517390	18.3533	-3.80455	0.745365	-5.10428	3.32057e-07	2.54576e-06	Blue copper protein
HORVU.MOREX.r3.2HG0126510	118.688	-3.80242	0.550518	-6.90697	4.95103e-12	9.05033e-11	EGG APPARATUS-1 protein
HORVU.MOREX.r3.2HG0183770	10.967	-3.79744	1.41513	-2.68347	0.00728635	0.020296	Beta-expansin
HORVU.MOREX.r3.2HG0104780	869.804	-3.79426	0.481983	-7.87217	3.48529e-15	1.13885e-13	Ribulose bisphosphate carboxylase small chain
HORVU.MOREX.r3.2HG0125650	88.2244	-3.78847	0.376382	-10.0655	7.8508e-24	1.13875e-21	Adipocyte plasma membrane-associated protein
HORVU.MOREX.r3.2HG0117630	497.68	-3.7884	0.409471	-9.25195	2.20438e-20	1.87278e-18	Magnesium-chelatase subunit H
HORVU.MOREX.r3.5HG0444110	30.4162	-3.78811	0.994232	-3.81008	0.00013892	0.000615616	Pathogenesis-related protein 1
HORVU.MOREX.r3.7HG0744540	71.6757	-3.78791	0.58309	-6.49627	8.23332e-11	1.22818e-09	Glycosyltransferase
HORVU.MOREX.r3.2HG0194210	2.39746	-3.77738	1.31957	-2.86257	0.00420218	0.0125727	Receptor-like protein kinase
HORVU.MOREX.r3.5HG0519040	3.35797	-3.77469	1.40643	-2.68389	0.0072772	0.02028	Serine/arginine repetitive matrix protein 2, putative isoform 1
HORVU.MOREX.r3.2HG0198730	29.2665	-3.77156	0.584134	-6.45667	1.07031e-10	1.56906e-09	Histone-lysine N-methyltransferase
HORVU.MOREX.r3.5HG0530290	8.71516	-3.77087	1.09311	-3.44966	0.000561288	0.00214799	Harpin-induced protein
HORVU.MOREX.r3.1HG0085300	154.819	-3.77055	0.442058	-8.52954	1.46926e-17	7.51089e-16	Tropinone reductase-like protein
HORVU.MOREX.r3.5HG0425730	28.6161	-3.76749	0.60665	-6.21032	5.28772e-10	6.79671e-09	Receptor-like kinase
HORVU.MOREX.r3.6HG0621980	3.54064	-3.75477	1.43385	-2.61867	0.00882731	0.0240146	Anaphase-promoting complex subunit 4
HORVU.MOREX.r3.2HG0174550	3.1301	-3.75064	1.53603	-2.44178	0.0146151	0.0372391	Pentatricopeptide repeat-containing protein
HORVU.MOREX.r3.4HG0418330	23.1427	-3.74998	0.70473	-5.32116	1.03106e-07	8.61598e-07	Dirigent protein
HORVU.MOREX.r3.3HG0301250	150.204	-3.74899	0.546894	-6.85506	7.12843e-12	1.27178e-10	Tetratricopeptide repeat (TPR)-like superfamily protein
HORVU.MOREX.r3.7HG0737860	16.5394	-3.74758	0.924451	-4.05385	5.03824e-05	0.000248033	Receptor-kinase, putative
HORVU.MOREX.r3.6HG0613040	10.7325	-3.74482	0.964974	-3.88075	0.000104136	0.000476992	2-oxoglutarate-dependent dioxygenase-related family protein
HORVU.MOREX.r3.1HG0093680	754.466	-3.73189	0.902708	-4.1341	3.56345e-05	0.000181696	Ribonuclease
HORVU.MOREX.r3.2HG0121540	2.42898	-3.72989	1.54277	-2.41765	0.0156209	0.0394462	Haloacid dehalogenase-like hydrolase family protein
HORVU.MOREX.r3.1HG0084760	2.09699	-3.72911	1.57521	-2.36738	0.0179145	0.0443414	Myb transcription factor
HORVU.MOREX.r3.6HG0604260	212.271	-3.71631	0.420687	-8.8339	1.01087e-18	6.39537e-17	Myb family transcription factor-like
HORVU.MOREX.r3.3HG0305640	12.7585	-3.71509	0.998837	-3.71942	0.000199682	0.000854732	Receptor-like kinase
HORVU.MOREX.r3.5HG0448480	51.8059	-3.71473	0.562646	-6.60224	4.05001e-11	6.41138e-10	T-box transcription factor, putative (DUF863)
HORVU.MOREX.r3.4HG0337490	48.0999	-3.71157	0.614304	-6.0419	1.52306e-09	1.83725e-08	homeodomain GLABROUS 2
HORVU.MOREX.r3.3HG0272260	3.38149	-3.71149	1.52559	-2.43282	0.0149817	0.0380589	ATP-dependent RNA helicase
HORVU.MOREX.r3.2HG0194700	664.052	-3.70954	0.352469	-10.5244	6.66689e-26	1.35164e-23	Aminomethyltransferase
HORVU.MOREX.r3.3HG0288580	11.5867	-3.7066	0.889035	-4.16924	3.05621e-05	0.000158413	RNA-binding S4 domain-containing protein
HORVU.MOREX.r3.5HG0510240	27.8609	-3.70622	0.920435	-4.02659	5.65913e-05	0.000275333	Dirigent protein
HORVU.MOREX.r3.7HG0642890	6507.48	-3.70587	0.418103	-8.86352	7.75271e-19	5.01145e-17	Acid phosphatase 1
HORVU.MOREX.r3.4HG0382770	151.935	-3.6985	0.388441	-9.52139	1.70878e-21	1.72239e-19	CoA ligase
HORVU.MOREX.r3.5HG0532720	4.28831	-3.69832	1.2263	-3.01584	0.00256266	0.00816145	Poly(ADP-ribose) glycohydrolase 1
HORVU.MOREX.r3.6HG0631700	2084.76	-3.69699	0.409922	-9.01877	1.90219e-19	1.40817e-17	Aquaporin
HORVU.MOREX.r3.3HG0314070	4.05954	-3.69559	1.29314	-2.85784	0.00426536	0.0127425	Protein kinase family protein
HORVU.MOREX.r3.5HG0427910	97.8018	-3.68863	0.32999	-11.178	5.22542e-29	1.90258e-26	Pentatricopeptide repeat (PPR) superfamily protein
HORVU.MOREX.r3.5HG0483120	953.01	-3.68368	0.768076	-4.79599	1.61875e-06	1.09158e-05	ATP synthase subunit beta
HORVU.MOREX.r3.2HG0119270	235.739	-3.67717	0.421018	-8.73399	2.45833e-18	1.47178e-16	Gibberellin receptor GID1A
HORVU.MOREX.r3.3HG0247530	75.8662	-3.67478	0.459476	-7.99777	1.26695e-15	4.5826e-14	Glutathione transport system permease protein gsiD
HORVU.MOREX.r3.2HG0190040	75.2262	-3.67203	0.699931	-5.24628	1.55201e-07	1.26148e-06	Nudix hydrolase
HORVU.MOREX.r3.5HG0531010	4.85669	-3.66532	1.34533	-2.72447	0.0064404	0.0182909	Glutathione s-transferase
HORVU.MOREX.r3.4HG0404410	4.98161	-3.65917	1.42068	-2.57565	0.0100052	0.0268023	Dirigent protein
HORVU.MOREX.r3.7HG0708200	11.9818	-3.65878	0.966795	-3.78444	0.000154054	0.000675303	CAAX amino terminal protease family protein
HORVU.MOREX.r3.5HG0423750	1146.61	-3.65613	0.332412	-10.9988	3.87224e-28	1.21201e-25	Ribulose bisphosphate carboxylase large chain
HORVU.MOREX.r3.2HG0174080	36.7896	-3.64791	0.919959	-3.96529	7.33058e-05	0.000347462	Protein YcgL
HORVU.MOREX.r3.5HG0527070	34.6048	-3.64651	0.551483	-6.61219	3.78671e-11	6.01055e-10	Urease subunit alpha
HORVU.MOREX.r3.2HG0200340	8.29369	-3.6432	0.875944	-4.15917	3.19403e-05	0.000164601	Beta-fructofuranosidase, insoluble protein
HORVU.MOREX.r3.4HG0414210	1.8857	-3.64267	1.50516	-2.42012	0.0155153	0.0392246	WD-repeat protein, putative
HORVU.MOREX.r3.7HG0649550	14.4291	-3.64173	1.50249	-2.4238	0.0153592	0.0388795	Early nodulin 93
HORVU.MOREX.r3.7HG0649260	35.0282	-3.64145	0.650994	-5.59368	2.22306e-08	2.12549e-07	Protein arginine methyltransferase
HORVU.MOREX.r3.7HG0677070	49.3981	-3.6407	0.502934	-7.23893	4.5225e-13	1.00731e-11	Tm-1 protein
HORVU.MOREX.r3.7HG0739910	10.7403	-3.64055	0.751966	-4.84137	1.28947e-06	8.80758e-06	Disease resistance protein (NBS-LRR class) family
HORVU.MOREX.r3.1HG0012730	11.7957	-3.63913	0.881424	-4.12869	3.6483e-05	0.000185229	Adenine/guanine permease
HORVU.MOREX.r3.5HG0476330	31.1857	-3.63836	0.607523	-5.98884	2.11341e-09	2.47899e-08	Major facilitator superfamily transporter
HORVU.MOREX.r3.4HG0361680	42.6297	-3.63614	0.515275	-7.05669	1.70511e-12	3.43352e-11	Nuclear distribution protein nudE-like 1
HORVU.MOREX.r3.7HG0648190	4.86948	-3.6341	1.14811	-3.16528	0.00154932	0.00526803	F-box family protein
HORVU.MOREX.r3.3HG0307250	7.20435	-3.63341	1.407	-2.58238	0.00981222	0.0263684	Amino acid permease
HORVU.MOREX.r3.5HG0520390	78.1463	-3.6289	0.409618	-8.85922	8.05786e-19	5.17124e-17	Nodulin-like / Major Facilitator Superfamily protein
HORVU.MOREX.r3.3HG0280250	15.0467	-3.62693	0.890562	-4.07263	4.64844e-05	0.000230433	Purine permease
HORVU.MOREX.r3.1HG0036440	5.83135	-3.62232	1.19972	-3.01931	0.0025335	0.00807159	BTB/POZ domain-containing protein
HORVU.MOREX.r3.2HG0197390	3.83046	-3.61833	1.39338	-2.5968	0.00940955	0.0254011	Pentatricopeptide repeat-containing protein
HORVU.MOREX.r3.4HG0417030	18.0725	-3.61785	0.589616	-6.13595	8.46511e-10	1.05245e-08	LURP-one-like protein
HORVU.MOREX.r3.2HG0170900	1028.57	-3.60669	0.494864	-7.28824	3.14028e-13	7.16395e-12	Ferric reduction oxidase 7
HORVU.MOREX.r3.UnG0786950	4.97323	-3.60601	1.09023	-3.30756	0.000941119	0.00340578	ATP synthase subunit beta
HORVU.MOREX.r3.3HG0225490	6.66262	-3.60569	1.10078	-3.27558	0.00105447	0.00375428	Short-chain dehydrogenase/reductase family protein
HORVU.MOREX.r3.5HG0531490	3.14141	-3.60495	1.52982	-2.35645	0.0184504	0.0454847	ATP-dependent zinc metalloprotease FTSH protein
HORVU.MOREX.r3.7HG0640480	2.66379	-3.60361	1.48085	-2.43347	0.0149549	0.0379963	Shikimate kinase
HORVU.MOREX.r3.6HG0627480	279.637	-3.59877	0.293846	-12.2471	1.74037e-34	1.82647e-31	Zinc finger (C3HC4-type RING finger) family protein
HORVU.MOREX.r3.3HG0315260	16.1924	-3.59749	0.858104	-4.19237	2.76052e-05	0.000144557	UDP-glycosyltransferase
HORVU.MOREX.r3.5HG0476020	10.168	-3.59712	0.934046	-3.85111	0.000117582	0.000531623	Ascorbate oxidase
HORVU.MOREX.r3.3HG0277910	10.5199	-3.59663	1.37001	-2.62525	0.00865858	0.0236313	Receptor-like protein kinase
HORVU.MOREX.r3.4HG0413370	5.23457	-3.59151	1.37289	-2.61602	0.00889606	0.0241687	L-allo-threonine aldolase
HORVU.MOREX.r3.1HG0084740	32.756	-3.59087	0.604184	-5.94334	2.79277e-09	3.19806e-08	Oligopeptide transporter, putative
HORVU.MOREX.r3.2HG0168900	6.50232	-3.58833	0.899997	-3.98704	6.69024e-05	0.000320689	Neutral/alkaline invertase
HORVU.MOREX.r3.5HG0516880	47.4199	-3.58486	0.543127	-6.6004	4.10044e-11	6.47972e-10	Zinc finger protein, putative
HORVU.MOREX.r3.6HG0607370	952.756	-3.58222	0.491118	-7.29401	3.00861e-13	6.8728e-12	9-cis epoxycarotenoid dioxygenase
HORVU.MOREX.r3.7HG0738240	308.686	-3.58163	0.421789	-8.49151	2.03966e-17	1.02218e-15	Mg-protoporphyrin IX chelatase
HORVU.MOREX.r3.1HG0075150	23.0274	-3.57771	0.423083	-8.4563	2.76002e-17	1.3454e-15	U-box domain-containing family protein
HORVU.MOREX.r3.5HG0430710	6.51876	-3.57502	1.42423	-2.51015	0.012068	0.0315613	Pentatricopeptide repeat-containing protein
HORVU.MOREX.r3.4HG0392820	134.67	-3.56876	0.487743	-7.31689	2.53777e-13	5.89535e-12	phytochrome interacting factor 3
HORVU.MOREX.r3.6HG0579560	10.9709	-3.56829	1.36325	-2.61748	0.00885827	0.0240842	Kinase family protein
HORVU.MOREX.r3.2HG0206920	95.309	-3.5625	0.44662	-7.97658	1.50445e-15	5.30271e-14	DNA polymerase I
HORVU.MOREX.r3.1HG0014440	274.675	-3.56145	0.350705	-10.1551	3.14392e-24	4.91837e-22	Dihydrolipoyl dehydrogenase
HORVU.MOREX.r3.3HG0225960	49.5589	-3.55909	0.536656	-6.63198	3.31215e-11	5.32842e-10	Calmodulin-binding protein-like
HORVU.MOREX.r3.6HG0622500	61.614	-3.55353	0.532223	-6.67677	2.44259e-11	4.00536e-10	F-box protein SKIP8
HORVU.MOREX.r3.5HG0519500	37.2299	-3.55226	0.886149	-4.00864	6.10684e-05	0.000294944	Tryptophan synthase alpha chain
HORVU.MOREX.r3.5HG0496160	3.02418	-3.55212	1.47573	-2.40703	0.0160828	0.0404758	Pentatricopeptide repeat-containing protein
HORVU.MOREX.r3.5HG0487000	5.38748	-3.551	1.38979	-2.55507	0.0106167	0.0282285	Alpha/beta-Hydrolases superfamily protein, putative
HORVU.MOREX.r3.2HG0115090	31.6307	-3.55024	1.42089	-2.49861	0.0124683	0.0324835	E3 ubiquitin-protein ligase RNF130
HORVU.MOREX.r3.2HG0126550	100.712	-3.5484	0.385612	-9.20199	3.51368e-20	2.84943e-18	Alpha/beta hydrolase, putative
HORVU.MOREX.r3.2HG0108630	49.8448	-3.54675	0.523378	-6.77665	1.22996e-11	2.112e-10	Abscisic acid receptor
HORVU.MOREX.r3.3HG0227370	36.4896	-3.54513	0.67938	-5.21819	1.80677e-07	1.44291e-06	Non-specific lipid-transfer protein
HORVU.MOREX.r3.2HG0173220	4083.92	-3.54464	0.361529	-9.80458	1.07598e-22	1.28835e-20	Glyceraldehyde-3-phosphate dehydrogenase
HORVU.MOREX.r3.3HG0270100	10.0929	-3.53824	1.2485	-2.834	0.00459686	0.0135985	MYB-related transcription factor
HORVU.MOREX.r3.3HG0233700	6.6621	-3.53654	1.18091	-2.99476	0.00274662	0.00866839	Pentatricopeptide repeat-containing protein
HORVU.MOREX.r3.7HG0640950	36.8805	-3.53581	0.86119	-4.10573	4.03044e-05	0.000202841	Superoxide dismutase
HORVU.MOREX.r3.2HG0185500	90.9642	-3.53297	0.415241	-8.50824	1.76593e-17	8.9252e-16	Pentatricopeptide repeat-containing protein
HORVU.MOREX.r3.5HG0446790	45.7778	-3.5285	0.672995	-5.24298	1.57999e-07	1.28014e-06	Peroxidase
HORVU.MOREX.r3.2HG0169260	11.6312	-3.52291	1.01606	-3.46724	0.000525841	0.002028	PsbP domain protein
HORVU.MOREX.r3.4HG0386980	6.83945	-3.51536	1.34457	-2.61449	0.0089361	0.0242699	Kinesin-like protein
HORVU.MOREX.r3.1HG0026240	63.5896	-3.50886	0.389027	-9.01958	1.88815e-19	1.4036e-17	Glycerophosphodiester phosphodiesterase
HORVU.MOREX.r3.6HG0597760	35.103	-3.5075	0.483912	-7.24822	4.22299e-13	9.47703e-12	Atp-dependent rna helicase
HORVU.MOREX.r3.2HG0141480	4.46207	-3.50583	1.19243	-2.94006	0.00328144	0.0101604	3'-5' exonuclease domain protein
HORVU.MOREX.r3.1HG0070700	37.0875	-3.50475	0.535086	-6.54988	5.75829e-11	8.80323e-10	Phytochrome kinase substrate 1
HORVU.MOREX.r3.4HG0411960	93.4708	-3.50281	0.439375	-7.97225	1.55809e-15	5.45055e-14	Tetratricopeptide repeat (TPR)-like superfamily protein
HORVU.MOREX.r3.2HG0205500	77.746	-3.50235	0.399674	-8.76301	1.90104e-18	1.16152e-16	alpha/beta-Hydrolases superfamily protein
HORVU.MOREX.r3.4HG0411020	38.8298	-3.49769	0.715328	-4.88963	1.01025e-06	7.08485e-06	S-adenosyl-L-methionine-dependent methyltransferase domain-containing protein
HORVU.MOREX.r3.3HG0245060	38.5765	-3.49443	0.493874	-7.07554	1.48865e-12	3.02839e-11	Protein DJ-1
HORVU.MOREX.r3.4HG0401520	18.3413	-3.48436	0.815855	-4.27081	1.94765e-05	0.000105233	Photosynthetic NDH subcomplex B 2
HORVU.MOREX.r3.4HG0336660	65.0127	-3.48257	0.456494	-7.62896	2.36659e-14	6.58693e-13	Drug/metabolite transporter
HORVU.MOREX.r3.2HG0187450	54.3535	-3.48113	0.637384	-5.46159	4.7189e-08	4.2095e-07	Rhomboid-like protein
HORVU.MOREX.r3.5HG0509120	4.01043	-3.47881	1.46989	-2.36671	0.017947	0.0444094	Auxin-responsive protein
HORVU.MOREX.r3.4HG0415240	442.136	-3.47735	0.417007	-8.33882	7.50343e-17	3.36524e-15	basic helix-loop-helix (bHLH) DNA-binding superfamily protein
HORVU.MOREX.r3.5HG0495490	14.8175	-3.47433	0.820249	-4.2357	2.27842e-05	0.000121378	CCR4-NOT transcription complex subunit 2
HORVU.MOREX.r3.3HG0240640	8.0636	-3.47381	0.64812	-5.35983	8.32989e-08	7.08021e-07	Glycosyltransferase
HORVU.MOREX.r3.6HG0619470	4.34665	-3.47208	1.17208	-2.96232	0.00305326	0.00952718	Sugar transporter family protein
HORVU.MOREX.r3.5HG0440760	5.39142	-3.47042	1.25064	-2.77493	0.0055214	0.0159681	Pheromone-binding protein Gp-9
HORVU.MOREX.r3.2HG0118230	11.5895	-3.46658	0.708842	-4.89048	1.00592e-06	7.06004e-06	Chaperone dnaJ-like protein
HORVU.MOREX.r3.2HG0189640	85.521	-3.46593	0.458427	-7.56049	4.01566e-14	1.05825e-12	Plastid-lipid associated protein PAP / fibrillin family protein
HORVU.MOREX.r3.3HG0241900	10.7024	-3.46002	0.679485	-5.09212	3.54081e-07	2.69964e-06	Serine/threonine-protein kinase
HORVU.MOREX.r3.2HG0196370	241.502	-3.45843	0.327426	-10.5625	4.448e-26	9.22752e-24	senescence-associated family protein (DUF581)
HORVU.MOREX.r3.4HG0400000	33.2879	-3.44303	0.943093	-3.65078	0.000261444	0.00108475	Auxin-induced in root cultures protein 12
HORVU.MOREX.r3.2HG0170880	13.2248	-3.44	0.943845	-3.64467	0.000267735	0.00110905	Histone H2B
HORVU.MOREX.r3.7HG0657520	6.47424	-3.43931	0.822094	-4.18359	2.86938e-05	0.000149555	Lectin receptor kinase
HORVU.MOREX.r3.2HG0150570	15330.1	-3.43899	0.337351	-10.1941	2.10632e-24	3.51204e-22	Oxygen-evolving enhancer protein 1
HORVU.MOREX.r3.6HG0555040	9.56521	-3.42956	0.797337	-4.30127	1.6982e-05	9.29657e-05	Succinate dehydrogenase [ubiquinone] flavoprotein subunit, mitochondrial
HORVU.MOREX.r3.2HG0199510	9.99366	-3.42618	0.669132	-5.12033	3.05007e-07	2.34756e-06	Harpin-induced protein
HORVU.MOREX.r3.1HG0067900	88.9219	-3.42599	0.374468	-9.14895	5.74898e-20	4.53839e-18	Domain of Uncharacterized protein function
HORVU.MOREX.r3.5HG0433440	91.0902	-3.42549	0.443562	-7.72269	1.13901e-14	3.35886e-13	Auxin-responsive protein
HORVU.MOREX.r3.2HG0111790	41.8869	-3.42521	0.635454	-5.39018	7.03866e-08	6.0812e-07	Receptor-like kinase
HORVU.MOREX.r3.4HG0378080	7.25271	-3.4251	1.45196	-2.35895	0.0183269	0.0452554	BHLH transcription factor
HORVU.MOREX.r3.2HG0117610	565.862	-3.42172	0.321112	-10.6558	1.63766e-26	3.69841e-24	Structural constituent of ribosome, putative
HORVU.MOREX.r3.2HG0188110	11.4403	-3.41635	0.924907	-3.69372	0.000220993	0.000937185	tRNA pseudouridine synthase Pus10, putative
HORVU.MOREX.r3.7HG0751250	4.06827	-3.41465	1.15645	-2.95271	0.00315	0.00979079	Copalyl diphosphate synthase-like protein
HORVU.MOREX.r3.1HG0092410	80.4725	-3.41364	0.45993	-7.42208	1.15292e-13	2.82934e-12	Carboxypeptidase
HORVU.MOREX.r3.5HG0473320	32.0763	-3.41134	0.643631	-5.30015	1.15709e-07	9.57055e-07	Amino acid dehydrogenase family protein
HORVU.MOREX.r3.4HG0339670	90.5136	-3.40962	0.437626	-7.79116	6.63958e-15	2.06731e-13	photosystem I reaction center subunit N
HORVU.MOREX.r3.6HG0540590	909.63	-3.40667	0.315304	-10.8044	3.28106e-27	8.01883e-25	Ferredoxin--NADP reductase
HORVU.MOREX.r3.6HG0616570	4.17168	-3.40575	1.32751	-2.56553	0.0103019	0.0274979	Pesticidal crystal cry8Ba
HORVU.MOREX.r3.6HG0603150	7.73464	-3.40412	0.957832	-3.55398	0.000379444	0.00151582	Argonaute
HORVU.MOREX.r3.7HG0634340	8644.53	-3.40077	0.338486	-10.047	9.4704e-24	1.31561e-21	Plastocyanin
HORVU.MOREX.r3.2HG0202880	105.867	-3.4005	0.530958	-6.40446	1.50906e-10	2.14016e-09	PRLI-interacting factor
HORVU.MOREX.r3.2HG0104810	2230.94	-3.40031	0.546584	-6.22102	4.93928e-10	6.40885e-09	Ribulose bisphosphate carboxylase small chain
HORVU.MOREX.r3.6HG0628910	375.071	-3.40022	0.390351	-8.71067	3.02086e-18	1.76128e-16	Synechocystis YCF37
HORVU.MOREX.r3.5HG0519970	1542.62	-3.3999	0.413058	-8.23105	1.85582e-16	7.79052e-15	Histone H1
HORVU.MOREX.r3.5HG0511450	73.4509	-3.39941	0.338391	-10.0458	9.58632e-24	1.31561e-21	ABC transporter B family protein
HORVU.MOREX.r3.5HG0447170	3.92112	-3.39938	1.22407	-2.77711	0.00548446	0.0158664	Pentatricopeptide repeat-containing protein
HORVU.MOREX.r3.3HG0224000	111.939	-3.39812	0.482204	-7.04707	1.8273e-12	3.64663e-11	basic helix-loop-helix (bHLH) DNA-binding superfamily protein
HORVU.MOREX.r3.6HG0629810	317.829	-3.39176	0.337509	-10.0494	9.24124e-24	1.30852e-21	Auxin-responsive protein
HORVU.MOREX.r3.5HG0500590	68.6129	-3.39144	0.424831	-7.98303	1.42784e-15	5.06443e-14	Receptor-like kinase
HORVU.MOREX.r3.2HG0187910	5.18233	-3.39112	1.22522	-2.76776	0.00564429	0.0162787	RWP-RK domain containing protein
HORVU.MOREX.r3.6HG0614700	737.655	-3.39059	0.32873	-10.3142	6.07855e-25	1.11801e-22	ATP synthase delta-subunit protein
HORVU.MOREX.r3.6HG0590420	2.81648	-3.38951	1.37349	-2.46781	0.0135943	0.0349626	Pentatricopeptide repeat-containing protein
HORVU.MOREX.r3.6HG0552580	119.279	-3.38543	0.551868	-6.1345	8.54279e-10	1.06136e-08	Response to low sulfur protein, putative
HORVU.MOREX.r3.2HG0204320	6.18274	-3.38389	0.898737	-3.76516	0.000166444	0.000723216	cofactor assembly of complex C
HORVU.MOREX.r3.6HG0602940	6.54876	-3.3834	1.33436	-2.5356	0.0112255	0.0295956	DUF630 family protein, putative (DUF630 and DUF632)
HORVU.MOREX.r3.4HG0340820	2473.95	-3.38193	0.34277	-9.86646	5.81831e-23	7.36202e-21	Serine hydroxymethyltransferase
HORVU.MOREX.r3.4HG0388600	3.76038	-3.38132	1.18961	-2.84238	0.00447779	0.0132909	Eukaryotic aspartyl protease family protein, expressed
HORVU.MOREX.r3.7HG0746990	33.8725	-3.38108	0.57417	-5.88863	3.89403e-09	4.36116e-08	Basic-leucine zipper (bZIP) transcription factor family protein
HORVU.MOREX.r3.6HG0559160	34.7056	-3.37949	0.614274	-5.50161	3.76347e-08	3.42747e-07	Peroxidase
HORVU.MOREX.r3.7HG0697900	615.653	-3.3729	0.255067	-13.2235	6.41641e-40	1.43094e-36	ACT domain-containing protein
HORVU.MOREX.r3.6HG0615550	102.657	-3.37159	0.481363	-7.00427	2.48284e-12	4.81482e-11	Auxin efflux carrier component
HORVU.MOREX.r3.2HG0140970	25.8078	-3.36982	0.763575	-4.41322	1.01846e-05	5.83878e-05	Heat-shock protein, putative
HORVU.MOREX.r3.5HG0483980	150.12	-3.36863	0.594948	-5.66206	1.49568e-08	1.48082e-07	Cinnamoyl CoA reductase
HORVU.MOREX.r3.7HG0750360	230.38	-3.36733	0.444078	-7.58275	3.38311e-14	9.18691e-13	Phytoene synthase
HORVU.MOREX.r3.6HG0574460	349.098	-3.36527	0.364636	-9.22913	2.7284e-20	2.25359e-18	Peroxiredoxin, putative
HORVU.MOREX.r3.5HG0427700	777.913	-3.36524	0.332139	-10.132	3.98319e-24	6.02238e-22	Chloroplast stem-loop-binding protein
HORVU.MOREX.r3.5HG0526750	17.0878	-3.36238	0.933014	-3.60378	0.000313624	0.00127623	Ribosomal RNA large subunit methyltransferase E
HORVU.MOREX.r3.2HG0202540	72.3145	-3.36065	0.402501	-8.34941	6.86036e-17	3.12234e-15	Transmembrane protein, putative
HORVU.MOREX.r3.6HG0627380	53.5617	-3.35872	1.04944	-3.20049	0.00137195	0.00473077	2-oxoglutarate (2OG) and Fe(II)-dependent oxygenase superfamily protein
HORVU.MOREX.r3.7HG0662620	9.08108	-3.35685	1.37383	-2.44342	0.0145489	0.0370862	MTD1
HORVU.MOREX.r3.1HG0085140	17.9243	-3.35636	1.1352	-2.95661	0.00311044	0.00968133	Serine/threonine protein phosphatase 2A regulatory subunit B
HORVU.MOREX.r3.7HG0637190	12.1108	-3.35585	1.01189	-3.31642	0.000911798	0.00331109	WAT1-related protein
HORVU.MOREX.r3.1HG0040000	80.7359	-3.35513	0.441917	-7.59221	3.14485e-14	8.57908e-13	3-ketoacyl-CoA thiolase
HORVU.MOREX.r3.3HG0301550	2296.81	-3.35329	0.382454	-8.76781	1.82167e-18	1.12071e-16	Fructose-1,6-bisphosphatase class 1
HORVU.MOREX.r3.1HG0069130	30.4554	-3.34562	0.837055	-3.9969	6.41774e-05	0.000308623	Glucan 1,3-beta-glucosidase
HORVU.MOREX.r3.3HG0258640	5.81753	-3.34224	1.41842	-2.35631	0.0184574	0.045492	Kelch repeat protein, putative
HORVU.MOREX.r3.4HG0383820	8.35189	-3.34134	1.1026	-3.03042	0.00244214	0.00782792	Abscisic acid receptor
HORVU.MOREX.r3.1HG0000870	153.335	-3.33959	0.528269	-6.32177	2.58587e-10	3.51903e-09	transmembrane protein, putative (DUF 3339)
HORVU.MOREX.r3.2HG0181900	93.2752	-3.33954	0.468014	-7.13556	9.63917e-13	2.02321e-11	Kinase family protein
HORVU.MOREX.r3.6HG0545950	23.0629	-3.33861	0.573167	-5.82485	5.71629e-09	6.13624e-08	NAD(P)-binding Rossmann-fold superfamily protein
HORVU.MOREX.r3.6HG0577040	38.5745	-3.33474	0.662251	-5.03546	4.76707e-07	3.55112e-06	Ycf1
HORVU.MOREX.r3.3HG0294300	193.564	-3.33185	0.454146	-7.33652	2.1922e-13	5.15977e-12	Sulfite exporter TauE/SafE family protein
HORVU.MOREX.r3.3HG0289180	26.0383	-3.33056	0.467801	-7.11962	1.08222e-12	2.25559e-11	Glucosidase 2 subunit beta
HORVU.MOREX.r3.7HG0728280	2.97496	-3.32306	1.42863	-2.32604	0.0200163	0.0487923	Pentatricopeptide repeat-containing protein
HORVU.MOREX.r3.5HG0432550	3.58759	-3.32218	1.38857	-2.39252	0.0167331	0.0418704	Protein ROOT HAIR DEFECTIVE 3 homolog
HORVU.MOREX.r3.6HG0622470	10.692	-3.31007	0.83135	-3.98156	6.84644e-05	0.000326947	Glutamate receptor
HORVU.MOREX.r3.7HG0661290	42.2463	-3.30738	0.630768	-5.24342	1.57629e-07	1.27888e-06	Inositol-tetrakisphosphate 1-kinase
HORVU.MOREX.r3.2HG0199600	36.2452	-3.30627	0.614193	-5.38312	7.32074e-08	6.3005e-07	Organic cation transporter protein
HORVU.MOREX.r3.5HG0463770	5.5924	-3.30265	1.41782	-2.32938	0.0198389	0.0484526	Kinase family protein
HORVU.MOREX.r3.5HG0487770	15.0352	-3.29964	0.860887	-3.83284	0.000126675	0.000566418	GRAM-containing/ABA-responsive protein
HORVU.MOREX.r3.1HG0089480	179.849	-3.29801	0.660825	-4.99074	6.01469e-07	4.39067e-06	Subtilisin-like protease
HORVU.MOREX.r3.4HG0391570	316.704	-3.29785	0.41782	-7.893	2.95017e-15	9.80147e-14	Nuclear factor Y subunit C
HORVU.MOREX.r3.2HG0215610	80.4742	-3.29694	0.51836	-6.36032	2.01336e-10	2.79535e-09	Peroxidase
HORVU.MOREX.r3.6HG0556800	72.5608	-3.29265	0.478754	-6.87754	6.08934e-12	1.10031e-10	Mitochondrial import inner membrane translocase subunit tim-10 isoform 1
HORVU.MOREX.r3.6HG0541410	169.595	-3.29226	0.500651	-6.57596	4.83416e-11	7.53901e-10	Nitrate reductase
HORVU.MOREX.r3.4HG0332970	17.0632	-3.29221	0.712697	-4.61938	3.84896e-06	2.41199e-05	Cationic amino acid transporter, putative
HORVU.MOREX.r3.2HG0191210	31.5873	-3.2887	0.65478	-5.0226	5.09754e-07	3.7721e-06	Zinc transporter
HORVU.MOREX.r3.5HG0479630	1.75753	-3.28827	1.29926	-2.53088	0.0113778	0.0299352	Heavy metal-associated domain containing protein, expressed
HORVU.MOREX.r3.4HG0337070	323.559	-3.28795	0.340501	-9.6562	4.62702e-22	5.15941e-20	CONSTANS-like zinc finger protein
HORVU.MOREX.r3.7HG0635600	3.53595	-3.28701	1.23619	-2.65898	0.00783765	0.0216625	Receptor-like kinase
HORVU.MOREX.r3.3HG0305520	69.6424	-3.28166	0.550886	-5.95705	2.56825e-09	2.96661e-08	DUF1685 family protein
HORVU.MOREX.r3.5HG0464590	5.65646	-3.2807	1.18648	-2.76506	0.0056912	0.0164007	Methyltransferase-related protein
HORVU.MOREX.r3.2HG0194230	8.77681	-3.27752	0.634916	-5.16213	2.44153e-07	1.90631e-06	Kinase, putative
HORVU.MOREX.r3.6HG0559430	14.9682	-3.27737	0.598899	-5.47232	4.44178e-08	3.9842e-07	disease resistance family protein / LRR family protein
HORVU.MOREX.r3.7HG0705190	551.667	-3.2767	0.44369	-7.38511	1.52323e-13	3.68461e-12	Fructokinase-2
HORVU.MOREX.r3.7HG0679100	140.728	-3.27517	0.302029	-10.8439	2.1316e-27	5.59264e-25	Glycerophosphodiester phosphodiesterase
HORVU.MOREX.r3.6HG0624260	14.3628	-3.27489	0.741636	-4.41576	1.00658e-05	5.7781e-05	ATP-dependent RNA helicase DeaD
HORVU.MOREX.r3.1HG0077510	5.99799	-3.27444	1.3909	-2.35419	0.0185633	0.0457189	Auxin response factor
HORVU.MOREX.r3.7HG0665050	246.499	-3.26999	0.853345	-3.83197	0.000127124	0.000568139	Germin-like protein
HORVU.MOREX.r3.2HG0208520	71.8269	-3.26659	0.723033	-4.5179	6.2456e-06	3.73793e-05	Heavy metal transport/detoxification superfamily protein
HORVU.MOREX.r3.5HG0444360	13.4491	-3.26177	1.16686	-2.79534	0.00518458	0.015082	Beta-1,3-N-Acetylglucosaminyltransferase family protein, putative
HORVU.MOREX.r3.7HG0747080	7.77611	-3.26014	0.793168	-4.11028	3.95188e-05	0.000199393	Kinase family protein
HORVU.MOREX.r3.2HG0124940	3.17674	-3.25812	1.37647	-2.36701	0.0179326	0.0443801	Peroxisomal (S)-2-hydroxy-acid oxidase
HORVU.MOREX.r3.4HG0345740	68.2613	-3.25518	0.445924	-7.29984	2.88113e-13	6.61547e-12	Alcohol dehydrogenase
HORVU.MOREX.r3.6HG0546160	25.572	-3.25422	0.672052	-4.84222	1.28395e-06	8.77998e-06	Acylamino-acid-releasing enzyme
HORVU.MOREX.r3.7HG0748760	36.9687	-3.25181	1.36562	-2.3812	0.0172564	0.0429449	GDSL esterase/lipase
HORVU.MOREX.r3.7HG0702660	9.10655	-3.25092	1.07519	-3.02358	0.00249804	0.00798138	CoA ligase
HORVU.MOREX.r3.2HG0126270	214.02	-3.24995	0.306645	-10.5984	3.03041e-26	6.51392e-24	DUF2996 family protein
HORVU.MOREX.r3.4HG0380130	7.33994	-3.24894	0.889461	-3.65271	0.000259487	0.00107763	ARF-GAP domain 1
HORVU.MOREX.r3.1HG0086720	41.1722	-3.24872	0.543871	-5.97333	2.32466e-09	2.7125e-08	WD40 repeat-like protein
HORVU.MOREX.r3.2HG0214080	101.913	-3.2473	0.481096	-6.7498	1.48048e-11	2.49417e-10	Glutathione peroxidase
HORVU.MOREX.r3.1HG0066460	27.7643	-3.24202	0.615767	-5.26502	1.40174e-07	1.14771e-06	Amino acid permease
HORVU.MOREX.r3.4HG0334630	280.366	-3.23266	0.338401	-9.55276	1.26285e-21	1.30234e-19	Ferredoxin family protein, expressed
HORVU.MOREX.r3.6HG0632680	48.3383	-3.22981	0.61364	-5.26336	1.41443e-07	1.15597e-06	Plant/F9H3-4 protein
HORVU.MOREX.r3.1HG0024440	294.228	-3.22902	0.270966	-11.9167	9.68762e-33	6.68303e-30	EGG APPARATUS-1 protein
HORVU.MOREX.r3.7HG0636640	665.194	-3.22814	0.375301	-8.60148	7.86924e-18	4.20345e-16	Ferredoxin--NADP reductase
HORVU.MOREX.r3.4HG0351450	80.781	-3.22765	0.448326	-7.19933	6.0507e-13	1.31487e-11	Fantastic four-like protein
HORVU.MOREX.r3.4HG0393950	93.8332	-3.22628	0.43573	-7.40432	1.31823e-13	3.21732e-12	Metal tolerance protein
HORVU.MOREX.r3.2HG0125940	9.4865	-3.2251	0.832828	-3.87247	0.000107737	0.000491846	Methyltransferase-like protein
HORVU.MOREX.r3.7HG0670480	35.8451	-3.22496	0.581288	-5.54795	2.89034e-08	2.69417e-07	CONSTANS-like zinc finger protein
HORVU.MOREX.r3.2HG0106870	124.367	-3.22301	0.650095	-4.95775	7.13136e-07	5.13441e-06	Amine oxidase
HORVU.MOREX.r3.4HG0406770	154.618	-3.22202	0.359759	-8.95604	3.36543e-19	2.38264e-17	Alcohol dehydrogenase, putative
HORVU.MOREX.r3.1HG0014620	33.8156	-3.22174	0.603256	-5.34059	9.26464e-08	7.79672e-07	Polyribonucleotide nucleotidyltransferase
HORVU.MOREX.r3.1HG0056410	58.5251	-3.2201	0.526346	-6.11783	9.48601e-10	1.17283e-08	Nitrate transporter 1.1
HORVU.MOREX.r3.5HG0443160	69.866	-3.21624	0.471558	-6.82045	9.07535e-12	1.5905e-10	Stress responsive alpha-beta barrel domain protein
HORVU.MOREX.r3.6HG0606220	1292.59	-3.21518	0.399122	-8.05563	7.90686e-16	2.95737e-14	Phosphoribulokinase
HORVU.MOREX.r3.2HG0202550	96.7665	-3.21324	0.66566	-4.82714	1.38505e-06	9.42436e-06	Lipase
HORVU.MOREX.r3.2HG0121000	479.12	-3.21238	0.283164	-11.3446	7.88904e-30	3.40037e-27	Pyruvate dehydrogenase kinase, mitochondrial
HORVU.MOREX.r3.3HG0307470	5.42162	-3.21023	0.948658	-3.38397	0.000714448	0.00266998	DNA/RNA helicase protein
HORVU.MOREX.r3.3HG0300560	59.8457	-3.20584	0.545506	-5.87681	4.18238e-09	4.64619e-08	ADP-ribosylation factor GTPase-activating protein AGD10
HORVU.MOREX.r3.2HG0197610	116.014	-3.20542	0.505765	-6.33777	2.33116e-10	3.20913e-09	Starch synthase family protein
HORVU.MOREX.r3.2HG0207010	311.495	-3.20163	0.334754	-9.56411	1.13175e-21	1.18774e-19	WRKY DNA-binding protein 58
HORVU.MOREX.r3.5HG0491190	46.6835	-3.20064	0.657693	-4.86646	1.13616e-06	7.86275e-06	Cinnamoyl-CoA reductase 4
HORVU.MOREX.r3.6HG0546180	12.1946	-3.19964	1.16072	-2.7566	0.0058406	0.0167851	Remorin family protein
HORVU.MOREX.r3.1HG0086940	131.96	-3.19789	0.340776	-9.38415	6.34285e-21	6.0193e-19	Ubiquitin-conjugating enzyme E2
HORVU.MOREX.r3.3HG0289370	21.3027	-3.19777	0.563909	-5.67073	1.42194e-08	1.41252e-07	Auxin response factor
HORVU.MOREX.r3.7HG0641160	6.52295	-3.19541	1.19254	-2.6795	0.00737324	0.0205156	Guanine nucleotide-binding protein subunit alpha-like protein
HORVU.MOREX.r3.6HG0630020	31.5927	-3.1937	0.704613	-4.53255	5.82755e-06	3.51011e-05	2-phosphoglycerate kinase
HORVU.MOREX.r3.4HG0387290	82.1941	-3.19355	0.335634	-9.515	1.81719e-21	1.82137e-19	RNA binding protein
HORVU.MOREX.r3.2HG0199060	16.6793	-3.19322	0.602195	-5.30263	1.14148e-07	9.45899e-07	SNF2 domain-containing protein / helicase domain-containing protein / zinc finger protein-like protein
HORVU.MOREX.r3.2HG0119870	14.3446	-3.18245	0.757244	-4.20268	2.63777e-05	0.000138863	Methyltransferase family protein, putative
HORVU.MOREX.r3.6HG0570890	8.37814	-3.18224	0.994423	-3.20008	0.00137387	0.00473556	Myb family transcription factor APL
HORVU.MOREX.r3.2HG0187620	66.6346	-3.18064	0.417101	-7.62558	2.42938e-14	6.73022e-13	3-hexulose-6-phosphate isomerase
HORVU.MOREX.r3.1HG0082530	125.954	-3.17812	0.365661	-8.69142	3.57932e-18	2.05995e-16	Respiratory burst oxidase
HORVU.MOREX.r3.5HG0473580	617.426	-3.175	0.830007	-3.82527	0.000130627	0.000582194	Pathogenesis-related protein 1-1
HORVU.MOREX.r3.2HG0139290	62.4018	-3.17482	0.358156	-8.86436	7.69429e-19	4.99842e-17	Transmembrane protein, putative
HORVU.MOREX.r3.5HG0420320	3.3931	-3.17208	1.35903	-2.33407	0.0195918	0.0479147	Kinase, putative
HORVU.MOREX.r3.5HG0510380	71.079	-3.17195	0.414125	-7.65938	1.86828e-14	5.31611e-13	Protein NDH-DEPENDENT CYCLIC ELECTRON FLOW 5
HORVU.MOREX.r3.4HG0397620	133.609	-3.17087	0.415956	-7.6231	2.47658e-14	6.83973e-13	Acetyl-CoA decarbonylase/synthase complex subunit alpha 1
HORVU.MOREX.r3.1HG0083340	7.60852	-3.16994	0.887505	-3.57174	0.00035462	0.00142591	AP2/B3 transcription factor family protein
HORVU.MOREX.r3.4HG0362740	4.09103	-3.16668	1.22473	-2.58562	0.00972045	0.0261454	MADS-box transcription factor family protein
HORVU.MOREX.r3.1HG0077390	33.9135	-3.16275	0.549427	-5.75645	8.59006e-09	8.87921e-08	SNF2 domain-containing protein / helicase domain-containing protein / zinc finger protein-like protein
HORVU.MOREX.r3.3HG0255220	8.91451	-3.16235	1.03782	-3.0471	0.00231062	0.00746402	Geranylgeranyl reductase
HORVU.MOREX.r3.4HG0389380	12.3602	-3.16035	0.88205	-3.58296	0.000339723	0.00137146	Receptor-like protein kinase
HORVU.MOREX.r3.2HG0153420	26.7262	-3.16	0.806486	-3.91823	8.92016e-05	0.000414979	Leucine-rich repeat-containing protein
HORVU.MOREX.r3.2HG0192220	7.4587	-3.15608	1.07888	-2.92534	0.00344085	0.0105878	SAUR-like auxin-responsive family protein
HORVU.MOREX.r3.1HG0075320	28.2117	-3.15175	0.558831	-5.63989	1.70159e-08	1.66528e-07	Myb transcription factor
HORVU.MOREX.r3.4HG0334860	439.756	-3.15172	0.398189	-7.91514	2.46985e-15	8.29841e-14	NRT1/PTR family protein 2.2
HORVU.MOREX.r3.2HG0173090	48.7865	-3.15134	0.680065	-4.63388	3.58872e-06	2.27044e-05	Aldose 1-epimerase
HORVU.MOREX.r3.5HG0515410	122.794	-3.14087	0.347012	-9.05117	1.41441e-19	1.06474e-17	Reticulon-like protein
HORVU.MOREX.r3.2HG0113520	60.2616	-3.13752	0.582517	-5.38614	7.19886e-08	6.20458e-07	Universal stress protein
HORVU.MOREX.r3.1HG0053670	84.8395	-3.1373	0.407567	-7.69762	1.38622e-14	4.02138e-13	Antiholin-like protein lrgB
HORVU.MOREX.r3.3HG0246590	43.2244	-3.13497	0.750881	-4.17506	2.97911e-05	0.000154912	Non-specific serine/threonine protein kinase
HORVU.MOREX.r3.5HG0476060	7.70547	-3.13495	0.854887	-3.66709	0.000245329	0.001026	senescence-associated family protein, putative (DUF581)
HORVU.MOREX.r3.2HG0196090	33.8934	-3.13435	0.395807	-7.91889	2.39642e-15	8.09745e-14	U-box domain-containing protein
HORVU.MOREX.r3.2HG0156430	146.57	-3.13384	0.453577	-6.90917	4.87481e-12	8.92015e-11	Peroxidase
HORVU.MOREX.r3.5HG0486620	13.3269	-3.13311	0.858149	-3.65101	0.000261208	0.00108402	Protein FdhE homolog
HORVU.MOREX.r3.5HG0492510	123.791	-3.13162	0.723173	-4.33039	1.48846e-05	8.24964e-05	N-methyl-L-tryptophan oxidase
HORVU.MOREX.r3.2HG0192270	15.7694	-3.13136	0.784283	-3.99264	6.53411e-05	0.000313796	Sodium transporter
HORVU.MOREX.r3.3HG0231790	7.60372	-3.12928	1.14885	-2.72384	0.00645276	0.0183172	Charged multivesicular body protein 5
HORVU.MOREX.r3.4HG0415230	51.8921	-3.12767	0.570286	-5.48438	4.14912e-08	3.75378e-07	basic helix-loop-helix (bHLH) DNA-binding superfamily protein
HORVU.MOREX.r3.7HG0636900	101.626	-3.12761	0.362618	-8.62508	6.40491e-18	3.4945e-16	Fiber protein Fb34
HORVU.MOREX.r3.3HG0267830	40.1204	-3.127	0.557028	-5.61372	1.98017e-08	1.90757e-07	Lycopene cyclase family
HORVU.MOREX.r3.1HG0093750	9.08161	-3.1238	1.18677	-2.63219	0.00848356	0.0232033	ATP-dependent zinc metalloprotease FtsH
HORVU.MOREX.r3.6HG0547360	195.809	-3.12367	0.373837	-8.3557	6.50436e-17	2.98314e-15	anti-muellerian hormone type-2 receptor
HORVU.MOREX.r3.5HG0509030	42.5926	-3.12337	0.48427	-6.44965	1.12107e-10	1.63809e-09	Pentatricopeptide repeat-containing protein
HORVU.MOREX.r3.5HG0424010	188.636	-3.11954	0.426614	-7.31232	2.62562e-13	6.0836e-12	Phytoene synthase
HORVU.MOREX.r3.6HG0599110	4.1272	-3.11779	1.05632	-2.95155	0.00316185	0.0098242	RING finger protein
HORVU.MOREX.r3.2HG0190290	50.0168	-3.11651	0.52085	-5.98352	2.18369e-09	2.55638e-08	SHR5-receptor-like kinase
HORVU.MOREX.r3.2HG0208660	31.778	-3.1165	0.653162	-4.7714	1.82946e-06	1.21971e-05	Heavy metal transport/detoxification superfamily protein
HORVU.MOREX.r3.4HG0343880	6.97553	-3.11602	0.957477	-3.25441	0.00113628	0.0040138	Ribosomal large subunit pseudouridine synthase D
HORVU.MOREX.r3.3HG0306040	698.976	-3.11405	0.293531	-10.6089	2.70864e-26	5.96603e-24	Calreticulin
HORVU.MOREX.r3.5HG0522160	192.31	-3.11361	0.597287	-5.21291	1.85899e-07	1.48394e-06	Calcium-binding EF-hand
HORVU.MOREX.r3.2HG0215980	168.25	-3.10827	0.614314	-5.05973	4.19844e-07	3.15919e-06	Protein MID1-COMPLEMENTING ACTIVITY 1
HORVU.MOREX.r3.5HG0488660	20.396	-3.10532	0.783658	-3.96259	7.41396e-05	0.000350763	TMV-MP30 binding protein 2C
HORVU.MOREX.r3.7HG0651570	21.5142	-3.10498	0.464307	-6.68734	2.27271e-11	3.74399e-10	Dual specificity protein phosphatase family protein
HORVU.MOREX.r3.4HG0410820	14.3719	-3.10443	0.632536	-4.90791	9.20532e-07	6.49909e-06	SMAD/FHA domain-containing family protein
HORVU.MOREX.r3.4HG0391400	19.3128	-3.1027	0.863295	-3.59401	0.000325622	0.00132032	alpha/beta-Hydrolases superfamily protein
HORVU.MOREX.r3.3HG0297850	15.2904	-3.09939	0.708009	-4.37761	1.19989e-05	6.78743e-05	Non-specific serine/threonine protein kinase
HORVU.MOREX.r3.1HG0092870	19.1263	-3.09659	0.85415	-3.62535	0.000288569	0.00118408	Protein ABIL1
HORVU.MOREX.r3.4HG0333640	68.6483	-3.09539	0.334552	-9.25234	2.19626e-20	1.87278e-18	Ras family protein
HORVU.MOREX.r3.4HG0412490	77.75	-3.09199	0.575067	-5.37675	7.58444e-08	6.50548e-07	2-oxoglutarate (2OG) and Fe(II)-dependent oxygenase superfamily protein
HORVU.MOREX.r3.4HG0399660	549.616	-3.08999	0.328743	-9.39941	5.48711e-21	5.2632e-19	Mannitol transporter, putative, expressed
HORVU.MOREX.r3.3HG0247440	5.941	-3.08727	1.01509	-3.04139	0.00235489	0.00758641	Serine/threonine-protein kinase
HORVU.MOREX.r3.5HG0486900	48.2012	-3.08686	0.43078	-7.16574	7.73697e-13	1.64917e-11	Alpha/beta-Hydrolases superfamily protein
HORVU.MOREX.r3.1HG0027950	2.86365	-3.08616	1.07863	-2.86119	0.00422054	0.0126192	Glycosyltransferase
HORVU.MOREX.r3.7HG0660420	15.5906	-3.08484	0.785284	-3.92831	8.55436e-05	0.000399629	Pentatricopeptide repeat-containing protein
HORVU.MOREX.r3.7HG0647930	9.13367	-3.08442	0.805951	-3.82706	0.000129683	0.000578417	S-adenosyl-L-methionine-dependent methyltransferases superfamily protein
HORVU.MOREX.r3.7HG0746680	324.812	-3.08242	0.404105	-7.62777	2.3885e-14	6.62725e-13	Chaperone protein dnaJ
HORVU.MOREX.r3.6HG0554280	13.2433	-3.08042	0.856522	-3.59643	0.000322615	0.00130962	cation-transporting ATPase
HORVU.MOREX.r3.5HG0474200	6.44515	-3.07752	1.19282	-2.58003	0.00987919	0.0265005	BTB/POZ domain containing protein, expressed
HORVU.MOREX.r3.5HG0427080	17.2995	-3.07666	0.631731	-4.87021	1.1148e-06	7.72997e-06	Kinesin-like protein
HORVU.MOREX.r3.7HG0738120	379.602	-3.07538	0.67165	-4.57885	4.6754e-06	2.87744e-05	transmembrane protein
HORVU.MOREX.r3.5HG0468580	50.1679	-3.07484	0.555735	-5.53293	3.14926e-08	2.91875e-07	Cinnamoyl-CoA reductase
HORVU.MOREX.r3.5HG0527190	79.9843	-3.07446	0.348971	-8.81006	1.25078e-18	7.8025e-17	Chaperone DnaJ
HORVU.MOREX.r3.3HG0246970	65.8548	-3.07441	0.48927	-6.28368	3.30649e-10	4.43876e-09	Indole-3-acetic acid-amido synthetase GH3.3
HORVU.MOREX.r3.1HG0022340	34.0723	-3.07288	0.51249	-5.99599	2.02249e-09	2.38803e-08	carboxylate clamp-TPR protein (DUF1685)
HORVU.MOREX.r3.4HG0337770	154.189	-3.0728	0.411088	-7.47481	7.73138e-14	1.951e-12	Histidine kinase
HORVU.MOREX.r3.3HG0230690	8.83659	-3.07053	0.924749	-3.32039	0.000898907	0.00327094	Receptor-like protein kinase
HORVU.MOREX.r3.5HG0480380	55.9454	-3.06853	0.434513	-7.06199	1.6413e-12	3.31624e-11	Alcohol dehydrogenase, putative
HORVU.MOREX.r3.5HG0510120	21.3428	-3.0679	0.655558	-4.67983	2.87109e-06	1.84921e-05	tRNA (guanine-N(7)-)-methyltransferase non-catalytic subunit
HORVU.MOREX.r3.1HG0061420	27.1355	-3.06742	0.438556	-6.99437	2.66452e-12	5.14477e-11	DUF3511 domain protein
HORVU.MOREX.r3.7HG0689310	33.3095	-3.06539	0.562052	-5.45392	4.92716e-08	4.38431e-07	Late embryogenesis abundant (LEA) hydroxyproline-rich glycoprotein family
HORVU.MOREX.r3.6HG0590620	117.156	-3.06444	0.436876	-7.01444	2.3087e-12	4.50158e-11	Phosphate transporter
HORVU.MOREX.r3.2HG0216610	100.575	-3.05897	0.385757	-7.92978	2.19539e-15	7.4891e-14	Protein NRT1/ PTR FAMILY 5.5
HORVU.MOREX.r3.3HG0283480	47.3569	-3.05739	0.403281	-7.5813	3.42112e-14	9.23392e-13	Kelch repeat-containing F-box-like protein
HORVU.MOREX.r3.3HG0310810	37.4641	-3.05616	0.640431	-4.77204	1.82371e-06	1.21633e-05	LPS-assembly protein LptD
HORVU.MOREX.r3.7HG0638370	49.822	-3.05507	0.461919	-6.61387	3.74405e-11	5.95343e-10	Membrane protein of er body-like protein
HORVU.MOREX.r3.7HG0746770	1243.89	-3.05007	0.353399	-8.63067	6.09924e-18	3.33793e-16	Chaperone protein htpG family protein
HORVU.MOREX.r3.1HG0081120	16.1276	-3.04814	0.975089	-3.12601	0.00177195	0.0059301	DNA mismatch repair protein MutL
HORVU.MOREX.r3.1HG0069960	6.43085	-3.04806	1.0364	-2.941	0.00327154	0.0101315	protein kinase family protein
HORVU.MOREX.r3.5HG0513900	55.4062	-3.04558	0.436437	-6.97827	2.98827e-12	5.71906e-11	Leucine carboxyl methyltransferase
HORVU.MOREX.r3.1HG0003150	32.8122	-3.04399	0.618867	-4.91864	8.71473e-07	6.17963e-06	Chaperone protein DnaJ
HORVU.MOREX.r3.5HG0486800	27.7031	-3.04297	0.658859	-4.61854	3.86446e-06	2.42085e-05	Cyclin dependent kinase inhibitor
HORVU.MOREX.r3.2HG0162580	122.287	-3.04152	0.286854	-10.603	2.88509e-26	6.27718e-24	Isocitrate lyase
HORVU.MOREX.r3.4HG0333530	38.9071	-3.0378	0.444336	-6.83671	8.10345e-12	1.43142e-10	PHP
HORVU.MOREX.r3.6HG0597710	12.1449	-3.03749	0.922526	-3.29258	0.000992718	0.00356288	3'(2'),5'-bisphosphate nucleotidase 1
HORVU.MOREX.r3.2HG0097620	382.315	-3.03222	0.457332	-6.63024	3.35143e-11	5.38675e-10	Protein PLANT CADMIUM RESISTANCE 2
HORVU.MOREX.r3.3HG0276160	22.7428	-3.03073	0.774729	-3.91199	9.15385e-05	0.000425407	GDSL esterase/lipase
HORVU.MOREX.r3.7HG0659670	15.8778	-3.03005	0.838416	-3.61401	0.000301494	0.00123314	Nucleoporin NUP188
HORVU.MOREX.r3.1HG0087270	180.905	-3.02539	0.413078	-7.32402	2.40649e-13	5.61966e-12	Aspartate carbamoyltransferase
HORVU.MOREX.r3.2HG0207420	121.806	-3.02258	0.426539	-7.08628	1.37769e-12	2.82197e-11	Receptor-interacting protein, putative
HORVU.MOREX.r3.1HG0052470	26.9586	-3.01781	0.62142	-4.85632	1.19588e-06	8.23457e-06	Kinase family protein
HORVU.MOREX.r3.2HG0182840	13.5415	-3.01602	0.636235	-4.74042	2.13279e-06	1.40254e-05	Yellow stripe-like transporter 12
HORVU.MOREX.r3.1HG0063450	542.868	-3.01533	0.329565	-9.14943	5.72351e-20	4.53836e-18	Thylakoid lumen 18.3 kDa family protein
HORVU.MOREX.r3.2HG0131170	198.29	-3.01522	0.657963	-4.58266	4.59095e-06	2.83318e-05	Polyol transporter
HORVU.MOREX.r3.6HG0564520	51.0417	-3.01467	0.361121	-8.34808	6.9382e-17	3.14174e-15	Single-stranded DNA-binding protein WHY3
HORVU.MOREX.r3.1HG0071800	19.3193	-3.01339	0.882587	-3.41427	0.000639529	0.00241376	LIGHT-DEPENDENT SHORT HYPOCOTYLS-like protein (DUF640)
HORVU.MOREX.r3.1HG0058340	11.1311	-3.01292	0.897073	-3.35861	0.000783353	0.00289714	Metalloendoproteinase 1, putative
HORVU.MOREX.r3.2HG0177310	18.8943	-3.00968	0.654475	-4.59861	4.25325e-06	2.6403e-05	Ycf20-like protein
HORVU.MOREX.r3.1HG0047060	755.197	-3.00393	0.339369	-8.85153	8.6328e-19	5.51825e-17	Protochlorophyllide reductase
HORVU.MOREX.r3.3HG0223980	59.3967	-3.00254	0.394184	-7.61709	2.59451e-14	7.13231e-13	UDP-N-acetylmuramate--L-alanine ligase
HORVU.MOREX.r3.3HG0295530	13.4326	-2.99901	0.696378	-4.30659	1.65794e-05	9.10694e-05	UDP-glycosyltransferase
HORVU.MOREX.r3.1HG0005000	59.2901	-2.99778	0.552309	-5.42773	5.7076e-08	5.01869e-07	Purple acid phosphatase
HORVU.MOREX.r3.2HG0125510	19.323	-2.99642	0.81873	-3.65983	0.000252378	0.0010508	SPX domain-containing protein
HORVU.MOREX.r3.4HG0410930	529.709	-2.99593	0.360545	-8.30945	9.61499e-17	4.24607e-15	Non-specific serine/threonine protein kinase
HORVU.MOREX.r3.2HG0095860	9.09346	-2.99573	0.981773	-3.05135	0.00227814	0.00737303	3'-N-debenzoyl-2'-deoxytaxol N-benzoyltransferase
HORVU.MOREX.r3.2HG0140050	236.542	-2.99439	0.380118	-7.87752	3.33936e-15	1.09719e-13	Protein kinase family protein / ankyrin repeat family protein
HORVU.MOREX.r3.2HG0125920	5.63761	-2.99356	1.23745	-2.41914	0.0155571	0.0393191	Alpha/beta-hydrolase superfamily protein
HORVU.MOREX.r3.6HG0603440	16.8635	-2.99249	1.02413	-2.92198	0.00347817	0.0106806	S-adenosyl-L-methionine-dependent methyltransferases superfamily protein
HORVU.MOREX.r3.7HG0635380	42.3807	-2.99175	0.826842	-3.61829	0.000296558	0.00121462	Acid invertase 1
HORVU.MOREX.r3.3HG0298120	12.3096	-2.99132	0.806309	-3.70989	0.000207347	0.000884996	BTB/POZ domain containing protein
HORVU.MOREX.r3.3HG0229880	5.77457	-2.98726	0.924736	-3.23039	0.00123622	0.00432714	NBS-LRR disease resistance protein
HORVU.MOREX.r3.4HG0340040	7.31284	-2.98455	1.0868	-2.74618	0.00602938	0.0172692	BnaCnng07380D protein
HORVU.MOREX.r3.2HG0141490	2822.85	-2.98447	0.33294	-8.96399	3.13126e-19	2.23459e-17	ATP synthase gamma chain
HORVU.MOREX.r3.5HG0485520	10.9121	-2.98434	0.785689	-3.79838	0.000145648	0.000642081	Invertase/pectin methylesterase inhibitor family protein
HORVU.MOREX.r3.4HG0394350	179.425	-2.98312	0.553882	-5.38583	7.21103e-08	6.21207e-07	Erythronate-4-phosphate dehydrogenase family protein
HORVU.MOREX.r3.7HG0656570	4.13965	-2.98217	1.22058	-2.44325	0.0145557	0.0370982	Pentatricopeptide repeat-containing protein
HORVU.MOREX.r3.1HG0070670	38.478	-2.97877	0.399004	-7.46552	8.29708e-14	2.08197e-12	Protein kinase-like protein
HORVU.MOREX.r3.4HG0389260	364.531	-2.97758	0.441179	-6.74915	1.48712e-11	2.50299e-10	Fructose-1,6-bisphosphatase class 1
HORVU.MOREX.r3.5HG0478250	133.136	-2.97476	0.392633	-7.57645	3.55145e-14	9.51372e-13	Serine/Threonine-kinase
HORVU.MOREX.r3.5HG0493090	19.4681	-2.97276	0.940616	-3.16043	0.00157534	0.00534532	Glucan endo-1,3-beta-glucosidase-like protein
HORVU.MOREX.r3.7HG0639870	11.874	-2.97062	0.764724	-3.88457	0.000102513	0.00047101	NBS-LRR disease resistance protein
HORVU.MOREX.r3.6HG0596640	5.32328	-2.96977	0.93633	-3.17172	0.0015154	0.00516354	Cyclic nucleotide-gated channel
HORVU.MOREX.r3.3HG0285150	243.344	-2.96725	0.405975	-7.30896	2.69212e-13	6.22151e-12	Tryptophan aminotransferase
HORVU.MOREX.r3.7HG0713280	106.031	-2.96627	0.650516	-4.55987	5.11847e-06	3.11881e-05	Peroxidase
HORVU.MOREX.r3.3HG0321410	192.862	-2.96443	0.490009	-6.04974	1.45078e-09	1.75361e-08	Two-component response regulator
HORVU.MOREX.r3.5HG0420730	35.5038	-2.96352	0.496954	-5.96337	2.47082e-09	2.86618e-08	WD repeat-containing protein 43
HORVU.MOREX.r3.5HG0490730	13.921	-2.96335	0.584464	-5.07021	3.97378e-07	3.0028e-06	Basic helix-loop-helix transcription factor
HORVU.MOREX.r3.3HG0225500	374.43	-2.96303	0.325813	-9.09425	9.52387e-20	7.29251e-18	Heat-shock protein
HORVU.MOREX.r3.5HG0481600	9.80899	-2.95613	1.02006	-2.89799	0.00375565	0.0114011	Hexosyltransferase
HORVU.MOREX.r3.1HG0075820	63.9467	-2.95575	0.397335	-7.43893	1.01501e-13	2.50813e-12	Like-COV protein
HORVU.MOREX.r3.1HG0093300	65.0457	-2.95315	0.546993	-5.39888	6.70583e-08	5.81907e-07	Pentatricopeptide repeat-containing protein, putative
HORVU.MOREX.r3.2HG0197230	15.6696	-2.95274	1.02129	-2.89119	0.00383781	0.0116091	disease resistance protein (TIR-NBS-LRR class)
HORVU.MOREX.r3.6HG0596670	7.36915	-2.95181	1.01202	-2.91673	0.00353718	0.0108171	Auxin response factor
HORVU.MOREX.r3.3HG0321460	45.1773	-2.95093	0.80463	-3.66743	0.000244997	0.00102509	dicer-like 3
HORVU.MOREX.r3.4HG0343940	23.9228	-2.94963	0.779239	-3.78528	0.000153538	0.000673321	Argos-like protein
HORVU.MOREX.r3.2HG0204260	195.906	-2.94881	0.619414	-4.76064	1.92976e-06	1.27988e-05	Isoaspartyl peptidase/L-asparaginase
HORVU.MOREX.r3.4HG0333410	295.526	-2.94696	0.652605	-4.5157	6.31093e-06	3.7745e-05	Thaumatin like protein
HORVU.MOREX.r3.2HG0159580	18.4253	-2.94685	0.733008	-4.02022	5.81442e-05	0.000281889	Carboxypeptidase
HORVU.MOREX.r3.5HG0460760	99.3765	-2.94673	0.460208	-6.40305	1.52307e-10	2.1566e-09	DNA-directed RNA polymerase II, putative
HORVU.MOREX.r3.5HG0533070	183.606	-2.94647	0.321018	-9.17853	4.37028e-20	3.52806e-18	Polyribonucleotide nucleotidyltransferase
HORVU.MOREX.r3.6HG0546630	71.6057	-2.94622	0.580508	-5.07525	3.86997e-07	2.92932e-06	Peptidylprolyl isomerase
HORVU.MOREX.r3.7HG0638850	3.63676	-2.94607	1.04169	-2.82817	0.00468143	0.013795	Cellulose synthase-like protein
HORVU.MOREX.r3.6HG0612480	238.546	-2.94584	0.285891	-10.3041	6.75355e-25	1.21707e-22	Demethylmenaquinone methyltransferase
HORVU.MOREX.r3.3HG0329000	11.1105	-2.94446	1.03592	-2.84237	0.00447796	0.0132909	Haloacid dehalogenase-like hydrolase family protein, putative, expressed
HORVU.MOREX.r3.2HG0184360	170.699	-2.94057	0.38159	-7.70609	1.29728e-14	3.78801e-13	Peroxisomal membrane protein 11 homolog
HORVU.MOREX.r3.2HG0135660	9.9256	-2.94001	0.717898	-4.09531	4.216e-05	0.000211285	3'(2'),5'-bisphosphate nucleotidase 1
HORVU.MOREX.r3.5HG0433240	11.853	-2.93836	0.92115	-3.18988	0.00142332	0.00487962	Light-inducible protein CPRF2
HORVU.MOREX.r3.3HG0287790	28.6984	-2.93815	0.608929	-4.82512	1.39922e-06	9.51351e-06	rRNA methyltransferase
HORVU.MOREX.r3.1HG0064430	7.88996	-2.9376	1.21279	-2.42219	0.0154273	0.0390261	DNA repair protein-like protein
HORVU.MOREX.r3.3HG0314010	69.2006	-2.93663	0.417379	-7.03587	1.98017e-12	3.92973e-11	Methyl esterase 1, putative
HORVU.MOREX.r3.3HG0271740	12.7441	-2.93537	0.84478	-3.47472	0.000511394	0.00197698	Pentatricopeptide repeat-containing protein
HORVU.MOREX.r3.1HG0018940	16.5467	-2.93353	0.71488	-4.10353	4.0689e-05	0.000204603	tRNA/rRNA methyltransferase family protein
HORVU.MOREX.r3.2HG0186150	66.7975	-2.93156	0.716867	-4.08941	4.32468e-05	0.000216186	2-oxoglutarate (2OG) and Fe(II)-dependent oxygenase superfamily protein
HORVU.MOREX.r3.3HG0330590	40.8157	-2.93024	0.681043	-4.30258	1.68822e-05	9.25048e-05	Glutathione S-transferase
HORVU.MOREX.r3.2HG0217540	16.7212	-2.92735	0.902946	-3.242	0.00118695	0.004175	sensitive to freezing 6
HORVU.MOREX.r3.3HG0241550	74.0608	-2.92677	0.391515	-7.47551	7.6904e-14	1.9434e-12	DCC family protein
HORVU.MOREX.r3.5HG0440170	58.2558	-2.92423	0.51585	-5.66876	1.43838e-08	1.42805e-07	ATP-dependent zinc metalloprotease FtsH
HORVU.MOREX.r3.5HG0490490	13.1458	-2.92344	0.84118	-3.4754	0.000510098	0.0019724	PRAS-rich protein
HORVU.MOREX.r3.1HG0092810	394.38	-2.92342	0.352449	-8.29459	1.08956e-16	4.7412e-15	Late embryogenesis abundant protein Lea14
HORVU.MOREX.r3.4HG0336820	159.1	-2.92165	0.323919	-9.01969	1.88615e-19	1.4036e-17	Peptidylprolyl isomerase
HORVU.MOREX.r3.5HG0515020	13.7229	-2.91925	0.772925	-3.77689	0.000158798	0.000693372	Alpha N-terminal protein methyltransferase 1
HORVU.MOREX.r3.2HG0176010	73.4227	-2.91396	0.37172	-7.83911	4.53766e-15	1.45867e-13	Methyltransferase, putative
HORVU.MOREX.r3.3HG0277390	45.8374	-2.91233	0.464851	-6.26508	3.7263e-10	4.96126e-09	Exosome complex component rrp4
HORVU.MOREX.r3.6HG0550810	62.2159	-2.90935	0.37403	-7.77839	7.34546e-15	2.25949e-13	Protein kinase
HORVU.MOREX.r3.7HG0715490	6.63774	-2.90784	0.712399	-4.08176	4.46966e-05	0.000222436	SWIB/MDM2, Plus-3 and GYF domain-containing protein
HORVU.MOREX.r3.2HG0209220	55.4055	-2.90702	0.596329	-4.87487	1.08883e-06	7.57931e-06	Beta-fructofuranosidase, insoluble protein
HORVU.MOREX.r3.5HG0456090	135.626	-2.90481	0.336547	-8.63123	6.06944e-18	3.33793e-16	Amino acid permease
HORVU.MOREX.r3.4HG0347650	16.7203	-2.90415	0.674045	-4.30854	1.64335e-05	9.02959e-05	Short-chain dehydrogenase/reductase family protein
HORVU.MOREX.r3.2HG0204250	245.449	-2.90227	0.550807	-5.26913	1.37074e-07	1.12335e-06	Isoaspartyl peptidase/L-asparaginase
HORVU.MOREX.r3.7HG0688270	126.911	-2.89831	0.370763	-7.81716	5.40274e-15	1.71208e-13	Vestitone reductase-related family protein
HORVU.MOREX.r3.3HG0234190	232.087	-2.89585	0.331794	-8.72786	2.59525e-18	1.54856e-16	TPR repeat protein
HORVU.MOREX.r3.3HG0227750	28.7525	-2.89496	1.16732	-2.48001	0.013138	0.0339979	Leucine-rich repeat receptor-like protein kinase
HORVU.MOREX.r3.3HG0321330	28.6591	-2.89314	0.660207	-4.38217	1.17503e-05	6.65727e-05	Lycopene beta/epsilon cyclase
HORVU.MOREX.r3.5HG0441880	195.389	-2.89011	0.32404	-8.919	4.70531e-19	3.21638e-17	Rubredoxin
HORVU.MOREX.r3.2HG0157170	896.906	-2.88998	0.437	-6.61323	3.76023e-11	5.97385e-10	Dirigent protein
HORVU.MOREX.r3.7HG0742320	20.0366	-2.88763	0.678834	-4.25381	2.10166e-05	0.000112769	Patatin
HORVU.MOREX.r3.5HG0488170	172.178	-2.88675	0.298062	-9.68508	3.48948e-22	3.91546e-20	Homeobox protein, putative
HORVU.MOREX.r3.1HG0054950	455.855	-2.88558	0.495861	-5.81934	5.90791e-09	6.31533e-08	Chitinase
HORVU.MOREX.r3.7HG0676180	16.3264	-2.88504	0.808776	-3.56717	0.000360864	0.00144873	Pyrophosphate--fructose 6-phosphate 1-phosphotransferase subunit alpha
HORVU.MOREX.r3.1HG0055720	11.0788	-2.88302	0.691396	-4.16985	3.04799e-05	0.000158079	U-box domain-containing family protein
HORVU.MOREX.r3.2HG0205960	39.7265	-2.88112	0.901314	-3.19658	0.00139069	0.00478797	ABC transporter ATP-binding protein
HORVU.MOREX.r3.4HG0409180	238.994	-2.87868	0.37036	-7.77265	7.68587e-15	2.34399e-13	Glutathione S-transferase
HORVU.MOREX.r3.5HG0527780	819.948	-2.87683	0.288926	-9.95696	2.35139e-23	3.06213e-21	Thylakoid soluble phosphoprotein
HORVU.MOREX.r3.2HG0096400	30.6389	-2.87477	0.502544	-5.72043	1.06254e-08	1.07492e-07	Cortactin-binding protein 2
HORVU.MOREX.r3.7HG0742870	7.94773	-2.87259	0.946343	-3.03547	0.00240162	0.00771605	Receptor-like protein kinase
HORVU.MOREX.r3.7HG0740120	9.59423	-2.87232	0.90801	-3.16331	0.00155986	0.00530086	Nodulin-like / Major Facilitator Superfamily protein
HORVU.MOREX.r3.6HG0607680	44.3515	-2.8716	0.713298	-4.0258	5.67809e-05	0.00027618	Transcription factor RADIALIS
HORVU.MOREX.r3.6HG0605860	43.325	-2.8705	0.580158	-4.94779	7.50627e-07	5.38045e-06	Transmembrane protein, putative
HORVU.MOREX.r3.7HG0747260	11.4322	-2.86623	0.693823	-4.13107	3.61076e-05	0.000183704	Cobalt-precorrin-7 C(5)-methyltransferase
HORVU.MOREX.r3.1HG0069760	54.1201	-2.8657	0.377649	-7.58825	3.24258e-14	8.81872e-13	Calmodulin
HORVU.MOREX.r3.5HG0514520	10.3695	-2.86558	0.753951	-3.80074	0.000144262	0.000636445	TOM1-like protein 2
HORVU.MOREX.r3.3HG0247350	8.07289	-2.86501	1.09286	-2.62157	0.00875256	0.0238511	Acyl-coenzyme A:6-aminopenicillanic-acid-acyltransferase form
HORVU.MOREX.r3.6HG0591220	142.957	-2.86478	0.361026	-7.93512	2.10291e-15	7.20416e-14	Thiosulfate sulfurtransferase GlpE
HORVU.MOREX.r3.6HG0579890	12.4717	-2.86384	0.717468	-3.99159	6.56328e-05	0.000315112	GATA transcription factor
HORVU.MOREX.r3.2HG0098970	17.9388	-2.86104	0.724027	-3.95157	7.76409e-05	0.000365583	Glutamyl-tRNA (Gln) amidotransferase subunit A
HORVU.MOREX.r3.1HG0026940	136.83	-2.85882	0.560342	-5.10193	3.36209e-07	2.57327e-06	Phosphate translocator
HORVU.MOREX.r3.3HG0219280	6.47655	-2.85782	1.13554	-2.5167	0.011846	0.0310527	Benzyl alcohol O-benzoyltransferase
HORVU.MOREX.r3.5HG0421580	4.62101	-2.85736	1.16478	-2.45314	0.0141615	0.0361971	F-box protein
HORVU.MOREX.r3.2HG0179320	18.4752	-2.85558	0.561625	-5.08449	3.68607e-07	2.80082e-06	BTB/POZ domain-containing protein
HORVU.MOREX.r3.2HG0188160	203.208	-2.85421	0.555687	-5.13636	2.80104e-07	2.17308e-06	Prolyl endopeptidase
HORVU.MOREX.r3.2HG0126520	66.5631	-2.8522	0.402388	-7.08818	1.35887e-12	2.78663e-11	Formin-like protein
HORVU.MOREX.r3.1HG0068880	1686.45	-2.84983	0.26364	-10.8096	3.10185e-27	7.79439e-25	Phosphoglycerate kinase
HORVU.MOREX.r3.2HG0119210	7.33153	-2.84677	0.736673	-3.86436	0.000111381	0.000507185	Multifunctional-autoprocessing repeats-in-toxin
HORVU.MOREX.r3.5HG0502300	19.3998	-2.8458	0.488124	-5.83007	5.54027e-09	5.97234e-08	NBS-LRR-like resistance protein
HORVU.MOREX.r3.5HG0459940	14.549	-2.84404	0.639562	-4.44686	8.71341e-06	5.06867e-05	Hippocampus abundant transcript-like protein 1
HORVU.MOREX.r3.2HG0173960	167.075	-2.84372	0.419043	-6.78622	1.15108e-11	1.9842e-10	Peroxidase
HORVU.MOREX.r3.5HG0470480	11.4261	-2.8434	1.00731	-2.82278	0.00476099	0.0140074	BTB/POZ domain-containing protein
HORVU.MOREX.r3.2HG0182920	56.7227	-2.8433	0.535739	-5.30726	1.11288e-07	9.25637e-07	E3 ubiquitin-protein ligase, putative (DUF177)
HORVU.MOREX.r3.3HG0308630	15.7421	-2.84299	0.774138	-3.67246	0.000240228	0.0010075	DUF868 family protein (DUF868)
HORVU.MOREX.r3.3HG0330070	73.7915	-2.84253	0.466625	-6.09168	1.11731e-09	1.37003e-08	Soluble inorganic pyrophosphatase
HORVU.MOREX.r3.7HG0666500	24.1671	-2.842	0.580736	-4.89378	9.89161e-07	6.95062e-06	Exosome complex component rrp4
HORVU.MOREX.r3.7HG0726450	23.5603	-2.84199	0.650988	-4.36566	1.26739e-05	7.14878e-05	Peptide transporter, putative
HORVU.MOREX.r3.5HG0436950	151.833	-2.84164	0.457634	-6.20942	5.31807e-10	6.83079e-09	Octanoyltransferase
HORVU.MOREX.r3.7HG0750970	4.99664	-2.84025	1.05964	-2.68039	0.00735356	0.0204672	Protein DETOXIFICATION
HORVU.MOREX.r3.3HG0260070	24.4089	-2.83971	0.681701	-4.16563	3.10497e-05	0.000160567	Kinesin-like protein
HORVU.MOREX.r3.4HG0399220	37.2822	-2.83961	0.404993	-7.0115	2.35771e-12	4.59212e-11	PPPDE thiol peptidase family protein, putative
HORVU.MOREX.r3.6HG0548880	214.691	-2.83847	0.346146	-8.20019	2.40002e-16	9.82082e-15	Calcium-binding family protein
HORVU.MOREX.r3.5HG0498900	74.139	-2.83714	0.431989	-6.56762	5.11258e-11	7.93852e-10	Alpha/beta hydrolase, putative
HORVU.MOREX.r3.5HG0449160	30.8652	-2.83667	0.657502	-4.31432	1.60096e-05	8.82383e-05	Amino acid permease
HORVU.MOREX.r3.5HG0463730	32.9275	-2.83443	0.459385	-6.17005	6.82697e-10	8.57746e-09	Vacuolar sorting-associated protein 32-like protein
HORVU.MOREX.r3.6HG0550770	38.0698	-2.83136	0.605195	-4.67843	2.89085e-06	1.8606e-05	Transferase, transferring glycosyl groups
HORVU.MOREX.r3.6HG0627070	25.492	-2.82651	0.525752	-5.37612	7.61063e-08	6.5248e-07	3(2),5-bisphosphate nucleotidase HAL2
HORVU.MOREX.r3.5HG0443640	25.1163	-2.82565	0.752105	-3.75699	0.000171973	0.000745243	Lysine/histidine transporter
HORVU.MOREX.r3.4HG0339820	74.4406	-2.82448	0.427823	-6.60198	4.05715e-11	6.41698e-10	Sugar transporter family protein
HORVU.MOREX.r3.2HG0189870	16.5598	-2.82441	0.648168	-4.35753	1.3154e-05	7.38453e-05	L-allo-threonine aldolase
HORVU.MOREX.r3.5HG0503560	20.5888	-2.82388	0.539701	-5.2323	1.6741e-07	1.34903e-06	Serine/threonine-protein kinase
HORVU.MOREX.r3.4HG0411740	51.5791	-2.82289	0.515812	-5.47271	4.43217e-08	3.97758e-07	ATP-dependent RNA helicase
HORVU.MOREX.r3.7HG0665680	7.4373	-2.82283	0.88342	-3.19534	0.00139666	0.00480389	Mitochondrial transcription termination factor-like
HORVU.MOREX.r3.5HG0473460	248.163	-2.82186	0.430509	-6.55469	5.57576e-11	8.58301e-10	Sugar transporter, putative
HORVU.MOREX.r3.4HG0331740	448.362	-2.82102	0.327138	-8.62332	6.50377e-18	3.53761e-16	PsbP-like protein 1
HORVU.MOREX.r3.1HG0078910	24.3368	-2.81984	0.510193	-5.527	3.25754e-08	3.00505e-07	p-loop containing nucleoside triphosphate hydrolases superfamily protein
HORVU.MOREX.r3.5HG0454500	17.2386	-2.81917	0.614575	-4.58718	4.49268e-06	2.77638e-05	Nucleolar protein 6
HORVU.MOREX.r3.3HG0301930	141.196	-2.81825	0.322112	-8.74928	2.14716e-18	1.29856e-16	G patch domain protein
HORVU.MOREX.r3.5HG0496000	6.12626	-2.81637	1.00632	-2.79868	0.00513117	0.0149559	UPF0739 protein C1orf74
HORVU.MOREX.r3.3HG0225240	5.3963	-2.80861	1.11594	-2.51682	0.011842	0.0310467	Protein kinase
HORVU.MOREX.r3.5HG0483020	9.27738	-2.80736	0.96286	-2.91565	0.00354953	0.0108493	Kinesin-like protein
HORVU.MOREX.r3.5HG0498170	14.7974	-2.80726	0.571177	-4.91486	8.88458e-07	6.29257e-06	Vacuolar protein sorting-associated protein
HORVU.MOREX.r3.1HG0087790	14.3845	-2.80629	0.878775	-3.19341	0.00140603	0.00483053	E3 SUMO-protein ligase MMS21
HORVU.MOREX.r3.5HG0533540	279.413	-2.8023	0.348907	-8.03164	9.61784e-16	3.53798e-14	Aspartokinase
HORVU.MOREX.r3.1HG0074280	30.2462	-2.80082	0.529501	-5.28954	1.22623e-07	1.01096e-06	MYB transcription factor
HORVU.MOREX.r3.3HG0306880	40.5515	-2.8007	0.361015	-7.75784	8.63913e-15	2.61933e-13	2-succinyl-6-hydroxy-2,4-cyclohexadiene-1-carboxylate synthase
HORVU.MOREX.r3.2HG0209880	14.093	-2.7974	0.81612	-3.42768	0.000608771	0.00231136	Disease resistance protein (TIR-NBS-LRR class) family
HORVU.MOREX.r3.1HG0062480	179.649	-2.79725	0.439004	-6.3718	1.86818e-10	2.61004e-09	1-deoxy-D-xylulose-5-phosphate synthase
HORVU.MOREX.r3.5HG0508890	20.6673	-2.79603	0.728582	-3.83763	0.000124229	0.000556875	Pentatricopeptide repeat-containing protein
HORVU.MOREX.r3.2HG0116900	707.298	-2.7954	0.43348	-6.44874	1.12784e-10	1.64528e-09	Haloacid dehalogenase-like hydrolase domain-containing protein 3
HORVU.MOREX.r3.6HG0591420	14.6801	-2.7948	0.72735	-3.84244	0.000121816	0.000547986	B3 domain-containing protein
HORVU.MOREX.r3.4HG0333300	5.21064	-2.79389	0.841085	-3.32177	0.000894491	0.00325686	PH-response transcription factor pacC/RIM101 isoform 2
HORVU.MOREX.r3.5HG0504800	10.3031	-2.79277	1.19191	-2.34311	0.0191237	0.0469243	Histone-lysine N-methyltransferase
HORVU.MOREX.r3.1HG0006570	552.774	-2.7927	0.285057	-9.79698	1.15997e-22	1.37966e-20	Actin depolymerizing factor
HORVU.MOREX.r3.5HG0474380	10.6331	-2.79093	0.777248	-3.59079	0.00032968	0.00133496	Protein kinase, putative
HORVU.MOREX.r3.2HG0180450	38.5972	-2.78503	0.522841	-5.32672	9.99998e-08	8.37604e-07	Alpha/beta-Hydrolases superfamily protein, putative
HORVU.MOREX.r3.3HG0319950	15.7187	-2.78272	0.761787	-3.65288	0.000259311	0.00107715	Single-stranded DNA binding protein
HORVU.MOREX.r3.4HG0411100	351.529	-2.77849	0.413116	-6.72569	1.74758e-11	2.91934e-10	Anthranilate phosphoribosyltransferase
HORVU.MOREX.r3.5HG0519490	32.968	-2.77715	0.494575	-5.61522	1.96313e-08	1.89525e-07	Tryptophan synthase alpha chain
HORVU.MOREX.r3.4HG0412330	36.1094	-2.77684	0.417254	-6.65504	2.83232e-11	4.59795e-10	Homeobox protein BEL1-like protein
HORVU.MOREX.r3.7HG0719560	39.9146	-2.776	0.511765	-5.42436	5.81633e-08	5.10926e-07	transmembrane protein, putative (DUF247)
HORVU.MOREX.r3.3HG0329540	1531.5	-2.77499	0.356597	-7.78187	7.14623e-15	2.21732e-13	Metallothionein
HORVU.MOREX.r3.3HG0313560	243.044	-2.77336	0.622341	-4.45633	8.33745e-06	4.86742e-05	Flowering-promoting factor 1-like protein 1
HORVU.MOREX.r3.5HG0460690	2.40007	-2.77264	1.0392	-2.66805	0.00762926	0.0211587	Embryogenesis transmembrane protein-like
HORVU.MOREX.r3.6HG0555230	58.7567	-2.77253	0.434452	-6.38167	1.75167e-10	2.45689e-09	Zinc transporter, putative
HORVU.MOREX.r3.2HG0205740	12.3444	-2.77225	0.863617	-3.21004	0.00132714	0.00460206	2-oxoglutarate (2OG) and Fe(II)-dependent oxygenase superfamily protein
HORVU.MOREX.r3.4HG0388120	13.168	-2.77052	0.676383	-4.09608	4.20198e-05	0.000210752	Dof zinc finger protein
HORVU.MOREX.r3.2HG0124540	16.1489	-2.76603	0.743142	-3.72207	0.000197595	0.000847297	Calcium binding family protein
HORVU.MOREX.r3.3HG0237090	14.3186	-2.76596	0.705824	-3.91877	8.90034e-05	0.000414273	Secretion-regulating guanine nucleotide exchange factor
HORVU.MOREX.r3.5HG0509460	56.2217	-2.76588	0.408246	-6.77504	1.24375e-11	2.12954e-10	WRKY transcription factor
HORVU.MOREX.r3.3HG0305230	25.2371	-2.76561	0.728458	-3.79652	0.000146739	0.000646295	GDP-L-galactose phosphorylase 1
HORVU.MOREX.r3.2HG0183460	11.5051	-2.76403	0.594901	-4.6462	3.38105e-06	2.15126e-05	DNA binding protein
HORVU.MOREX.r3.5HG0536550	85.8764	-2.764	0.306993	-9.00347	2.187e-19	1.61233e-17	Coatomer subunit zeta
HORVU.MOREX.r3.3HG0225510	267.706	-2.76382	0.344609	-8.02016	1.0561e-15	3.86897e-14	Heat-shock protein
HORVU.MOREX.r3.3HG0226370	2.74069	-2.76299	1.11843	-2.47042	0.0134955	0.0347677	Receptor-like kinase
HORVU.MOREX.r3.3HG0307290	267.228	-2.76213	0.361795	-7.63453	2.26653e-14	6.34807e-13	NAD(P)H-quinone oxidoreductase subunit N
HORVU.MOREX.r3.5HG0527570	14.4903	-2.76117	0.718644	-3.8422	0.000121936	0.000548391	UDP-glycosyltransferase
HORVU.MOREX.r3.7HG0666460	202.953	-2.76021	0.43174	-6.39323	1.62415e-10	2.28702e-09	Aquaporin-1
HORVU.MOREX.r3.4HG0398870	29.4718	-2.75964	0.443815	-6.21799	5.03564e-10	6.50918e-09	AT2G18410-like protein
HORVU.MOREX.r3.4HG0343300	289.082	-2.7594	0.766999	-3.59766	0.000321089	0.00130402	UPF0454 protein C12orf49
HORVU.MOREX.r3.2HG0124660	7.79557	-2.7585	0.985296	-2.79967	0.00511551	0.0149152	Dihydropteroate synthase, putative
HORVU.MOREX.r3.3HG0286330	73.1892	-2.75523	0.439868	-6.26377	3.7579e-10	4.9996e-09	Subtilisin-like protease
HORVU.MOREX.r3.4HG0398130	74.9577	-2.75516	0.404222	-6.81596	9.36338e-12	1.63639e-10	BTB/POZ domain-containing protein
HORVU.MOREX.r3.6HG0611210	82.5219	-2.7542	0.37572	-7.33047	2.29346e-13	5.37683e-12	Dof zinc finger protein
HORVU.MOREX.r3.3HG0249020	10.0618	-2.75018	0.836831	-3.28642	0.00101471	0.00363335	basic helix-loop-helix (bHLH) DNA-binding superfamily protein
HORVU.MOREX.r3.5HG0517520	31.9127	-2.74403	0.523318	-5.24352	1.57543e-07	1.27877e-06	Purine permease-like protein
HORVU.MOREX.r3.4HG0332840	235.425	-2.74354	0.477568	-5.74481	9.20249e-09	9.45747e-08	Methyltransferase
HORVU.MOREX.r3.5HG0499880	12.4424	-2.74101	0.610641	-4.48874	7.16448e-06	4.24233e-05	5'-3' exoribonuclease 3
HORVU.MOREX.r3.3HG0319010	6.81176	-2.73922	1.10381	-2.48161	0.0130792	0.0338722	Beta-1,3-glucanase
HORVU.MOREX.r3.5HG0498480	9.8633	-2.73875	0.641981	-4.2661	1.98919e-05	0.000107283	Glycosyltransferase
HORVU.MOREX.r3.6HG0547800	2.91441	-2.73872	1.09186	-2.5083	0.0121312	0.0317044	Peptide transporter
HORVU.MOREX.r3.7HG0662380	6.78527	-2.73765	0.965516	-2.83542	0.00457651	0.0135495	Pathogenesis-related protein 10.1
HORVU.MOREX.r3.2HG0116070	20.702	-2.73757	0.723996	-3.78119	0.000156078	0.000683336	Homeobox protein
HORVU.MOREX.r3.3HG0247090	6.12302	-2.73753	1.14363	-2.39372	0.0166785	0.0417571	Glycerol-3-phosphate acyltransferase, putative
HORVU.MOREX.r3.3HG0273390	20.1417	-2.73443	0.642727	-4.25442	2.09591e-05	0.000112494	ATP-dependent zinc metalloprotease FtsH 1
HORVU.MOREX.r3.3HG0228860	194.678	-2.73002	0.469025	-5.82062	5.86285e-09	6.27093e-08	Mitochondrial glycoprotein
HORVU.MOREX.r3.5HG0536570	6.95874	-2.72465	0.80567	-3.38185	0.000720002	0.00268726	F-box protein PP2
HORVU.MOREX.r3.1HG0007910	11.2476	-2.72453	0.715555	-3.80757	0.000140338	0.000620821	Nudix hydrolase 9
HORVU.MOREX.r3.3HG0298700	57.2306	-2.72225	0.347979	-7.82304	5.15611e-15	1.64268e-13	Deoxycytidine kinase
HORVU.MOREX.r3.2HG0193750	18.4644	-2.72217	0.539529	-5.04546	4.52434e-07	3.39154e-06	Myb family transcription factor APL
HORVU.MOREX.r3.3HG0219550	67.8965	-2.72138	0.459987	-5.91621	3.29435e-09	3.72462e-08	Ribosomal RNA small subunit methyltransferase A
HORVU.MOREX.r3.5HG0532960	166.955	-2.72134	0.331503	-8.20908	2.22882e-16	9.18345e-15	ER lumen protein-retaining receptor
HORVU.MOREX.r3.3HG0239660	13.5743	-2.7153	1.00087	-2.71295	0.00666872	0.0188344	RING/U-box superfamily protein
HORVU.MOREX.r3.7HG0686300	108.38	-2.71526	0.370939	-7.31997	2.48019e-13	5.76911e-12	Peptidylprolyl isomerase
HORVU.MOREX.r3.5HG0478650	33.4754	-2.71513	0.638461	-4.25261	2.11292e-05	0.000113271	Endoglucanase
HORVU.MOREX.r3.3HG0323760	6.4343	-2.71292	0.868769	-3.12272	0.00179189	0.00598673	tRNA uridine 5-carboxymethylaminomethyl modification enzyme MnmG
HORVU.MOREX.r3.3HG0236690	37.9098	-2.70787	0.587766	-4.60704	4.08436e-06	2.54698e-05	Myb transcription factor
HORVU.MOREX.r3.4HG0332050	68.664	-2.70744	0.43376	-6.24179	4.32595e-10	5.68749e-09	Sulfate adenylyltransferase subunit 2
HORVU.MOREX.r3.5HG0491870	16.6464	-2.70669	0.803873	-3.36707	0.000759724	0.00281969	plant/protein (Protein of unknown function, DUF599)
HORVU.MOREX.r3.2HG0117530	437.399	-2.70578	0.383321	-7.05878	1.67972e-12	3.3862e-11	Carboxypeptidase
HORVU.MOREX.r3.2HG0154170	147.514	-2.70224	0.425114	-6.3565	2.06405e-10	2.85992e-09	Amino acid permease
HORVU.MOREX.r3.1HG0094010	9.69706	-2.70054	0.692072	-3.90211	9.5358e-05	0.000441433	Kinase family protein
HORVU.MOREX.r3.5HG0511630	24.8926	-2.69563	0.733958	-3.67274	0.000239967	0.00100664	UDP-glycosyltransferase
HORVU.MOREX.r3.1HG0082810	31.2734	-2.69286	0.740712	-3.6355	0.000277439	0.00114419	Zinc finger CCCH domain-containing protein
HORVU.MOREX.r3.3HG0300330	85.9207	-2.68889	0.492221	-5.46276	4.6879e-08	4.18603e-07	Alpha-amylase
HORVU.MOREX.r3.1HG0018930	17.7527	-2.68877	0.619262	-4.34189	1.41259e-05	7.88798e-05	Benzyl alcohol O-benzoyltransferase
HORVU.MOREX.r3.2HG0117030	517.396	-2.68703	0.28393	-9.46371	2.9721e-21	2.92957e-19	Glutamate synthase, putative
HORVU.MOREX.r3.6HG0619590	11.0351	-2.68151	0.97812	-2.74149	0.00611607	0.0174839	Remorin
HORVU.MOREX.r3.7HG0664470	8.09783	-2.6809	0.776079	-3.45442	0.000551476	0.00211498	KAT8 regulatory NSL complex subunit 3
HORVU.MOREX.r3.2HG0096080	21.6853	-2.68035	0.591765	-4.52942	5.91462e-06	3.55655e-05	NBS-LRR disease resistance protein-like protein
HORVU.MOREX.r3.3HG0248280	263.975	-2.67879	0.348779	-7.68047	1.585e-14	4.56833e-13	Reticulon-like protein
HORVU.MOREX.r3.5HG0461880	4.14808	-2.67788	1.05277	-2.54365	0.0109701	0.0290168	2,3-bisphosphoglycerate-dependent phosphoglycerate mutase
HORVU.MOREX.r3.3HG0248920	8.67832	-2.67743	0.987789	-2.71053	0.00671758	0.0189483	Ras-related small GTP-binding family protein
HORVU.MOREX.r3.5HG0525180	19.14	-2.67711	0.52945	-5.05639	4.2727e-07	3.21371e-06	LURP-one-like protein
HORVU.MOREX.r3.2HG0209090	60.2525	-2.67666	0.350834	-7.62942	2.35816e-14	6.57375e-13	Tetraspanin family protein
HORVU.MOREX.r3.7HG0706290	90.6952	-2.67614	0.33431	-8.00496	1.1951e-15	4.35139e-14	Adenylate kinase
HORVU.MOREX.r3.3HG0234710	46.3615	-2.67128	0.495112	-5.39531	6.84054e-08	5.9215e-07	OSBP(Oxysterol binding protein)-related protein 4B
HORVU.MOREX.r3.3HG0323610	202.297	-2.66788	0.322589	-8.27023	1.33697e-16	5.76158e-15	NAD(P)H:plastoquinone dehydrogenase complex subunit O
HORVU.MOREX.r3.4HG0397850	37.5766	-2.66687	0.513285	-5.1957	2.03954e-07	1.61579e-06	Methionine--tRNA ligase
HORVU.MOREX.r3.5HG0514590	23.1305	-2.66602	0.514427	-5.18251	2.18922e-07	1.72517e-06	NBS-LRR disease resistance protein, putative
HORVU.MOREX.r3.2HG0202270	5.39398	-2.66158	1.10087	-2.4177	0.015619	0.0394462	DUF1365 family protein
HORVU.MOREX.r3.4HG0407700	363.584	-2.66047	0.26166	-10.1677	2.7647e-24	4.48409e-22	(RAP Annotation release2) Galactose-binding like domain containing protein
HORVU.MOREX.r3.7HG0650920	1532.31	-2.65893	0.302493	-8.79004	1.49509e-18	9.26176e-17	Nucleosome assembly protein 1-1
HORVU.MOREX.r3.7HG0650300	120.429	-2.65702	0.325812	-8.15506	3.49002e-16	1.39922e-14	Protein kinase
HORVU.MOREX.r3.3HG0315390	45.4523	-2.65501	0.526855	-5.03935	4.67124e-07	3.48701e-06	CASP-like protein
HORVU.MOREX.r3.6HG0588500	8.60745	-2.65441	0.991547	-2.67704	0.00742749	0.020644	Protein phosphatase 2C
HORVU.MOREX.r3.3HG0242350	259.413	-2.6528	0.389474	-6.81124	9.6762e-12	1.68422e-10	Transmembrane protein, putative
HORVU.MOREX.r3.7HG0728100	159.349	-2.65148	0.457365	-5.79731	6.73869e-09	7.10549e-08	Alpha/beta-Hydrolases superfamily protein
HORVU.MOREX.r3.2HG0185490	46.9325	-2.65052	0.527589	-5.02383	5.06505e-07	3.7496e-06	Cyclin-like
HORVU.MOREX.r3.3HG0309570	4.21995	-2.64973	1.06812	-2.48074	0.013111	0.0339398	2-oxoglutarate (2OG) and Fe(II)-dependent oxygenase superfamily protein
HORVU.MOREX.r3.3HG0267290	3.67315	-2.64966	1.0807	-2.4518	0.0142143	0.0363112	basic helix-loop-helix (bHLH) DNA-binding superfamily protein
HORVU.MOREX.r3.1HG0094190	12.3561	-2.64726	0.831257	-3.18465	0.00144931	0.00496203	Low affinity potassium transport system protein
HORVU.MOREX.r3.2HG0117260	111.008	-2.64724	0.41935	-6.31272	2.74167e-10	3.71971e-09	Protein FLOWERING LOCUS T
HORVU.MOREX.r3.5HG0475370	25.852	-2.64697	0.695629	-3.80514	0.000141724	0.000626174	Isochorismate synthase
HORVU.MOREX.r3.4HG0410650	14.9002	-2.64605	0.989988	-2.67281	0.00752188	0.0208836	Ring finger protein
HORVU.MOREX.r3.2HG0106220	289.406	-2.64595	0.264828	-9.99119	1.66575e-23	2.20139e-21	Chaperone protein DnaJ
HORVU.MOREX.r3.1HG0066870	11.7591	-2.64381	1.01466	-2.60561	0.00917121	0.0248215	Chaperone protein dnaJ
HORVU.MOREX.r3.6HG0548700	595.679	-2.64379	0.480061	-5.50719	3.64602e-08	3.33926e-07	Ribose-5-phosphate isomerase A
HORVU.MOREX.r3.1HG0074040	39.8935	-2.64375	0.684678	-3.8613	0.000112786	0.000512404	RING/FYVE/PHD zinc finger superfamily protein
HORVU.MOREX.r3.2HG0142550	16.2287	-2.64266	0.656862	-4.02315	5.74245e-05	0.00027893	Serine/threonine protein phosphatase 7 long form isogeny
HORVU.MOREX.r3.7HG0711570	8.5955	-2.6425	0.905376	-2.91868	0.0035152	0.0107739	Exocyst complex component, putative
HORVU.MOREX.r3.7HG0740500	92.7558	-2.64074	0.436586	-6.04861	1.46103e-09	1.76481e-08	Kelch repeat containing F-box protein-like
HORVU.MOREX.r3.6HG0620520	28.8453	-2.63951	0.56684	-4.65653	3.21582e-06	2.05419e-05	Aminotransferase-related family protein
HORVU.MOREX.r3.4HG0408940	268.983	-2.63726	0.385606	-6.83926	7.96026e-12	1.40752e-10	Late embryogenesis abundant protein
HORVU.MOREX.r3.2HG0204750	94.4189	-2.63615	0.430167	-6.12821	8.8874e-10	1.10264e-08	Filament-like plant protein
HORVU.MOREX.r3.3HG0254490	33.9745	-2.63368	0.414118	-6.35974	2.02091e-10	2.80366e-09	Pentatricopeptide repeat-containing protein
HORVU.MOREX.r3.2HG0210880	31.2147	-2.63338	0.629382	-4.18408	2.86329e-05	0.000149281	Arabinanase/levansucrase/invertase, putative
HORVU.MOREX.r3.3HG0309650	60.5238	-2.63279	0.46708	-5.6367	1.73336e-08	1.69451e-07	N-acetylneuraminate epimerase
HORVU.MOREX.r3.6HG0597400	129.054	-2.63058	0.367358	-7.1608	8.02097e-13	1.70563e-11	Carboxypeptidase
HORVU.MOREX.r3.2HG0111750	13.3688	-2.63021	0.751364	-3.50058	0.00046424	0.00181993	Pentatricopeptide repeat-containing protein
HORVU.MOREX.r3.6HG0617850	113.835	-2.62964	0.330985	-7.94489	1.94364e-15	6.72024e-14	Methionine aminopeptidase
HORVU.MOREX.r3.1HG0055590	6.54611	-2.62395	0.847546	-3.09594	0.00196192	0.00647235	RING/U-box superfamily protein
HORVU.MOREX.r3.2HG0167620	30.5057	-2.62388	0.595556	-4.40577	1.05411e-05	6.02767e-05	Plastid-lipid associated protein PAP / fibrillin family protein
HORVU.MOREX.r3.6HG0592230	11.2485	-2.62324	0.782714	-3.35146	0.000803858	0.00296254	Mitochondrial transcription termination factor family protein
HORVU.MOREX.r3.5HG0513810	1828.56	-2.62289	0.234193	-11.1997	4.09123e-29	1.52066e-26	Malate dehydrogenase
HORVU.MOREX.r3.2HG0122100	770.061	-2.6207	0.339402	-7.72153	1.14943e-14	3.384e-13	RNA binding protein
HORVU.MOREX.r3.7HG0639360	303.484	-2.62028	0.438721	-5.97255	2.33577e-09	2.72369e-08	Autophagy-related protein 22-1
HORVU.MOREX.r3.3HG0248630	46.7401	-2.61933	0.440651	-5.94423	2.77767e-09	3.18281e-08	Pentatricopeptide repeat-containing protein
HORVU.MOREX.r3.7HG0738820	24.1122	-2.61754	0.540325	-4.84438	1.27005e-06	8.69824e-06	Serine/threonine-protein kinase
HORVU.MOREX.r3.5HG0440850	38.4227	-2.61703	0.45123	-5.79978	6.64034e-09	7.01423e-08	Purple acid phosphatase
HORVU.MOREX.r3.4HG0344970	30.3523	-2.61631	0.495692	-5.27809	1.3054e-07	1.07375e-06	receptor kinase 1
HORVU.MOREX.r3.2HG0099730	78.7701	-2.61605	0.347897	-7.51961	5.49391e-14	1.41848e-12	ATP sulfurylase (Sulfate adenylyltransferase)
HORVU.MOREX.r3.2HG0129120	38.6552	-2.61167	0.645694	-4.04475	5.23788e-05	0.000256799	Gibberellin regulated protein
HORVU.MOREX.r3.5HG0519270	353.492	-2.61075	0.843884	-3.09372	0.00197661	0.0065112	Pathogenesis-related protein 1
HORVU.MOREX.r3.4HG0409840	133.338	-2.61024	0.366347	-7.12505	1.04046e-12	2.17364e-11	Ankyrin repeat domain protein, putative
HORVU.MOREX.r3.6HG0567160	796.102	-2.60987	0.362472	-7.20019	6.01267e-13	1.30979e-11	Tubulin beta chain
HORVU.MOREX.r3.1HG0071460	565.045	-2.60862	0.305697	-8.53334	1.42186e-17	7.31047e-16	Proline-rich family protein
HORVU.MOREX.r3.7HG0641560	10.6807	-2.60821	0.867114	-3.00793	0.00263037	0.00834878	Glutamate formiminotransferase 1
HORVU.MOREX.r3.1HG0007900	7.06252	-2.60513	1.00948	-2.58066	0.00986105	0.0264558	Protein trichome birefringence
HORVU.MOREX.r3.5HG0526460	4.65199	-2.59958	0.974614	-2.66729	0.00764651	0.0211966	receptor kinase 1
HORVU.MOREX.r3.4HG0408340	9.30102	-2.59533	0.833096	-3.11529	0.00183765	0.00612012	Protein KINESIN LIGHT CHAIN-RELATED 3
HORVU.MOREX.r3.5HG0484810	53.2407	-2.5947	0.399617	-6.49297	8.416e-11	1.25438e-09	Sulfate transporter 1
HORVU.MOREX.r3.1HG0069080	56.3343	-2.59431	0.385273	-6.7337	1.65403e-11	2.77086e-10	Adenine phosphoribosyltransferase-like protein, putative (DUF2358)
HORVU.MOREX.r3.3HG0305200	9.81553	-2.59328	0.993218	-2.61099	0.00902816	0.0244752	Monooxygenase
HORVU.MOREX.r3.2HG0184630	690.183	-2.59259	0.325488	-7.96524	1.6491e-15	5.75764e-14	Elongation factor G
HORVU.MOREX.r3.2HG0096760	17.8771	-2.58976	0.574261	-4.50972	6.4913e-06	3.87329e-05	TOM1-like protein 2
HORVU.MOREX.r3.3HG0223940	381.725	-2.589	0.336714	-7.68903	1.48251e-14	4.27984e-13	Lecithin-cholesterol acyltransferase-like 1
HORVU.MOREX.r3.5HG0421560	13.8131	-2.58331	0.738258	-3.4992	0.00046666	0.00182862	GTPase family protein
HORVU.MOREX.r3.3HG0246800	44.5151	-2.58307	0.454093	-5.68842	1.28218e-08	1.28081e-07	helicase with zinc finger protein
HORVU.MOREX.r3.6HG0541370	42.5568	-2.58195	0.538607	-4.79376	1.63687e-06	1.1016e-05	Chalcone synthase
HORVU.MOREX.r3.3HG0246400	20.4467	-2.58165	0.682864	-3.78062	0.000156437	0.000684569	Phosphoenolpyruvate carboxylase
HORVU.MOREX.r3.2HG0142030	337.693	-2.58165	0.430677	-5.9944	2.04238e-09	2.40992e-08	Phosphoadenosine phosphosulfate reductase
HORVU.MOREX.r3.3HG0237930	32.3916	-2.58089	0.463903	-5.56342	2.64542e-08	2.48798e-07	NEFA-interacting nuclear protein NIP30, putative
HORVU.MOREX.r3.7HG0739480	204.135	-2.58072	0.470622	-5.48365	4.1665e-08	3.76759e-07	Histone H2B
HORVU.MOREX.r3.4HG0410690	128.115	-2.57885	0.398773	-6.46696	9.99942e-11	1.46831e-09	Glycerol kinase
HORVU.MOREX.r3.6HG0551740	409.144	-2.57871	0.297876	-8.65698	4.84411e-18	2.75235e-16	Early light-inducible protein
HORVU.MOREX.r3.4HG0337170	14.9177	-2.57717	0.880292	-2.92763	0.00341555	0.010519	Zinc-finger domain of monoamine-oxidase A repressor R1, putative
HORVU.MOREX.r3.5HG0511800	257.455	-2.5768	0.433461	-5.9447	2.76957e-09	3.17761e-08	Alpha-1,4 glucan phosphorylase
HORVU.MOREX.r3.3HG0293240	6.1443	-2.57511	0.892524	-2.8852	0.00391167	0.0118025	homeobox leucine zipper protein
HORVU.MOREX.r3.7HG0663970	17.3289	-2.57436	0.945534	-2.72266	0.00647593	0.0183684	RING/U-box superfamily protein
HORVU.MOREX.r3.4HG0389240	15.6881	-2.57283	0.961469	-2.67593	0.00745215	0.0207061	DUF3527 domain protein
HORVU.MOREX.r3.2HG0208960	4.22001	-2.57098	1.02418	-2.51027	0.0120637	0.0315585	Exocyst complex component EXO70B1
HORVU.MOREX.r3.7HG0684150	84.2427	-2.57	0.382208	-6.72408	1.76703e-11	2.94892e-10	Nodulin-like / Major Facilitator Superfamily protein
HORVU.MOREX.r3.4HG0333240	54.7776	-2.56997	0.411047	-6.25224	4.04604e-10	5.3431e-09	Ferredoxin
HORVU.MOREX.r3.1HG0050080	69.6212	-2.5681	0.354604	-7.24216	4.41598e-13	9.84818e-12	Plastid lipid-associated protein
HORVU.MOREX.r3.5HG0469960	68.1411	-2.56652	0.342831	-7.48626	7.08648e-14	1.80872e-12	C2 domain-containing protein-like
HORVU.MOREX.r3.5HG0447610	24.1039	-2.56567	0.468433	-5.47714	4.32258e-08	3.8949e-07	Zinc finger CCCH domain-containing protein
HORVU.MOREX.r3.5HG0530200	634.593	-2.5637	0.296251	-8.6538	4.98137e-18	2.80355e-16	Actin
HORVU.MOREX.r3.3HG0245320	48.4274	-2.56175	0.483228	-5.30132	1.14966e-07	9.5135e-07	GDSL esterase/lipase
HORVU.MOREX.r3.2HG0182810	5.76907	-2.55888	0.786145	-3.25497	0.00113405	0.00400805	Yellow stripe-like transporter 12
HORVU.MOREX.r3.5HG0441010	16.4738	-2.55818	0.636773	-4.01741	5.88412e-05	0.000285036	Asparagine synthetase, putative
HORVU.MOREX.r3.3HG0303700	11.1523	-2.55633	1.05347	-2.42658	0.015242	0.0386214	Pentatricopeptide repeat-containing protein
HORVU.MOREX.r3.6HG0631710	607.034	-2.55487	0.429761	-5.94486	2.76701e-09	3.17754e-08	Aquaporin
HORVU.MOREX.r3.2HG0177550	584.776	-2.55476	0.275535	-9.272	1.82688e-20	1.5822e-18	Phosphoglycolate phosphatase
HORVU.MOREX.r3.7HG0643820	24.5879	-2.55414	0.555522	-4.59773	4.27112e-06	2.64955e-05	6,7-dimethyl-8-ribityllumazine synthase
HORVU.MOREX.r3.5HG0481630	26.0967	-2.55334	0.638639	-3.99809	6.38548e-05	0.000307402	ATP-dependent zinc metalloprotease FtsH
HORVU.MOREX.r3.7HG0642580	173.408	-2.5532	0.314026	-8.13053	4.2743e-16	1.67969e-14	Glutathione S-transferase-like protein
HORVU.MOREX.r3.2HG0153490	20.9112	-2.55289	0.532804	-4.79142	1.65604e-06	1.11408e-05	N-acetyl-D-glucosamine kinase
HORVU.MOREX.r3.6HG0605610	42.957	-2.55253	0.444038	-5.74844	9.00715e-09	9.2674e-08	DUF740 family protein
HORVU.MOREX.r3.2HG0206910	22.4166	-2.55203	0.511346	-4.99082	6.01246e-07	4.39067e-06	Mitochondrial transcription termination factor family protein
HORVU.MOREX.r3.4HG0412760	9.42334	-2.55173	0.746241	-3.41944	0.000627493	0.00237285	Heavy metal transport/detoxification superfamily protein
HORVU.MOREX.r3.4HG0331460	123.73	-2.5504	0.346938	-7.35118	1.9646e-13	4.64244e-12	Calcium-dependent lipid-binding (CaLB domain) family
HORVU.MOREX.r3.5HG0514150	73.8156	-2.54985	0.421191	-6.0539	1.41381e-09	1.71474e-08	Receptor-like kinase
HORVU.MOREX.r3.5HG0473960	12.9336	-2.54982	0.754551	-3.37926	0.000726809	0.00270849	Receptor kinase, putative
HORVU.MOREX.r3.7HG0667780	17.8205	-2.54972	0.50904	-5.00888	5.47469e-07	4.03444e-06	U-box domain-containing protein
HORVU.MOREX.r3.1HG0070110	29.8298	-2.54964	0.395465	-6.4472	1.13937e-10	1.66074e-09	Type I inositol-1,4,5-trisphosphate 5-phosphatase
HORVU.MOREX.r3.3HG0296330	35.5379	-2.54922	0.45606	-5.58967	2.27505e-08	2.17054e-07	Nuclear fragile X mental retardation-interacting protein 1
HORVU.MOREX.r3.3HG0237730	12.2007	-2.54735	0.731313	-3.48325	0.000495357	0.00192458	Extracellular ribonuclease
HORVU.MOREX.r3.1HG0074650	21.2612	-2.54724	0.602428	-4.22828	2.35482e-05	0.000125186	Solute carrier family 35 protein
HORVU.MOREX.r3.3HG0286080	68.1432	-2.54562	0.541295	-4.70284	2.5657e-06	1.66332e-05	Lachrymatory-factor synthase
HORVU.MOREX.r3.3HG0287680	14.7159	-2.54492	0.708806	-3.59043	0.000330131	0.00133648	Glucan endo-1,3-beta-glucosidase, putative
HORVU.MOREX.r3.2HG0161380	38.6419	-2.54212	0.588593	-4.31898	1.56755e-05	8.65575e-05	Violaxanthin de-epoxidase
HORVU.MOREX.r3.6HG0619480	38.9982	-2.54029	0.533245	-4.76383	1.89952e-06	1.26218e-05	zinc/iron-chelating domain protein
HORVU.MOREX.r3.2HG0111820	10.9833	-2.5397	0.766566	-3.31309	0.000922727	0.00334669	extra-large G-like protein, putative (DUF3133)
HORVU.MOREX.r3.7HG0650870	36.8532	-2.53964	0.485504	-5.23093	1.68656e-07	1.35724e-06	Xyloglucan alpha-1,6-xylosyltransferase
HORVU.MOREX.r3.7HG0660300	9.7554	-2.53851	0.72255	-3.51327	0.000442626	0.00174286	Zinc ion binding protein
HORVU.MOREX.r3.7HG0699810	25.6459	-2.5384	0.672465	-3.77477	0.000160154	0.000699121	Kinase family protein
HORVU.MOREX.r3.4HG0387040	38.4548	-2.53545	0.52052	-4.871	1.11038e-06	7.70826e-06	RNA-binding protein
HORVU.MOREX.r3.6HG0593330	59.057	-2.53508	0.413845	-6.12567	9.03002e-10	1.11878e-08	Acetolactate synthase small subunit
HORVU.MOREX.r3.5HG0492650	39.9829	-2.53501	0.574857	-4.40981	1.03462e-05	5.92575e-05	O-fucosyltransferase family protein
HORVU.MOREX.r3.6HG0605120	17.6136	-2.53437	0.742243	-3.41447	0.000639068	0.00241253	RING/U-box superfamily protein
HORVU.MOREX.r3.7HG0740600	250.29	-2.53385	0.253148	-10.0094	1.38659e-23	1.86002e-21	CONSTANS-like protein
HORVU.MOREX.r3.4HG0409380	194.603	-2.53335	0.604689	-4.18952	2.79546e-05	0.000146129	Boron transporter
HORVU.MOREX.r3.6HG0551710	114.53	-2.53322	0.348018	-7.27898	3.36342e-13	7.62476e-12	Adenylate kinase, putative
HORVU.MOREX.r3.2HG0202280	23.1403	-2.52928	0.471468	-5.36468	8.10925e-08	6.92115e-07	Amino acid permease
HORVU.MOREX.r3.1HG0083250	501.851	-2.52888	0.327018	-7.73317	1.049e-14	3.1037e-13	Protein phosphatase 2c, putative
HORVU.MOREX.r3.2HG0106430	41.5868	-2.52877	1.00736	-2.51029	0.0120632	0.0315585	Sulfotransferase
HORVU.MOREX.r3.5HG0485700	13.9572	-2.52877	0.54484	-4.6413	3.46216e-06	2.1966e-05	AT-rich interactive domain-containing protein 1A
HORVU.MOREX.r3.2HG0113820	12.0586	-2.52795	0.923966	-2.73598	0.00621953	0.017754	Flowering-promoting factor 1-like protein 1
HORVU.MOREX.r3.5HG0448250	99.6119	-2.52435	0.42917	-5.88194	4.05492e-09	4.52431e-08	LIM domain protein
HORVU.MOREX.r3.1HG0086460	98.0655	-2.52398	0.362455	-6.96358	3.31731e-12	6.25625e-11	Auxin-responsive protein
HORVU.MOREX.r3.2HG0194360	33.0334	-2.52182	0.524771	-4.80557	1.54308e-06	1.04201e-05	Peptide transporter
HORVU.MOREX.r3.5HG0524300	161.361	-2.521	0.291297	-8.65439	4.95565e-18	2.80355e-16	transmembrane protein
HORVU.MOREX.r3.2HG0216110	21.4088	-2.52099	0.524303	-4.80827	1.52243e-06	1.02924e-05	Tetratricopeptide repeat
HORVU.MOREX.r3.3HG0257850	1572.65	-2.51928	0.333052	-7.56423	3.9016e-14	1.03277e-12	Magnesium-protoporphyrin IX monomethyl ester [oxidative] cyclase
HORVU.MOREX.r3.5HG0494080	59.1898	-2.51799	0.317334	-7.93483	2.10783e-15	7.20416e-14	pfkB-like carbohydrate kinase family protein
HORVU.MOREX.r3.2HG0196460	474.918	-2.51757	0.368584	-6.83037	8.46936e-12	1.49163e-10	senescence-associated family protein (DUF581)
HORVU.MOREX.r3.7HG0649250	43.7664	-2.51755	0.352844	-7.13503	9.67647e-13	2.02865e-11	Superoxide dismutase
HORVU.MOREX.r3.7HG0714530	15.3849	-2.51648	0.580211	-4.33718	1.4432e-05	8.03511e-05	F-box protein PP2
HORVU.MOREX.r3.1HG0064080	80.7722	-2.51594	0.379567	-6.62845	3.39227e-11	5.44257e-10	Peptide-N4-(N-acetyl-beta-glucosaminyl)asparagine amidase A
HORVU.MOREX.r3.5HG0485790	716.614	-2.51506	0.459669	-5.47146	4.46339e-08	4.00158e-07	1-aminocyclopropane-1-carboxylate oxidase
HORVU.MOREX.r3.2HG0183350	60.4766	-2.51257	0.561338	-4.47604	7.60387e-06	4.47873e-05	Sulfotransferase
HORVU.MOREX.r3.5HG0471040	210.937	-2.5123	0.408302	-6.15304	7.60102e-10	9.49649e-09	Rhodanese/Cell cycle control phosphatase superfamily protein
HORVU.MOREX.r3.7HG0652120	541.982	-2.51229	0.314289	-7.99356	1.31093e-15	4.71022e-14	Photosynthetic NDH subcomplex B 3
HORVU.MOREX.r3.2HG0107710	144.35	-2.51212	0.449812	-5.58482	2.33938e-08	2.22123e-07	Pseudo-response regulator
HORVU.MOREX.r3.7HG0651010	63.9474	-2.50995	0.525661	-4.77485	1.79843e-06	1.20172e-05	Xyloglucan endotransglucosylase/hydrolase
HORVU.MOREX.r3.1HG0092730	88.2907	-2.50863	0.449959	-5.57524	2.47186e-08	2.34079e-07	ATP-dependent zinc metalloprotease FtsH 1
HORVU.MOREX.r3.2HG0213850	46.9139	-2.50707	0.551568	-4.54535	5.48447e-06	3.32366e-05	Eukaryotic aspartyl protease family protein, putative
HORVU.MOREX.r3.6HG0546570	18.2022	-2.50635	0.578235	-4.33449	1.46097e-05	8.11238e-05	Chlororespiratory reduction 6
HORVU.MOREX.r3.7HG0749440	22.762	-2.50516	0.589469	-4.24986	2.13903e-05	0.000114499	F-box domain containing protein
HORVU.MOREX.r3.2HG0184710	199.144	-2.50495	0.384267	-6.51878	7.0882e-11	1.06718e-09	NAD(P)H-quinone oxidoreductase subunit M
HORVU.MOREX.r3.4HG0394810	79.0966	-2.50437	0.449383	-5.57291	2.50514e-08	2.36607e-07	U-box domain-containing protein
HORVU.MOREX.r3.6HG0629290	29.5206	-2.5039	0.77171	-3.2446	0.00117614	0.0041412	Alpha/beta-Hydrolases superfamily protein, putative
HORVU.MOREX.r3.4HG0340910	101.999	-2.50294	0.605528	-4.13348	3.57311e-05	0.000182085	p-loop containing nucleoside triphosphate hydrolases superfamily protein
HORVU.MOREX.r3.2HG0185190	57.101	-2.5019	0.367785	-6.80261	1.02738e-11	1.7813e-10	Yellow stripe-like 9 transporter
HORVU.MOREX.r3.6HG0594170	9.40836	-2.50115	0.823424	-3.0375	0.00238546	0.00767658	Protein kinase superfamily protein
HORVU.MOREX.r3.6HG0568740	28.84	-2.50047	0.480602	-5.20278	1.96327e-07	1.56021e-06	Ubiquitin, putative
HORVU.MOREX.r3.5HG0533710	26.7987	-2.49987	0.454731	-5.49746	3.85296e-08	3.50539e-07	Dehydrogenase/reductase
HORVU.MOREX.r3.7HG0685300	4.82732	-2.49802	0.863928	-2.89147	0.0038344	0.0116007	transmembrane protein, putative (DUF247)
HORVU.MOREX.r3.2HG0107650	22.6004	-2.49629	0.726813	-3.43456	0.000593506	0.0022611	UDP-Glycosyltransferase
HORVU.MOREX.r3.5HG0490710	13.6258	-2.49572	0.912364	-2.73545	0.00622957	0.0177741	OTU domain-containing protein
HORVU.MOREX.r3.5HG0513340	51.342	-2.49552	0.387684	-6.437	1.21859e-10	1.76182e-09	Basic-leucine zipper (bZIP) transcription factor family protein
HORVU.MOREX.r3.3HG0292270	24.8062	-2.49544	0.446544	-5.58835	2.29239e-08	2.18592e-07	Chaperone DnaJ
HORVU.MOREX.r3.2HG0185480	4.7322	-2.49283	0.923894	-2.69818	0.00697198	0.0195577	HAUS augmin-like complex subunit 6
HORVU.MOREX.r3.5HG0525100	19.4401	-2.48734	0.607637	-4.09347	4.2497e-05	0.000212915	EGG APPARATUS-1 protein
HORVU.MOREX.r3.2HG0177120	25.2214	-2.48675	0.514759	-4.8309	1.3592e-06	9.25908e-06	Sister chromatid cohesion 1 protein, putative
HORVU.MOREX.r3.5HG0491740	778.998	-2.48413	0.404385	-6.14298	8.09898e-10	1.00904e-08	Chitinase-like protein
HORVU.MOREX.r3.4HG0399690	24.2441	-2.483	0.604385	-4.1083	3.98581e-05	0.000200878	Alpha/beta-Hydrolases superfamily protein
HORVU.MOREX.r3.1HG0010660	759.399	-2.48189	0.58006	-4.27867	1.88011e-05	0.000101831	Defensin
HORVU.MOREX.r3.2HG0153830	496.693	-2.47939	0.388009	-6.39003	1.65853e-10	2.32991e-09	Aldo/keto reductase family-like protein
HORVU.MOREX.r3.2HG0211800	92.7582	-2.47897	0.279423	-8.87178	7.19891e-19	4.7219e-17	Serine/threonine-protein kinase
HORVU.MOREX.r3.4HG0333100	1516.26	-2.47879	0.466302	-5.31586	1.06157e-07	8.84613e-07	5-methyltetrahydropteroyltriglutamate--homocysteine methyltransferase
HORVU.MOREX.r3.5HG0421450	18.2162	-2.47877	0.619965	-3.99825	6.38138e-05	0.000307288	ADP-ribosylation factor
HORVU.MOREX.r3.7HG0722950	12.884	-2.47823	0.760392	-3.25915	0.00111748	0.00395419	Protein RDM1
HORVU.MOREX.r3.UnG0792170	84.7164	-2.47402	0.534308	-4.63033	3.65091e-06	2.30386e-05	Translation initiation factor IF-1
HORVU.MOREX.r3.3HG0287130	21.6693	-2.47382	0.575039	-4.30201	1.69258e-05	9.27151e-05	Glycosyltransferase
HORVU.MOREX.r3.6HG0556580	15.2583	-2.47367	0.573577	-4.31272	1.61261e-05	8.87762e-05	Ribosomal RNA small subunit methyltransferase H
HORVU.MOREX.r3.6HG0630070	29.8003	-2.47316	0.3389	-7.29761	2.92931e-13	6.71746e-12	Protein kinase
HORVU.MOREX.r3.6HG0632080	5.33893	-2.47202	0.717249	-3.44653	0.000567838	0.00217026	ATP-dependent RNA helicase
HORVU.MOREX.r3.4HG0399670	96.9697	-2.47068	0.546862	-4.51792	6.24502e-06	3.73793e-05	Dehydrodolichyl diphosphate synthase complex subunit NUS1
HORVU.MOREX.r3.6HG0552540	87.6747	-2.47064	0.259105	-9.53528	1.49476e-21	1.53264e-19	Pyridoxal 5'-phosphate synthase subunit PdxT
HORVU.MOREX.r3.5HG0534340	63.2577	-2.46884	0.367839	-6.71174	1.92316e-11	3.19471e-10	Transferase, transferring glycosyl groups
HORVU.MOREX.r3.7HG0666760	32.2485	-2.467	0.500314	-4.93091	8.18458e-07	5.83151e-06	Pentatricopeptide repeat-containing protein
HORVU.MOREX.r3.2HG0177510	82.7046	-2.46593	0.370908	-6.64834	2.96417e-11	4.79453e-10	Kinase family protein
HORVU.MOREX.r3.4HG0406880	56.6295	-2.46586	0.389142	-6.33665	2.34809e-10	3.22994e-09	rRNA-processing EBP2-like protein
HORVU.MOREX.r3.2HG0188190	180.744	-2.46361	0.373792	-6.59085	4.37313e-11	6.85598e-10	tRNA sulfurtransferase
HORVU.MOREX.r3.3HG0294380	38.5065	-2.46176	0.423868	-5.80786	6.32782e-09	6.71992e-08	Nuclear transport factor 2
HORVU.MOREX.r3.1HG0069260	8.56	-2.46118	0.907092	-2.71326	0.00666239	0.0188195	Polygalacturonase
HORVU.MOREX.r3.5HG0522450	25.3159	-2.45788	0.663961	-3.70184	0.00021404	0.000910295	DUF868 family protein (DUF868)
HORVU.MOREX.r3.2HG0176570	42.5172	-2.45658	0.376746	-6.52052	7.00645e-11	1.05576e-09	Kelch domain-containing 4
HORVU.MOREX.r3.4HG0399280	24.0898	-2.45127	0.421668	-5.81327	6.12652e-09	6.52946e-08	Crt
HORVU.MOREX.r3.1HG0093450	54.9467	-2.45039	0.439696	-5.57291	2.50519e-08	2.36607e-07	muscle M-line assembly protein
HORVU.MOREX.r3.7HG0640090	199.962	-2.44944	0.32374	-7.56609	3.84631e-14	1.02116e-12	Calcium-dependent lipid-binding domain-containing protein
HORVU.MOREX.r3.3HG0256040	16.9005	-2.44919	0.788242	-3.10716	0.00188895	0.00626642	DNA gyrase subunit B
HORVU.MOREX.r3.2HG0119330	24.2869	-2.44905	0.459802	-5.32632	1.00224e-07	8.39086e-07	Na(+)-translocating NADH-quinone reductase subunit A
HORVU.MOREX.r3.6HG0607470	332.501	-2.44729	0.304532	-8.03624	9.2637e-16	3.42181e-14	Inorganic pyrophosphatase, putative
HORVU.MOREX.r3.5HG0520850	14.0177	-2.44668	0.640518	-3.81985	0.000133533	0.000593804	Kinase, putative
HORVU.MOREX.r3.3HG0295100	53.6422	-2.44624	0.412055	-5.93667	2.90865e-09	3.31586e-08	Amino acid kinase family protein
HORVU.MOREX.r3.7HG0712450	18.4181	-2.44396	0.867694	-2.81662	0.00485323	0.0142342	Protein kinase-like
HORVU.MOREX.r3.2HG0173350	24.8786	-2.44014	0.605209	-4.03189	5.53293e-05	0.000269929	ATPase ASNA1
HORVU.MOREX.r3.4HG0332220	51.2293	-2.43829	0.534853	-4.5588	5.1447e-06	3.13372e-05	GDSL esterase/lipase
HORVU.MOREX.r3.1HG0052980	51.817	-2.43527	0.336718	-7.23235	4.74701e-13	1.05207e-11	RING/U-box superfamily protein, putative
HORVU.MOREX.r3.5HG0482090	5.04778	-2.43397	1.03948	-2.34152	0.0192053	0.0470986	Nef-associated protein 1
HORVU.MOREX.r3.4HG0338340	9.59482	-2.43364	0.888411	-2.73932	0.00615672	0.0175888	GRAS transcription factor
HORVU.MOREX.r3.7HG0735780	48.811	-2.43086	0.375492	-6.4738	9.55704e-11	1.41032e-09	Amino acid transporter, putative
HORVU.MOREX.r3.3HG0305790	22.901	-2.43055	0.634062	-3.8333	0.000126434	0.00056548	Pentatricopeptide repeat protein
HORVU.MOREX.r3.3HG0222820	18.475	-2.42948	0.535636	-4.53569	5.74143e-06	3.4676e-05	glutamyl-tRNA (Gln) amidotransferase subunit C
HORVU.MOREX.r3.3HG0222610	22.8809	-2.42946	0.515441	-4.71335	2.43672e-06	1.58669e-05	DUF3326 family protein
HORVU.MOREX.r3.1HG0091330	3.78881	-2.42726	0.991687	-2.44761	0.0143807	0.0366942	Flavin-containing monooxygenase
HORVU.MOREX.r3.4HG0389480	46.1256	-2.42448	0.519068	-4.67083	2.9998e-06	1.92654e-05	OTU domain-containing protein
HORVU.MOREX.r3.7HG0650330	70.7	-2.42422	0.621288	-3.90192	9.54317e-05	0.00044166	GDSL esterase/lipase
HORVU.MOREX.r3.1HG0086800	27.4718	-2.42313	0.572388	-4.23337	2.30214e-05	0.000122531	Pirin-like protein
HORVU.MOREX.r3.7HG0654020	4.80594	-2.42271	0.776963	-3.11818	0.00181974	0.00606727	GDSL esterase/lipase
HORVU.MOREX.r3.6HG0546330	92.8304	-2.42265	0.41527	-5.83392	5.41408e-09	5.84701e-08	GMP synthase [glutamine-hydrolyzing]
HORVU.MOREX.r3.3HG0300120	11.8034	-2.4202	0.898404	-2.69389	0.0070623	0.0197676	Late embryogenesis abundant (LEA) hydroxyproline-rich glycoprotein family, putative
HORVU.MOREX.r3.2HG0104620	5.25894	-2.41989	0.774183	-3.12573	0.00177363	0.00593211	Receptor-kinase, putative
HORVU.MOREX.r3.4HG0394380	33.0439	-2.41793	0.427052	-5.6619	1.49702e-08	1.48133e-07	AP-1 complex subunit sigma-like protein
HORVU.MOREX.r3.3HG0288570	8.65328	-2.41771	0.707376	-3.41785	0.000631181	0.00238578	Pentatricopeptide repeat-containing protein, putative
HORVU.MOREX.r3.5HG0537270	73.5022	-2.41678	0.35893	-6.73329	1.65871e-11	2.77609e-10	RNA polymerase sigma factor
HORVU.MOREX.r3.6HG0578610	28.7072	-2.41623	0.746762	-3.23561	0.00121383	0.00425796	TPX2 (targeting protein for Xklp2) protein family
HORVU.MOREX.r3.4HG0413650	376.162	-2.41592	0.244185	-9.89379	4.42941e-23	5.68526e-21	Peroxisomal membrane protein 11 homolog
HORVU.MOREX.r3.2HG0120210	34.9108	-2.41462	0.437376	-5.52069	3.37672e-08	3.10536e-07	Thymidylate kinase
HORVU.MOREX.r3.2HG0205880	12.263	-2.41383	0.780393	-3.0931	0.00198076	0.00652247	Major allergen Bet v 1
HORVU.MOREX.r3.5HG0439390	23.1577	-2.41217	0.682205	-3.53585	0.00040647	0.00161295	glutamyl-tRNA (Gln) amidotransferase subunit A (DUF620)
HORVU.MOREX.r3.7HG0686830	117.037	-2.41001	0.309968	-7.77504	7.5426e-15	2.30819e-13	TraB family protein
HORVU.MOREX.r3.1HG0040570	89.7633	-2.40977	0.492543	-4.89251	9.95591e-07	6.99305e-06	Pentatricopeptide repeat-containing protein
HORVU.MOREX.r3.5HG0433130	10.1257	-2.40976	0.748496	-3.21947	0.00128429	0.00447696	Calmodulin
HORVU.MOREX.r3.3HG0222090	18.811	-2.40819	0.64512	-3.73293	0.000189268	0.00081465	C2 domain containing protein
HORVU.MOREX.r3.4HG0412430	15.5285	-2.40778	0.605816	-3.97444	7.05454e-05	0.000335895	Sugar transporter, putative
HORVU.MOREX.r3.7HG0731630	572.187	-2.40616	0.335636	-7.16898	7.55603e-13	1.61253e-11	DUF3511 domain protein
HORVU.MOREX.r3.4HG0391580	424.075	-2.40615	0.343358	-7.00772	2.42239e-12	4.71297e-11	Chaperone protein dnaJ
HORVU.MOREX.r3.7HG0706950	2437.83	-2.40473	0.386599	-6.22023	4.96439e-10	6.43674e-09	Ferredoxin
HORVU.MOREX.r3.7HG0642090	33.9786	-2.40371	0.580373	-4.14167	3.44785e-05	0.000176458	Oligopeptide transporter
HORVU.MOREX.r3.5HG0509740	52.9261	-2.40356	0.412276	-5.82998	5.54352e-09	5.97234e-08	Polyubiquitin
HORVU.MOREX.r3.1HG0077000	3.52935	-2.40234	0.975338	-2.46308	0.0137748	0.0353402	Receptor-like protein kinase
HORVU.MOREX.r3.1HG0063880	111.755	-2.40152	0.334522	-7.17897	7.0238e-13	1.51342e-11	Glycosyltransferase
HORVU.MOREX.r3.5HG0486370	24.1263	-2.40147	0.669016	-3.58955	0.000331248	0.00134009	Remorin
HORVU.MOREX.r3.4HG0412610	306.102	-2.40022	0.368624	-6.51129	7.45106e-11	1.11803e-09	Nascent polypeptide-associated complex alpha subunit, putative, expressed
HORVU.MOREX.r3.5HG0488200	275.3	-2.39759	0.327699	-7.31643	2.54647e-13	5.90787e-12	Peroxidase
HORVU.MOREX.r3.5HG0538180	19.1371	-2.39689	0.818607	-2.92801	0.0034114	0.0105081	Pleiotropic drug resistance ABC transporter
HORVU.MOREX.r3.2HG0132360	21.9764	-2.39586	0.42744	-5.60514	2.08088e-08	1.99704e-07	Receptor-like protein kinase
HORVU.MOREX.r3.7HG0649960	16.9882	-2.39547	0.754552	-3.17469	0.00149998	0.00511782	Zinc finger (Ran-binding) family protein
HORVU.MOREX.r3.1HG0024500	118.052	-2.39489	0.283	-8.46251	2.6168e-17	1.28612e-15	DNA-directed RNA polymerase II subunit
HORVU.MOREX.r3.6HG0609890	24.0458	-2.39458	0.416234	-5.75297	8.76912e-09	9.03812e-08	Threonine--tRNA ligase
HORVU.MOREX.r3.7HG0742210	25.8443	-2.39177	0.551662	-4.33558	1.45376e-05	8.07993e-05	Low temperature and salt responsive protein
HORVU.MOREX.r3.7HG0692610	214.795	-2.3909	0.279204	-8.56325	1.09733e-17	5.7244e-16	Peptidyl-prolyl cis-trans isomerase
HORVU.MOREX.r3.UnG0761020	4.59962	-2.38959	1.01529	-2.3536	0.0185925	0.0457593	ATPase subunit 8
HORVU.MOREX.r3.3HG0312020	20.669	-2.38865	0.863554	-2.76606	0.00567378	0.0163584	glycosyltransferase family exostosin protein
HORVU.MOREX.r3.2HG0197560	95.7754	-2.38799	0.397024	-6.01474	1.80178e-09	2.14447e-08	RNA-binding protein 39
HORVU.MOREX.r3.7HG0635300	1948.89	-2.38603	0.785777	-3.03652	0.00239329	0.00769743	Acid invertase 1
HORVU.MOREX.r3.1HG0046710	25.4591	-2.38529	0.481563	-4.95322	7.29966e-07	5.24077e-06	DNA ligase
HORVU.MOREX.r3.3HG0290860	41.4388	-2.3839	0.515279	-4.62644	3.72007e-06	2.34191e-05	Lipopolysaccharide export system permease protein LptF
HORVU.MOREX.r3.6HG0597870	20.4948	-2.38274	0.615848	-3.86903	0.000109267	0.000497939	Alcohol dehydrogenase
HORVU.MOREX.r3.4HG0388700	45.0849	-2.38248	0.431489	-5.52153	3.36055e-08	3.09368e-07	Melanoma-associated antigen H1
HORVU.MOREX.r3.2HG0199050	9.09961	-2.38248	0.933204	-2.55301	0.0106797	0.0283536	Histone-lysine N-methyltransferase
HORVU.MOREX.r3.2HG0214090	30.1947	-2.38146	0.718963	-3.31235	0.000925151	0.00335412	C2 calcium/lipid-binding and GRAM domain protein
HORVU.MOREX.r3.7HG0730010	377.549	-2.38094	0.343174	-6.93799	3.97705e-12	7.3911e-11	Calmodulin, putative
HORVU.MOREX.r3.4HG0389120	45.3551	-2.38024	0.460879	-5.16456	2.41002e-07	1.88336e-06	Digalactosyldiacylglycerol synthase (Chloroplastic)
HORVU.MOREX.r3.2HG0206720	11.1167	-2.37981	0.671765	-3.54263	0.000396163	0.00157562	Plant elicitor peptide 2
HORVU.MOREX.r3.5HG0503050	5.96771	-2.3796	0.906407	-2.6253	0.00865715	0.0236313	Integral membrane protein hemolysin-III like protein
HORVU.MOREX.r3.3HG0236750	70.5875	-2.37849	0.510877	-4.6557	3.22886e-06	2.0617e-05	Profilin
HORVU.MOREX.r3.5HG0532710	259.55	-2.37805	0.5949	-3.99739	6.4046e-05	0.000308164	Methyltransferase
HORVU.MOREX.r3.1HG0043710	53.2613	-2.37708	0.362059	-6.56546	5.18731e-11	8.04755e-10	Homeobox leucine-zipper protein
HORVU.MOREX.r3.3HG0289910	67.7354	-2.37663	0.394678	-6.02171	1.72588e-09	2.06516e-08	Katanin p60 atpase-containing subunit a1
HORVU.MOREX.r3.6HG0575530	961.669	-2.37655	0.480951	-4.94136	7.75809e-07	5.5498e-06	Alcohol dehydrogenase, putative
HORVU.MOREX.r3.3HG0293840	15.8328	-2.37623	0.590423	-4.02463	5.70652e-05	0.000277412	Pentatricopeptide repeat-containing protein
HORVU.MOREX.r3.7HG0659160	25.3627	-2.37587	0.605806	-3.92182	8.7881e-05	0.00040937	Cinnamoyl CoA reductase
HORVU.MOREX.r3.3HG0320900	35.9966	-2.3741	0.798498	-2.97321	0.00294706	0.0092259	Carotenoid cleavage dioxygenase
HORVU.MOREX.r3.2HG0212900	279.913	-2.37402	0.295711	-8.02817	9.89382e-16	3.63201e-14	Methylthioribose kinase
HORVU.MOREX.r3.4HG0349450	2669.92	-2.37395	0.499638	-4.75134	2.02078e-06	1.3338e-05	Abscisic stress-ripening protein
HORVU.MOREX.r3.5HG0532570	20.7037	-2.37382	0.51262	-4.63076	3.64327e-06	2.30006e-05	YacP-like NYN domain protein
HORVU.MOREX.r3.3HG0304970	58.7129	-2.37366	0.407662	-5.82262	5.79335e-09	6.21149e-08	Peptide transporter
HORVU.MOREX.r3.6HG0567530	23.7651	-2.37271	0.582463	-4.07358	4.6295e-05	0.000229558	Ribonuclease H2 subunit C
HORVU.MOREX.r3.7HG0647520	191.373	-2.3721	0.322644	-7.35205	1.95196e-13	4.61869e-12	GDP-mannose 4,6 dehydratase-like protein
HORVU.MOREX.r3.2HG0195980	15.4663	-2.37161	0.707448	-3.35234	0.000801312	0.00295559	F-box protein PP2
HORVU.MOREX.r3.2HG0214070	105.981	-2.3695	0.390381	-6.06971	1.28143e-09	1.56114e-08	AT hook motif DNA-binding family protein, putative
HORVU.MOREX.r3.4HG0349400	18.2595	-2.36863	0.501934	-4.71901	2.36995e-06	1.5471e-05	Receptor-like kinase
HORVU.MOREX.r3.3HG0224760	102.005	-2.36847	0.329943	-7.17843	7.05157e-13	1.51673e-11	Alanine--tRNA ligase
HORVU.MOREX.r3.1HG0023580	10.3537	-2.36674	0.92361	-2.56249	0.0103924	0.0277105	WAT1-related protein
HORVU.MOREX.r3.4HG0407200	8.91237	-2.3662	0.692076	-3.419	0.000628528	0.00237626	At1g04650-like protein
HORVU.MOREX.r3.4HG0411580	81.0491	-2.365	0.430898	-5.48853	4.05294e-08	3.67421e-07	golgin family A protein
HORVU.MOREX.r3.1HG0082790	256.108	-2.36365	0.357043	-6.62009	3.58991e-11	5.73389e-10	Calcium homeostasis regulator CHoR1
HORVU.MOREX.r3.3HG0221180	31.9617	-2.36309	0.901874	-2.6202	0.00878791	0.023933	Glycosyltransferase
HORVU.MOREX.r3.1HG0037800	24.1937	-2.36297	0.613799	-3.84975	0.000118237	0.000534314	3'-5' exonuclease domain-containing family protein
HORVU.MOREX.r3.2HG0118700	23.6754	-2.36126	0.542116	-4.35564	1.32677e-05	7.44366e-05	Protein DETOXIFICATION
HORVU.MOREX.r3.6HG0552610	30.5553	-2.36107	0.451065	-5.23444	1.65488e-07	1.33596e-06	L-lactate dehydrogenase
HORVU.MOREX.r3.7HG0646060	22.8917	-2.36044	0.56024	-4.21327	2.51696e-05	0.000133035	Receptor-like protein kinase
HORVU.MOREX.r3.1HG0076790	9.49333	-2.36025	0.876206	-2.69371	0.00706613	0.0197752	Histidine phosphotransfer protein
HORVU.MOREX.r3.5HG0528270	350.658	-2.35988	0.308345	-7.65338	1.9577e-14	5.54403e-13	ATP-dependent RNA helicase
HORVU.MOREX.r3.1HG0012180	9.56632	-2.35934	0.67836	-3.478	0.00050517	0.00195419	protein kinase family protein
HORVU.MOREX.r3.5HG0485840	9.58183	-2.35862	0.725402	-3.25147	0.0011481	0.00404806	DUF1644 family protein
HORVU.MOREX.r3.3HG0327680	55.3123	-2.3583	0.461392	-5.11128	3.19987e-07	2.45861e-06	Pentatricopeptide repeat-containing protein
HORVU.MOREX.r3.5HG0484540	34.119	-2.35771	0.46169	-5.10669	3.27847e-07	2.51467e-06	CAAX amino terminal protease family protein
HORVU.MOREX.r3.5HG0518200	8.80766	-2.35561	0.678183	-3.47341	0.000513895	0.00198493	Receptor lectin kinase
HORVU.MOREX.r3.1HG0044310	432.107	-2.35483	0.264359	-8.9077	5.20999e-19	3.54777e-17	Nascent polypeptide-associated complex subunit beta
HORVU.MOREX.r3.3HG0330950	8.61962	-2.35177	0.799182	-2.94272	0.00325341	0.0100789	Kinase-like protein
HORVU.MOREX.r3.3HG0294430	7.26866	-2.35134	0.659493	-3.56538	0.000363327	0.00145829	CC-NBS-LRR family disease resistance protein
HORVU.MOREX.r3.5HG0451950	1302.81	-2.3507	0.245272	-9.58407	9.32982e-22	9.84931e-20	Thioredoxin
HORVU.MOREX.r3.4HG0380080	19.2525	-2.34942	0.576074	-4.07832	4.53615e-05	0.000225179	Lipid transfer protein
HORVU.MOREX.r3.3HG0310530	35.1829	-2.34839	0.639164	-3.67416	0.000238633	0.00100176	transmembrane protein, putative (DUF247)
HORVU.MOREX.r3.5HG0491570	188.817	-2.34487	0.272183	-8.61504	6.99184e-18	3.74599e-16	Serine/threonine-protein phosphatase
HORVU.MOREX.r3.6HG0608810	29.957	-2.34447	0.433206	-5.41189	6.23616e-08	5.44854e-07	P-loop containing nucleoside triphosphate hydrolases superfamily protein
HORVU.MOREX.r3.7HG0643230	20.8113	-2.34355	0.662658	-3.53659	0.000405334	0.00160916	Transmembrane protein
HORVU.MOREX.r3.3HG0249580	37.0781	-2.34278	0.474464	-4.93775	7.90289e-07	5.6466e-06	Late embryogenesis abundant (LEA) hydroxyproline-rich glycoprotein family
HORVU.MOREX.r3.3HG0268400	348	-2.34263	0.314434	-7.45032	9.31173e-14	2.31058e-12	transmembrane protein, putative (DUF1118)
HORVU.MOREX.r3.1HG0048880	1406.26	-2.34169	0.372641	-6.28405	3.29858e-10	4.43147e-09	Lipid transfer protein
HORVU.MOREX.r3.4HG0407900	235.044	-2.34088	0.285221	-8.20726	2.26297e-16	9.30268e-15	Na(+)/H(+) antiporter NhaB
HORVU.MOREX.r3.5HG0517610	73.5625	-2.3396	0.352566	-6.63592	3.22489e-11	5.1974e-10	Holliday junction ATP-dependent DNA helicase RuvB
HORVU.MOREX.r3.1HG0073940	151.64	-2.33655	0.471084	-4.95994	7.0514e-07	5.08504e-06	Plant/T7H20-70 protein
HORVU.MOREX.r3.4HG0349070	7049.06	-2.33448	0.272554	-8.5652	1.07886e-17	5.64456e-16	Fructose-bisphosphate aldolase
HORVU.MOREX.r3.3HG0276900	270.574	-2.33398	0.31496	-7.41042	1.25896e-13	3.07687e-12	Ubiquitin conjugating enzyme E2
HORVU.MOREX.r3.3HG0234240	15.7843	-2.33332	0.953834	-2.44626	0.0144348	0.0368217	Alpha/beta-hydrolase superfamily protein
HORVU.MOREX.r3.3HG0221300	455.854	-2.3309	0.360344	-6.46853	9.89599e-11	1.45552e-09	Glutamate decarboxylase
HORVU.MOREX.r3.3HG0218620	205.395	-2.32951	0.315583	-7.3816	1.56395e-13	3.7757e-12	Paired amphipathic helix SIN3-like protein
HORVU.MOREX.r3.2HG0141420	11.6005	-2.32817	0.772246	-3.01481	0.00257139	0.00818732	tRNA wybutosine-synthesizing protein 2/3/4
HORVU.MOREX.r3.4HG0394720	123.252	-2.32803	0.49363	-4.71614	2.40356e-06	1.56732e-05	Phytosulfokines 3
HORVU.MOREX.r3.6HG0633420	29.0889	-2.32745	0.44078	-5.28029	1.28982e-07	1.06142e-06	Pentatricopeptide repeat-containing protein
HORVU.MOREX.r3.6HG0630420	22.2532	-2.32741	0.421034	-5.52785	3.2418e-08	2.99208e-07	Myosin type-2 heavy chain 2
HORVU.MOREX.r3.5HG0473560	914.005	-2.32719	0.869243	-2.67726	0.00742263	0.0206369	Pathogenesis-related protein 1-1
HORVU.MOREX.r3.7HG0717180	72.8243	-2.32718	0.353243	-6.58806	4.45623e-11	6.98012e-10	Zinc transporter
HORVU.MOREX.r3.1HG0091360	15.9651	-2.32698	0.667148	-3.48794	0.00048675	0.00189661	Delta(14)-sterol reductase
HORVU.MOREX.r3.2HG0194820	81.4798	-2.32579	0.354088	-6.56838	5.08668e-11	7.91208e-10	Transcription factor
HORVU.MOREX.r3.7HG0656960	9.39491	-2.32482	0.614181	-3.78523	0.000153564	0.000673321	DCD (Development and Cell Death) domain-like protein
HORVU.MOREX.r3.1HG0011270	11.328	-2.32462	0.9323	-2.49342	0.0126518	0.0329009	DIS3-like exonuclease 2
HORVU.MOREX.r3.2HG0130620	399.499	-2.32441	0.3684	-6.30949	2.79956e-10	3.79537e-09	Aldehyde dehydrogenase
HORVU.MOREX.r3.2HG0111810	24.15	-2.32372	0.519801	-4.47041	7.80703e-06	4.58628e-05	Protein kinase
HORVU.MOREX.r3.1HG0075360	8.99141	-2.32327	0.879233	-2.64238	0.00823259	0.0226314	Deoxycytidine kinase
HORVU.MOREX.r3.5HG0497810	74.8224	-2.32326	0.470158	-4.94143	7.7551e-07	5.5498e-06	RING/U-box superfamily protein
HORVU.MOREX.r3.3HG0232910	759.553	-2.32325	0.372014	-6.24508	4.23595e-10	5.57738e-09	NADP-dependent alkenal double bond reductase
HORVU.MOREX.r3.5HG0522290	167.107	-2.32117	0.374204	-6.20295	5.54141e-10	7.08197e-09	Lactoylglutathione lyase
HORVU.MOREX.r3.1HG0046150	425.399	-2.32056	0.440857	-5.26375	1.41149e-07	1.1541e-06	Alpha-galactosidase
HORVU.MOREX.r3.3HG0272690	71.2392	-2.31998	0.303867	-7.63485	2.26084e-14	6.34208e-13	Chitinase domain-containing protein 1
HORVU.MOREX.r3.7HG0746860	24.153	-2.31961	0.608974	-3.80905	0.0001395	0.000617571	F-box protein PP2
HORVU.MOREX.r3.4HG0355870	19.5995	-2.31921	0.478126	-4.85063	1.2307e-06	8.45473e-06	Structure-specific endonuclease subunit slx1
HORVU.MOREX.r3.6HG0611360	16.4811	-2.31888	0.85937	-2.69835	0.00696836	0.0195506	U box domain-containing protein
HORVU.MOREX.r3.1HG0070200	14.9764	-2.31825	0.681669	-3.40084	0.000671795	0.00252326	Transmembrane protein, putative
HORVU.MOREX.r3.7HG0719410	34.087	-2.31684	0.668608	-3.46517	0.000529897	0.00204188	Trichome birefringence-like protein
HORVU.MOREX.r3.1HG0073160	396.922	-2.31636	0.250568	-9.24444	2.36473e-20	1.98071e-18	Histone H2A
HORVU.MOREX.r3.5HG0460570	11.5398	-2.31448	0.684315	-3.38218	0.000719124	0.00268543	Glycosyltransferase
HORVU.MOREX.r3.5HG0495430	30.8496	-2.31428	0.50076	-4.62154	3.80907e-06	2.39203e-05	Beta-glucosidase
HORVU.MOREX.r3.6HG0587920	276.459	-2.31409	0.300642	-7.69715	1.39132e-14	4.02309e-13	Elongation factor 4
HORVU.MOREX.r3.2HG0111610	118.408	-2.3134	0.525253	-4.40436	1.06096e-05	6.06297e-05	Cellulose synthase
HORVU.MOREX.r3.3HG0329040	236.567	-2.31289	0.421891	-5.48219	4.2009e-08	3.79485e-07	Vacuolar-processing enzyme
HORVU.MOREX.r3.4HG0337030	910.02	-2.3121	0.241148	-9.58789	8.99005e-22	9.54711e-20	UDP-N-acetylmuramate--L-alanine ligase
HORVU.MOREX.r3.4HG0412200	76.8578	-2.30951	0.363826	-6.34786	2.18337e-10	3.01498e-09	Pectin lyase-like superfamily protein
HORVU.MOREX.r3.3HG0292560	33.3878	-2.30562	0.411749	-5.59956	2.14891e-08	2.05791e-07	Single-stranded DNA-binding protein
HORVU.MOREX.r3.1HG0089030	152.747	-2.30453	0.27185	-8.47719	2.30692e-17	1.14327e-15	GDP-mannose-3',5'-epimerase
HORVU.MOREX.r3.2HG0163860	43.0407	-2.30286	0.434983	-5.29415	1.19573e-07	9.87186e-07	Histone H2A.Z-specific chaperone CHZ1
HORVU.MOREX.r3.1HG0076070	88.2	-2.30099	0.385929	-5.9622	2.48857e-09	2.88302e-08	1,4-beta-D-glucanase
HORVU.MOREX.r3.4HG0406350	27.9396	-2.30068	0.542805	-4.23851	2.25004e-05	0.000120045	Transport inhibitor response 1-like protein
HORVU.MOREX.r3.4HG0384580	270.714	-2.29992	0.281894	-8.15881	3.38354e-16	1.35959e-14	Septation ring formation regulator EzrA
HORVU.MOREX.r3.4HG0411240	69.1115	-2.29507	0.35132	-6.5327	6.45952e-11	9.80802e-10	WD-repeat protein, putative
HORVU.MOREX.r3.4HG0409440	127.869	-2.29411	0.328874	-6.97567	3.04419e-12	5.81493e-11	LysM domain GPI-anchored protein
HORVU.MOREX.r3.7HG0724740	14.3407	-2.2938	0.720823	-3.18219	0.00146165	0.00499853	C2 calcium/lipid-binding and GRAM domain protein
HORVU.MOREX.r3.4HG0333720	29.8652	-2.29361	0.622468	-3.6847	0.000228972	0.000966885	SBP (S-ribonuclease-binding protein) family protein, putative
HORVU.MOREX.r3.3HG0223770	13.792	-2.29356	0.786322	-2.91682	0.00353625	0.0108161	Beta-fructofuranosidase, insoluble isoenzyme 3
HORVU.MOREX.r3.6HG0606140	90.361	-2.29352	0.428634	-5.35077	8.75788e-08	7.40518e-07	Pentatricopeptide repeat-containing protein
HORVU.MOREX.r3.1HG0095410	140.165	-2.29307	0.366345	-6.25931	3.86676e-10	5.12914e-09	Rho GDP-dissociation inhibitor 1
HORVU.MOREX.r3.2HG0198220	33.7959	-2.29193	0.927924	-2.46996	0.0135129	0.0347935	CRIB domain-containing protein RIC10
HORVU.MOREX.r3.1HG0019340	813.028	-2.29012	0.291106	-7.86695	3.63398e-15	1.18094e-13	Drebrin-like protein
HORVU.MOREX.r3.7HG0647380	23.5922	-2.28678	0.520919	-4.38989	1.13407e-05	6.4477e-05	Ribosome-binding factor A
HORVU.MOREX.r3.5HG0471520	26.8031	-2.28644	0.415504	-5.50282	3.73769e-08	3.40573e-07	Ubiquitin-conjugating enzyme E2
HORVU.MOREX.r3.7HG0737570	13.6394	-2.28185	0.51544	-4.42699	9.55552e-06	5.51537e-05	Elongation of fatty acids protein 3-like
HORVU.MOREX.r3.5HG0422600	9.06825	-2.28022	0.961523	-2.37146	0.0177179	0.0439156	ADP-ribosylation factor
HORVU.MOREX.r3.3HG0252620	9.12725	-2.28009	0.698415	-3.26466	0.00109595	0.00388724	Zinc finger CCCH domain protein
HORVU.MOREX.r3.1HG0000880	320.943	-2.27978	0.365727	-6.23357	4.55911e-10	5.9589e-09	transmembrane protein, putative (DUF 3339)
HORVU.MOREX.r3.3HG0306150	59.1531	-2.27777	0.441208	-5.16257	2.43576e-07	1.90264e-06	RING/FYVE/PHD zinc finger superfamily protein
HORVU.MOREX.r3.5HG0499580	1636.14	-2.27764	0.281955	-8.07804	6.5814e-16	2.50895e-14	Triosephosphate isomerase
HORVU.MOREX.r3.3HG0270050	18.1536	-2.27633	0.46288	-4.91775	8.75451e-07	6.20291e-06	Kinase family protein
HORVU.MOREX.r3.7HG0725460	7.69343	-2.27451	0.895681	-2.53942	0.0111036	0.0293047	RNA-binding (RRM/RBD/RNP motifs) family protein
HORVU.MOREX.r3.5HG0424280	33.1179	-2.2741	0.610148	-3.72712	0.000193677	0.000831824	GATA transcription factor
HORVU.MOREX.r3.4HG0348870	11.8146	-2.27401	0.716868	-3.17215	0.00151314	0.00515781	Protein FRIGIDA
HORVU.MOREX.r3.7HG0674840	172.747	-2.27132	0.334735	-6.78543	1.15745e-11	1.99325e-10	RNA recognition motif
HORVU.MOREX.r3.1HG0078630	38.9775	-2.26912	0.36674	-6.18728	6.12106e-10	7.75059e-09	Single-stranded DNA-binding protein
HORVU.MOREX.r3.2HG0116320	126.338	-2.26756	0.286887	-7.90402	2.70047e-15	9.03922e-14	threonine-tRNA ligase 2
HORVU.MOREX.r3.7HG0654830	64.8837	-2.26746	0.353311	-6.41775	1.38304e-10	1.98351e-09	TOM1-like protein 2
HORVU.MOREX.r3.1HG0074300	50.0459	-2.26608	0.58963	-3.84323	0.000121424	0.000546501	HXXXD-type acyl-transferase family protein
HORVU.MOREX.r3.4HG0406710	65.8133	-2.2655	0.538302	-4.2086	2.56962e-05	0.000135595	Homeobox protein, putative
HORVU.MOREX.r3.2HG0124060	5.42102	-2.26331	0.92897	-2.43636	0.0148359	0.037737	ATP-dependent RNA helicase, putative
HORVU.MOREX.r3.1HG0037780	8.18123	-2.2624	0.79475	-2.84668	0.00441771	0.0131404	Cationic amino acid transporter, putative
HORVU.MOREX.r3.4HG0384620	12.7167	-2.26117	0.619726	-3.64866	0.000263616	0.00109351	Kinase family protein
HORVU.MOREX.r3.5HG0519940	988.889	-2.2602	0.422385	-5.35105	8.74443e-08	7.39732e-07	Histone H1
HORVU.MOREX.r3.3HG0227970	12.0932	-2.25985	0.965698	-2.34012	0.0192778	0.0472567	Proteophosphoglycan
HORVU.MOREX.r3.7HG0751310	1226.94	-2.25958	0.280837	-8.04588	8.56278e-16	3.18268e-14	High mobility group protein
HORVU.MOREX.r3.2HG0100360	53.6145	-2.25864	0.346107	-6.52584	6.76225e-11	1.02155e-09	3-oxo-5-alpha-steroid 4-dehydrogenase
HORVU.MOREX.r3.6HG0560920	5.47206	-2.25742	0.945396	-2.3878	0.0169494	0.0423462	p-loop containing nucleoside triphosphate hydrolases superfamily protein, putative
HORVU.MOREX.r3.2HG0194710	105.525	-2.25689	0.328907	-6.8618	6.79971e-12	1.21557e-10	Signal recognition particle 14 kDa protein
HORVU.MOREX.r3.2HG0132100	10.769	-2.2544	0.584836	-3.85475	0.000115847	0.000524977	Phytoene desaturase
HORVU.MOREX.r3.5HG0463370	71.4029	-2.25361	0.497213	-4.53247	5.82968e-06	3.51021e-05	Zinc finger family protein
HORVU.MOREX.r3.5HG0430510	38.4607	-2.25276	0.41389	-5.44289	5.24217e-08	4.63887e-07	Vacuolar sorting receptor family protein
HORVU.MOREX.r3.2HG0152460	22.4027	-2.25275	0.813276	-2.76997	0.00560617	0.016187	Cytidylate kinase
HORVU.MOREX.r3.3HG0283710	39.9228	-2.25133	0.408692	-5.50861	3.61675e-08	3.31585e-07	RNA polymerase II transcriptional coactivator KELP
HORVU.MOREX.r3.2HG0152110	65.7124	-2.251	0.334213	-6.73524	1.6366e-11	2.74424e-10	Outer envelope membrane family protein
HORVU.MOREX.r3.6HG0555640	65.5681	-2.25043	0.28928	-7.77941	7.28609e-15	2.2451e-13	AT5G11810-like protein
HORVU.MOREX.r3.6HG0589240	17.6786	-2.25036	0.585827	-3.84134	0.000122363	0.000550169	GPI ethanolamine phosphate transferase 1
HORVU.MOREX.r3.7HG0728190	5.9974	-2.25028	0.852841	-2.63857	0.0083256	0.0228518	Purple acid phosphatase
HORVU.MOREX.r3.3HG0326200	103.795	-2.2502	0.378076	-5.95172	2.65335e-09	3.05607e-08	Cofactor assembly
HORVU.MOREX.r3.1HG0047980	292.555	-2.24964	0.36068	-6.23721	4.45439e-10	5.83058e-09	Glutamyl-tRNA reductase
HORVU.MOREX.r3.3HG0288800	43.817	-2.24923	0.803782	-2.7983	0.00513722	0.0149711	Pleiotropic drug resistance ABC transporter
HORVU.MOREX.r3.1HG0042440	22.4113	-2.24805	0.481237	-4.6714	2.99161e-06	1.92198e-05	Long-chain-alcohol oxidase
HORVU.MOREX.r3.3HG0241320	10.5209	-2.24543	0.824792	-2.72242	0.00648063	0.0183759	Prolyl 4-hydroxylase alpha subunit, putative
HORVU.MOREX.r3.4HG0414260	9.52479	-2.24396	0.823354	-2.72539	0.00642261	0.018252	Pentatricopeptide repeat-containing protein
HORVU.MOREX.r3.5HG0524560	605.097	-2.24315	0.352166	-6.36957	1.89555e-10	2.64621e-09	Methylenetetrahydrofolate reductase
HORVU.MOREX.r3.6HG0593560	259.462	-2.24156	0.252337	-8.88318	6.49732e-19	4.32532e-17	PsaB RNA binding protein
HORVU.MOREX.r3.1HG0012020	220.428	-2.24068	0.350186	-6.39853	1.56883e-10	2.21436e-09	Glutamyl-tRNA reductase
HORVU.MOREX.r3.4HG0391170	17.4467	-2.23964	0.611865	-3.66035	0.000251871	0.00104918	Tyrosine-specific transport protein
HORVU.MOREX.r3.7HG0706940	4378.85	-2.23946	0.284523	-7.87091	3.52066e-15	1.1483e-13	Ferredoxin
HORVU.MOREX.r3.6HG0623490	69.8601	-2.23762	0.280499	-7.97726	1.49612e-15	5.28558e-14	Isopentenyl-diphosphate delta-isomerase
HORVU.MOREX.r3.5HG0525770	35.5576	-2.23745	0.743478	-3.00944	0.0026173	0.00831467	rRNA N-glycosidase
HORVU.MOREX.r3.5HG0524250	148.497	-2.23385	0.344252	-6.48899	8.64136e-11	1.28368e-09	Mg-protoporphyrin IX chelatase
HORVU.MOREX.r3.6HG0612960	443.591	-2.23263	0.243768	-9.15885	5.24523e-20	4.21532e-18	Nudix hydrolase-like protein
HORVU.MOREX.r3.7HG0704060	7.73358	-2.23212	0.824911	-2.7059	0.00681202	0.0191723	AT hook motif DNA-binding family protein
HORVU.MOREX.r3.4HG0402900	30.5327	-2.23145	0.593555	-3.75946	0.00017028	0.000738444	Alba DNA/RNA-binding protein
HORVU.MOREX.r3.7HG0713490	7.33648	-2.23079	0.860202	-2.59333	0.00950505	0.025621	Proteasome assembly chaperone 3
HORVU.MOREX.r3.6HG0571300	7.08124	-2.2294	0.899779	-2.47772	0.0132226	0.034189	serine/arginine repetitive matrix-like protein
HORVU.MOREX.r3.2HG0176650	7.38912	-2.22921	0.92515	-2.40957	0.0159714	0.0402124	Anaphase-promoting complex subunit 2
HORVU.MOREX.r3.4HG0403000	31.7276	-2.22891	0.547513	-4.07096	4.68194e-05	0.0002319	Amine oxidase
HORVU.MOREX.r3.5HG0465170	29.8547	-2.22782	0.638575	-3.48874	0.000485311	0.00189255	Protein phosphatase 2c, putative, expressed
HORVU.MOREX.r3.6HG0603090	12.1863	-2.22669	0.875094	-2.54452	0.010943	0.0289535	basic helix-loop-helix (bHLH) DNA-binding superfamily protein
HORVU.MOREX.r3.7HG0682120	20.1403	-2.22612	0.644669	-3.45313	0.000554129	0.00212323	Methyltransferase-like protein 13
HORVU.MOREX.r3.4HG0392730	411.135	-2.2257	0.286155	-7.77796	7.3701e-15	2.26317e-13	Actin-depolymerizing factor
HORVU.MOREX.r3.2HG0165510	140.774	-2.22514	0.2166	-10.273	9.32285e-25	1.58409e-22	Histidinol dehydrogenase
HORVU.MOREX.r3.6HG0589790	14.6055	-2.2243	0.764802	-2.90833	0.00363365	0.0110798	PTB domain engulfment adapter
HORVU.MOREX.r3.1HG0084680	197.696	-2.22429	0.28684	-7.75447	8.87149e-15	2.68265e-13	Nucleolar family protein
HORVU.MOREX.r3.7HG0698260	12.8066	-2.22338	0.566101	-3.92754	8.58197e-05	0.000400499	Secretory carrier-associated membrane protein
HORVU.MOREX.r3.2HG0129740	100.628	-2.22005	0.337167	-6.58442	4.5665e-11	7.14657e-10	U-box domain-containing protein
HORVU.MOREX.r3.3HG0223180	28.9373	-2.21998	0.431713	-5.14226	2.71457e-07	2.10843e-06	ADP,ATP carrier protein, mitochondrial
HORVU.MOREX.r3.4HG0412770	82.0304	-2.21982	0.329486	-6.73723	1.61437e-11	2.7095e-10	Dihydroflavonol-4-reductase
HORVU.MOREX.r3.3HG0291990	28.3844	-2.2193	0.868665	-2.55484	0.0106238	0.028243	NADH-quinone oxidoreductase subunit D
HORVU.MOREX.r3.7HG0747520	14.1408	-2.21844	0.739573	-2.99962	0.00270313	0.00854625	Carbonic anhydrase
HORVU.MOREX.r3.7HG0640130	83.3147	-2.21806	0.715313	-3.10082	0.00192988	0.0063832	Flavonoid 3'-hydroxylase
HORVU.MOREX.r3.7HG0720130	24.0301	-2.21804	0.735427	-3.01599	0.00256141	0.00815891	Phosphatidylcholine:diacylglycerol cholinephosphotransferase 1
HORVU.MOREX.r3.3HG0324910	15.0799	-2.21769	0.788576	-2.81228	0.00491921	0.0144064	HIT-type Zinc finger family protein
HORVU.MOREX.r3.1HG0039230	22.3788	-2.21576	0.464901	-4.76609	1.87834e-06	1.2495e-05	AT-rich interactive domain-containing protein 2
HORVU.MOREX.r3.1HG0028150	122.128	-2.21571	0.455393	-4.8655	1.1417e-06	7.89807e-06	Leucine-rich repeat-containing protein
HORVU.MOREX.r3.3HG0247200	2108.82	-2.21539	0.390626	-5.67139	1.41644e-08	1.40784e-07	DNA mismatch repair protein MutL
HORVU.MOREX.r3.5HG0466820	25.5629	-2.21465	0.450711	-4.91369	8.93776e-07	6.32521e-06	Kinase-like protein
HORVU.MOREX.r3.2HG0191440	37.4464	-2.21403	0.68934	-3.21181	0.001319	0.00457827	Vacuolar sorting receptor family protein
HORVU.MOREX.r3.1HG0024090	221.494	-2.21185	0.352573	-6.27344	3.53161e-10	4.72319e-09	Peroxisomal membrane (Mpv17/PMP22) family protein
HORVU.MOREX.r3.6HG0556330	10.9128	-2.21175	0.687913	-3.21516	0.0013037	0.0045355	Disease resistance protein (NBS-LRR class) family
HORVU.MOREX.r3.3HG0281850	123.934	-2.21149	0.308181	-7.17593	7.1819e-13	1.53705e-11	Threonine synthase
HORVU.MOREX.r3.5HG0475180	10.0438	-2.21058	0.675313	-3.27342	0.00106253	0.00377772	F-box protein
HORVU.MOREX.r3.3HG0286710	39.9879	-2.20961	0.393032	-5.62195	1.88812e-08	1.83375e-07	Peroxisomal membrane 22 kDa (Mpv17/PMP22) family protein
HORVU.MOREX.r3.6HG0539570	120.952	-2.2066	0.258071	-8.55036	1.22708e-17	6.34562e-16	Protein disulfide-isomerase
HORVU.MOREX.r3.2HG0099880	62.0874	-2.20451	0.342751	-6.43182	1.26081e-10	1.81991e-09	caspase-6 protein
HORVU.MOREX.r3.5HG0523310	25.7699	-2.20342	0.436064	-5.05298	4.34977e-07	3.26755e-06	Purple acid phosphatase
HORVU.MOREX.r3.4HG0358880	76.9834	-2.20197	0.369355	-5.96165	2.49708e-09	2.88914e-08	Succinate--CoA ligase [ADP-forming] subunit beta
HORVU.MOREX.r3.5HG0504330	66.8147	-2.20167	0.530267	-4.152	3.29578e-05	0.000169501	Protein PLASTID MOVEMENT IMPAIRED 1
HORVU.MOREX.r3.5HG0423130	175.967	-2.19945	0.722252	-3.04527	0.00232474	0.00750147	Thaumatin-like protein
HORVU.MOREX.r3.1HG0036370	90.6705	-2.19939	0.320404	-6.86443	6.67555e-12	1.19457e-10	Ras-related protein, expressed
HORVU.MOREX.r3.2HG0117640	12.2486	-2.19937	0.777653	-2.82821	0.00468086	0.013795	transmembrane protein, putative (DUF288)
HORVU.MOREX.r3.4HG0409360	27.9469	-2.19819	0.469148	-4.6855	2.79283e-06	1.80075e-05	Acetyl-coenzyme A synthetase
HORVU.MOREX.r3.3HG0323490	45.3299	-2.19817	0.376187	-5.84329	5.1181e-09	5.55454e-08	DNA mismatch repair protein MutL
HORVU.MOREX.r3.4HG0401980	150.668	-2.19745	0.442056	-4.97098	6.66139e-07	4.83309e-06	Sulfate transporter
HORVU.MOREX.r3.4HG0339290	33.7229	-2.19737	0.408159	-5.3836	7.30118e-08	6.2867e-07	ATP dependent RNA helicase
HORVU.MOREX.r3.4HG0354590	12.4842	-2.19719	0.604317	-3.63582	0.000277095	0.0011433	Protein DETOXIFICATION
HORVU.MOREX.r3.2HG0152860	2166.5	-2.19653	0.291969	-7.52318	5.34584e-14	1.38425e-12	Peroxisomal (S)-2-hydroxy-acid oxidase
HORVU.MOREX.r3.3HG0292920	224.206	-2.19634	0.452802	-4.85055	1.23118e-06	8.45473e-06	Jacalin lectin family protein
HORVU.MOREX.r3.3HG0235190	75.5353	-2.19622	0.375997	-5.84106	5.18713e-09	5.62233e-08	Protein phosphatase 2C
HORVU.MOREX.r3.6HG0567460	15.6121	-2.19601	0.552477	-3.97485	7.0425e-05	0.000335502	Protein-O-fucosyltransferase 1
HORVU.MOREX.r3.1HG0019230	59.892	-2.19545	0.431785	-5.08459	3.68425e-07	2.80063e-06	ABC transporter A family member 1
HORVU.MOREX.r3.1HG0061380	13.6191	-2.19498	0.541024	-4.05709	4.96883e-05	0.000244954	CAAX prenyl protease 2
HORVU.MOREX.r3.5HG0530740	42.1242	-2.19349	0.342234	-6.40934	1.46148e-10	2.08594e-09	Serine/threonine-protein kinase
HORVU.MOREX.r3.5HG0471620	502.467	-2.19253	0.392417	-5.58725	2.30691e-08	2.19624e-07	Aspartokinase-homoserine dehydrogenase
HORVU.MOREX.r3.7HG0676420	8.85293	-2.19186	0.840495	-2.60782	0.00911205	0.0246839	Phosphate transporter PHO1-like protein
HORVU.MOREX.r3.4HG0384390	18.742	-2.19028	0.593222	-3.69217	0.000222346	0.00094208	Protein kinase family protein, putative, expressed
HORVU.MOREX.r3.5HG0428460	95.6871	-2.18852	0.31956	-6.84854	7.46077e-12	1.32577e-10	Pentatricopeptide repeat superfamily protein
HORVU.MOREX.r3.3HG0300700	438.221	-2.18728	0.320906	-6.81594	9.3647e-12	1.63639e-10	Ribosomal protein
HORVU.MOREX.r3.2HG0205400	31.8338	-2.18631	0.364911	-5.99136	2.08099e-09	2.44739e-08	Chloride channel protein
HORVU.MOREX.r3.2HG0122140	217.017	-2.1858	0.351552	-6.21758	5.0489e-10	6.51319e-09	Calcium-binding family protein
HORVU.MOREX.r3.3HG0242830	150.365	-2.18477	0.347028	-6.29567	3.06079e-10	4.13067e-09	Pentatricopeptide repeat-containing protein
HORVU.MOREX.r3.4HG0356690	127.446	-2.18187	0.310235	-7.03296	2.02203e-12	3.99503e-11	Protein ZINC INDUCED FACILITATOR-LIKE 1
HORVU.MOREX.r3.5HG0512510	266.629	-2.18175	0.411284	-5.30474	1.12834e-07	9.36309e-07	Subtilisin-like protease
HORVU.MOREX.r3.2HG0185510	33.4999	-2.18164	0.445194	-4.90042	9.56326e-07	6.73512e-06	GATA transcription factor, putative
HORVU.MOREX.r3.2HG0186970	45.1005	-2.18106	0.450466	-4.84178	1.28681e-06	8.7928e-06	Peptidoglycan-binding LysM domain-containing protein
HORVU.MOREX.r3.2HG0127530	57.7173	-2.18051	0.665625	-3.27588	0.00105333	0.00375099	Glucan endo-1,3-beta-glucosidase 3
HORVU.MOREX.r3.5HG0524500	201.255	-2.17958	0.234286	-9.30307	1.36449e-20	1.20514e-18	RING/U-box superfamily protein
HORVU.MOREX.r3.3HG0248950	15.8232	-2.17744	0.534156	-4.07642	4.57349e-05	0.000226843	Thioesterase family protein
HORVU.MOREX.r3.7HG0732110	4.26343	-2.17669	0.915604	-2.37733	0.0174385	0.0433316	Serine/threonine-protein kinase
HORVU.MOREX.r3.4HG0404500	155.469	-2.17618	0.373375	-5.82838	5.59665e-09	6.01867e-08	N-acetyltransferase, putative
HORVU.MOREX.r3.2HG0134520	8.51802	-2.17612	0.696645	-3.12371	0.00178588	0.00596888	lysine ketoglutarate reductase trans-splicing-like protein (DUF707)
HORVU.MOREX.r3.4HG0333740	118.315	-2.1746	0.326599	-6.65831	2.77e-11	4.50908e-10	Acidic leucine-rich nuclear phosphoprotein 32-related protein
HORVU.MOREX.r3.5HG0485740	8.20812	-2.17442	0.712458	-3.052	0.00227319	0.0073591	Preprotein translocase subunit SECE1
HORVU.MOREX.r3.1HG0022120	5.30658	-2.17311	0.854036	-2.54451	0.010943	0.0289535	Anaphase-promoting complex subunit 7
HORVU.MOREX.r3.6HG0542110	39.2203	-2.17272	0.51728	-4.20027	2.66594e-05	0.000140221	RING finger protein
HORVU.MOREX.r3.4HG0405990	13.3953	-2.17197	0.627645	-3.4605	0.000539165	0.00207311	Transmembrane protein, putative
HORVU.MOREX.r3.5HG0510370	107.881	-2.17172	0.321155	-6.7622	1.35909e-11	2.31369e-10	PHD finger protein ING
HORVU.MOREX.r3.4HG0343260	188.457	-2.17017	0.283343	-7.65915	1.87169e-14	5.31734e-13	NAD(P)H dehydrogenase subunit 48
HORVU.MOREX.r3.2HG0161860	223.03	-2.16992	0.22474	-9.65522	4.67147e-22	5.17662e-20	NAD(P)-binding Rossmann-fold superfamily protein
HORVU.MOREX.r3.5HG0420960	10.895	-2.16787	0.816148	-2.65622	0.00790227	0.0218276	fiber (DUF1218)
HORVU.MOREX.r3.3HG0232070	27.2596	-2.1665	0.50436	-4.29554	1.7427e-05	9.50522e-05	Protein O-linked-mannose beta-1,4-N-acetylglucosaminyltransferase 2
HORVU.MOREX.r3.4HG0358770	118.718	-2.16405	0.451337	-4.79475	1.62874e-06	1.09737e-05	Myb family transcription factor, putative, expressed
HORVU.MOREX.r3.3HG0302040	22.8041	-2.1617	0.724919	-2.98199	0.00286381	0.00900163	Bel1-like homeodomain protein 1
HORVU.MOREX.r3.7HG0674340	48.088	-2.16138	0.406899	-5.31182	1.08535e-07	9.03582e-07	Ribosomal protein L46
HORVU.MOREX.r3.4HG0357300	7.19003	-2.16026	0.818659	-2.63878	0.0083206	0.0228416	Thioesterase family protein
HORVU.MOREX.r3.7HG0733200	34.6054	-2.15953	0.363286	-5.94444	2.77398e-09	3.18063e-08	WD repeat-containing protein 1
HORVU.MOREX.r3.1HG0010650	491.978	-2.15673	0.671714	-3.21079	0.0013237	0.004591	Defensin
HORVU.MOREX.r3.5HG0420000	31.8315	-2.15385	0.403956	-5.3319	9.71913e-08	8.16764e-07	Ethylene receptor
HORVU.MOREX.r3.7HG0664010	113.148	-2.15363	0.35711	-6.03071	1.63237e-09	1.9572e-08	Chaperonin-like RbcX protein
HORVU.MOREX.r3.5HG0440150	10.5349	-2.15159	0.790068	-2.7233	0.00646343	0.0183417	Heparanase
HORVU.MOREX.r3.1HG0044640	23.3511	-2.14983	0.495963	-4.33466	1.45986e-05	8.10876e-05	Aminotransferase
HORVU.MOREX.r3.3HG0279360	225.513	-2.14919	0.299146	-7.18444	6.74816e-13	1.45755e-11	ATP synthase protein I-related protein
HORVU.MOREX.r3.3HG0231040	46.538	-2.14877	0.376232	-5.71129	1.12126e-08	1.13083e-07	Chaperone protein DnaJ
HORVU.MOREX.r3.5HG0461950	40.7051	-2.14856	0.504105	-4.26213	2.02489e-05	0.000109142	2-isopropylmalate synthase 2
HORVU.MOREX.r3.1HG0063600	147.111	-2.14794	0.284932	-7.53844	4.75636e-14	1.23766e-12	Glycine-rich protein, putative
HORVU.MOREX.r3.4HG0344130	12.2642	-2.14695	0.853218	-2.5163	0.0118595	0.0310674	DNA-(apurinic or apyrimidinic site) lyase
HORVU.MOREX.r3.1HG0062810	239.055	-2.14633	0.312302	-6.8726	6.30431e-12	1.13154e-10	PH-response transcription factor pacC/RIM101 isoform 2
HORVU.MOREX.r3.1HG0051870	35.8478	-2.14535	0.508085	-4.22242	2.41694e-05	0.000128145	Glutathione S-transferase
HORVU.MOREX.r3.5HG0515370	8.57925	-2.1446	0.656872	-3.26487	0.00109516	0.003886	F-box family protein
HORVU.MOREX.r3.2HG0167550	21.8927	-2.14444	0.742884	-2.88664	0.0038938	0.0117545	Ring finger protein, putative
HORVU.MOREX.r3.2HG0196380	14.4161	-2.14391	0.572363	-3.74571	0.000179883	0.000777822	senescence-associated family protein (DUF581)
HORVU.MOREX.r3.4HG0378610	100.174	-2.14302	0.26017	-8.23699	1.7659e-16	7.4481e-15	Pentatricopeptide repeat-containing protein
HORVU.MOREX.r3.4HG0388470	46.6142	-2.1429	0.405825	-5.28035	1.2894e-07	1.06142e-06	Rotundifolia-like protein
HORVU.MOREX.r3.4HG0344730	23.8474	-2.14086	0.858612	-2.4934	0.0126526	0.0329009	Protein NRT1/ PTR FAMILY 1.1
HORVU.MOREX.r3.7HG0647360	22.2758	-2.13869	0.536755	-3.98448	6.76274e-05	0.000323643	Ribosome production factor 1
HORVU.MOREX.r3.5HG0442330	48.953	-2.13857	0.439977	-4.86065	1.17002e-06	8.06272e-06	MYB transcription factor
HORVU.MOREX.r3.2HG0186470	136.549	-2.13809	0.372313	-5.74272	9.31679e-09	9.55841e-08	Nuclear transport factor 2 (NTF2) family protein
HORVU.MOREX.r3.2HG0172080	13.7042	-2.13606	0.686013	-3.11373	0.00184737	0.00614676	RING/FYVE/PHD zinc finger superfamily protein
HORVU.MOREX.r3.4HG0343750	15.8494	-2.13591	0.69566	-3.07034	0.00213817	0.00697899	Protein FAM136A
HORVU.MOREX.r3.2HG0119840	133.11	-2.13399	0.36717	-5.81199	6.17359e-09	6.57178e-08	Plastid-lipid associated protein PAP / fibrillin family protein
HORVU.MOREX.r3.2HG0128810	51.5679	-2.13322	0.446321	-4.77957	1.7567e-06	1.17647e-05	transmembrane protein
HORVU.MOREX.r3.3HG0304110	107.736	-2.13146	0.354515	-6.01233	1.82876e-09	2.17223e-08	Thioredoxin family protein
HORVU.MOREX.r3.1HG0004870	23.1973	-2.13131	0.617963	-3.44893	0.000562813	0.0021529	ATP-dependent RNA helicase
HORVU.MOREX.r3.5HG0513830	775.07	-2.13022	0.36389	-5.85401	4.79847e-09	5.24391e-08	Tubulin alpha chain
HORVU.MOREX.r3.1HG0002510	155.763	-2.13001	0.312585	-6.81418	9.48015e-12	1.65333e-10	Methionine S-methyltransferase
HORVU.MOREX.r3.3HG0312000	43.8846	-2.12912	0.380171	-5.60042	2.13839e-08	2.04892e-07	RING/U-box superfamily protein
HORVU.MOREX.r3.7HG0739520	19.4146	-2.12898	0.625571	-3.40326	0.000665876	0.00250563	Kinase
HORVU.MOREX.r3.5HG0520790	36.8418	-2.12788	0.432545	-4.91944	8.67935e-07	6.15699e-06	RNA-binding family protein, putative
HORVU.MOREX.r3.7HG0718270	46.4365	-2.12663	0.526257	-4.04104	5.3214e-05	0.000260535	Avr9/Cf-9 rapidly elicited protein
HORVU.MOREX.r3.3HG0252170	18.8093	-2.12588	0.498597	-4.26372	2.01049e-05	0.000108399	DUF1685 family protein
HORVU.MOREX.r3.6HG0611740	94.6028	-2.12226	0.303997	-6.98118	2.92709e-12	5.61529e-11	Ribosomal RNA-processing protein 7 A
HORVU.MOREX.r3.5HG0528920	129.137	-2.1222	0.299087	-7.09561	1.28783e-12	2.65008e-11	Phosphoribosylformylglycinamidine cyclo-ligase
HORVU.MOREX.r3.7HG0696930	178.004	-2.12186	0.366242	-5.7936	6.8895e-09	7.24311e-08	RNA-binding protein
HORVU.MOREX.r3.7HG0736300	11.1742	-2.12114	0.585924	-3.62016	0.000294422	0.00120643	Glycosyltransferase
HORVU.MOREX.r3.4HG0353720	7.10058	-2.12031	0.784983	-2.70108	0.00691139	0.0194091	Calcium uniporter protein, mitochondrial
HORVU.MOREX.r3.1HG0049130	5.31822	-2.12025	0.913081	-2.32208	0.0202285	0.049222	tetratricopeptide repeat (TPR)-containing protein
HORVU.MOREX.r3.3HG0290340	12.9639	-2.12009	0.783747	-2.70507	0.00682892	0.0192129	ABIL1-like protein
HORVU.MOREX.r3.5HG0439240	41.587	-2.11961	0.440524	-4.81157	1.49751e-06	1.01431e-05	Zinc finger protein, putative
HORVU.MOREX.r3.5HG0531550	30.8762	-2.1194	0.534134	-3.96793	7.25007e-05	0.000344012	Copper ion-binding protein
HORVU.MOREX.r3.4HG0345600	71.8438	-2.11874	0.293312	-7.22348	5.06728e-13	1.11888e-11	Sentrin-specific protease
HORVU.MOREX.r3.6HG0559110	239.754	-2.11858	0.409653	-5.17165	2.3204e-07	1.81971e-06	Zinc finger protein CONSTANS-LIKE 2
HORVU.MOREX.r3.1HG0090930	429.831	-2.11856	0.206219	-10.2734	9.28781e-25	1.58409e-22	Malate dehydrogenase
HORVU.MOREX.r3.6HG0634290	102.435	-2.11764	0.462234	-4.58132	4.62042e-06	2.84939e-05	Epimerase family protein
HORVU.MOREX.r3.5HG0517060	5.42027	-2.11731	0.843656	-2.50968	0.012084	0.0315975	Protein IQ-DOMAIN 1
HORVU.MOREX.r3.2HG0199140	370.888	-2.11482	0.346198	-6.10872	1.00432e-09	1.23573e-08	Thioredoxin
HORVU.MOREX.r3.1HG0026420	99.0383	-2.11469	0.498423	-4.24277	2.2078e-05	0.000117923	Tryptophan aminotransferase
HORVU.MOREX.r3.7HG0658700	16.4318	-2.11459	0.543539	-3.8904	0.000100078	0.000460536	Ankyrin repeat-containing protein, putative
HORVU.MOREX.r3.3HG0312440	71.4936	-2.11454	0.36851	-5.73808	9.57531e-09	9.76748e-08	8-amino-7-oxononanoate synthase
HORVU.MOREX.r3.2HG0200630	463.588	-2.11423	0.283055	-7.46932	8.06092e-14	2.02556e-12	Adenosylhomocysteinase
HORVU.MOREX.r3.2HG0110760	1761.42	-2.11322	0.234862	-8.9977	2.30493e-19	1.68534e-17	Calmodulin
HORVU.MOREX.r3.6HG0564320	171.778	-2.11175	0.256728	-8.22564	1.94144e-16	8.11176e-15	Elongation factor 4
HORVU.MOREX.r3.5HG0527460	50.4194	-2.10841	0.600342	-3.51201	0.00044473	0.00174998	Pectin acetylesterase
HORVU.MOREX.r3.5HG0455760	93.8406	-2.10838	0.276404	-7.62789	2.38627e-14	6.62725e-13	RNA helicase
HORVU.MOREX.r3.4HG0353070	101.153	-2.1083	0.500864	-4.20933	2.56128e-05	0.000135195	Phototropic-responsive NPH3 family protein
HORVU.MOREX.r3.7HG0742770	34.5785	-2.10815	0.536562	-3.929	8.53011e-05	0.000398601	Phospholipase D Z
HORVU.MOREX.r3.3HG0230940	157.666	-2.10777	0.230863	-9.12996	6.85277e-20	5.33888e-18	GTPase Der
HORVU.MOREX.r3.6HG0620260	28.6455	-2.10771	0.52403	-4.02212	5.76764e-05	0.000279925	LURP-one-like protein
HORVU.MOREX.r3.4HG0352200	236.287	-2.1058	0.278841	-7.55196	4.28745e-14	1.12489e-12	Methyltransferase-related protein, putative
HORVU.MOREX.r3.5HG0443870	7.09441	-2.10529	0.748396	-2.81308	0.00490699	0.0143777	Calmodulin-binding protein
HORVU.MOREX.r3.6HG0611780	5.85369	-2.10435	0.843945	-2.49347	0.0126502	0.0329009	Protein trichome birefringence
HORVU.MOREX.r3.1HG0041580	51.5749	-2.10407	0.350757	-5.99864	1.98972e-09	2.3509e-08	Leucine-rich repeat receptor-like protein kinase family protein
HORVU.MOREX.r3.2HG0196390	127.65	-2.10386	0.311554	-6.75282	1.45e-11	2.44976e-10	senescence-associated family protein (DUF581)
HORVU.MOREX.r3.1HG0088370	7.17764	-2.10303	0.899681	-2.33753	0.0194114	0.0475452	F-box protein (DUF295)
HORVU.MOREX.r3.1HG0055820	43.8385	-2.10294	0.413035	-5.09143	3.55366e-07	2.70713e-06	UDP-N-acetylmuramoyl-L-alanyl-D-glutamate--2, 6-diaminopimelate ligase
HORVU.MOREX.r3.5HG0514490	21.1227	-2.10237	0.430491	-4.88367	1.04132e-06	7.27731e-06	Hexosyltransferase
HORVU.MOREX.r3.2HG0157210	171.672	-2.09903	0.631754	-3.32254	0.000892014	0.00325049	Sugar transporter, putative
HORVU.MOREX.r3.7HG0671890	43.1572	-2.09859	0.393654	-5.33106	9.76403e-08	8.19379e-07	Protein kinase family protein
HORVU.MOREX.r3.7HG0703400	131.911	-2.09835	0.35767	-5.86672	4.44502e-09	4.91044e-08	Cotton fiber expressed protein
HORVU.MOREX.r3.3HG0318670	21.7295	-2.09705	0.659768	-3.17847	0.00148057	0.00505836	alpha/beta-Hydrolases superfamily protein
HORVU.MOREX.r3.1HG0074760	10.3783	-2.09546	0.595903	-3.51645	0.000437359	0.00172364	Glucan endo-1,3-beta-glucosidase, putative
HORVU.MOREX.r3.6HG0547370	11.9057	-2.09465	0.778485	-2.69068	0.00713073	0.0199216	Sialyltransferase-like protein 2
HORVU.MOREX.r3.6HG0590910	25.71	-2.09449	0.517535	-4.04706	5.1866e-05	0.000254634	BTB/POZ domain-containing protein
HORVU.MOREX.r3.3HG0300820	9.30564	-2.09448	0.693598	-3.01974	0.00252995	0.0080659	S-adenosyl-L-methionine-dependent methyltransferases superfamily protein
HORVU.MOREX.r3.5HG0429630	123.066	-2.09345	0.353496	-5.92214	3.17784e-09	3.59974e-08	Protoporphyrinogen oxidase
HORVU.MOREX.r3.4HG0401250	40.6031	-2.08781	0.472791	-4.41592	1.00579e-05	5.77547e-05	Mid1-complementing activity 1
HORVU.MOREX.r3.1HG0075480	6.28047	-2.08736	0.737264	-2.83123	0.00463695	0.0136899	Protein NRT1/ PTR FAMILY 5.5
HORVU.MOREX.r3.5HG0461270	56.6016	-2.08701	0.414366	-5.03663	4.73794e-07	3.53089e-06	Saccharopine dehydrogenase family protein, expressed
HORVU.MOREX.r3.7HG0707850	49.7361	-2.08605	0.41484	-5.02856	4.94179e-07	3.66597e-06	N-acetyltransferase, putative
HORVU.MOREX.r3.5HG0473520	38.5043	-2.08583	0.373366	-5.58655	2.31628e-08	2.20281e-07	UDP-glucose 4-epimerase family protein
HORVU.MOREX.r3.4HG0340430	91.682	-2.08402	0.359609	-5.79523	6.82267e-09	7.18131e-08	ATP synthase delta-subunit protein
HORVU.MOREX.r3.2HG0170250	20.1974	-2.08364	0.72583	-2.8707	0.00409563	0.0122971	Response regulator
HORVU.MOREX.r3.3HG0312200	48.0654	-2.08262	0.635875	-3.2752	0.00105587	0.0037578	Sec14p-like phosphatidylinositol transfer family protein
HORVU.MOREX.r3.4HG0395990	12.34	-2.08245	0.884593	-2.35413	0.0185661	0.0457194	SprT-like domain-containing protein Spartan
HORVU.MOREX.r3.6HG0600160	6.55195	-2.08206	0.770765	-2.70129	0.00690709	0.0194031	Ethylene-responsive transcription factor
HORVU.MOREX.r3.7HG0719210	6.07306	-2.08205	0.675253	-3.08336	0.00204676	0.00671748	Receptor kinase, putative
HORVU.MOREX.r3.2HG0187090	49.3619	-2.08171	0.307558	-6.76854	1.30093e-11	2.22317e-10	Thioesterase family protein
HORVU.MOREX.r3.6HG0547410	31.7707	-2.081	0.424292	-4.90464	9.35977e-07	6.6003e-06	Nucleolar GTP-binding protein 1
HORVU.MOREX.r3.4HG0381740	88.3707	-2.08095	0.358268	-5.80836	6.30881e-09	6.70372e-08	NHL repeat-containing protein 2
HORVU.MOREX.r3.4HG0336030	58.5864	-2.08069	0.452892	-4.59423	4.34355e-06	2.69074e-05	DUF1764 domain-containing protein
HORVU.MOREX.r3.2HG0188750	61.1856	-2.07747	0.465717	-4.46079	8.16576e-06	4.77657e-05	Haloacid dehalogenase-like hydrolase superfamily protein
HORVU.MOREX.r3.1HG0028230	19.3699	-2.07736	0.782549	-2.65461	0.00794006	0.0219253	DUF581 family protein
HORVU.MOREX.r3.7HG0745900	37.6263	-2.07724	0.381637	-5.44298	5.23979e-08	4.63887e-07	Protein kinase, putative
HORVU.MOREX.r3.2HG0194450	249.343	-2.07616	0.257474	-8.06355	7.41074e-16	2.77762e-14	Secretory carrier-associated membrane protein
HORVU.MOREX.r3.6HG0546280	130.482	-2.07502	0.373308	-5.55847	2.72146e-08	2.55008e-07	Low PSII Accumulation 3
HORVU.MOREX.r3.7HG0648750	33.7179	-2.075	0.438889	-4.72784	2.26919e-06	1.48459e-05	ATP-dependent 6-phosphofructokinase
HORVU.MOREX.r3.2HG0095990	43.3301	-2.07437	0.426645	-4.86205	1.16177e-06	8.01512e-06	tRNA (Adenine(58)-N(1))-methyltransferase non-catalytic subunit trm6
HORVU.MOREX.r3.1HG0027940	150.113	-2.07374	0.473715	-4.3776	1.19991e-05	6.78743e-05	3'-N-debenzoyl-2'-deoxytaxol N-benzoyltransferase
HORVU.MOREX.r3.3HG0330820	17.1326	-2.07323	0.808937	-2.5629	0.0103802	0.027682	Jasmonate-induced protein
HORVU.MOREX.r3.7HG0749980	41.8557	-2.07317	0.44759	-4.63185	3.62407e-06	2.29036e-05	F-box domain containing protein
HORVU.MOREX.r3.7HG0665830	11.9555	-2.07128	0.862425	-2.40169	0.0163195	0.0409848	Mitochondrial transcription termination factor-like
HORVU.MOREX.r3.5HG0497110	134.897	-2.07106	0.349269	-5.9297	3.03481e-09	3.44428e-08	Small heat shock protein HspA
HORVU.MOREX.r3.1HG0064730	78.6638	-2.0698	0.292292	-7.08128	1.42829e-12	2.91225e-11	GTPase Der
HORVU.MOREX.r3.6HG0596990	38.8979	-2.06876	0.476356	-4.34289	1.40623e-05	7.85488e-05	Pentatricopeptide repeat-containing protein
HORVU.MOREX.r3.7HG0743260	9.33609	-2.0681	0.772241	-2.67805	0.00740511	0.0205946	pumilio 1
HORVU.MOREX.r3.6HG0545480	1981.42	-2.06808	0.362561	-5.70408	1.16972e-08	1.17705e-07	Catalase
HORVU.MOREX.r3.1HG0081340	136.002	-2.06807	0.383248	-5.39617	6.80789e-08	5.89807e-07	Rapid alkalinization factor (RALF) family protein
HORVU.MOREX.r3.3HG0221630	427.26	-2.06498	0.240206	-8.5967	8.20402e-18	4.36919e-16	Ethylene-responsive transcription factor
HORVU.MOREX.r3.4HG0410550	2902.47	-2.06426	0.253437	-8.14506	3.79078e-16	1.51301e-14	Glyceraldehyde-3-phosphate dehydrogenase
HORVU.MOREX.r3.4HG0393750	25.6773	-2.06386	0.513681	-4.0178	5.8745e-05	0.000284721	Peptide transporter
HORVU.MOREX.r3.7HG0704810	22.8674	-2.06274	0.766016	-2.69281	0.00708529	0.0198133	L-gulonolactone oxidase
HORVU.MOREX.r3.2HG0178520	144.324	-2.0627	0.321958	-6.40673	1.48669e-10	2.11179e-09	Endoglucanase
HORVU.MOREX.r3.6HG0630670	121.388	-2.06072	0.357995	-5.75628	8.5988e-09	8.8831e-08	rRNA 2'-O-methyltransferase fibrillarin 2
HORVU.MOREX.r3.1HG0082620	8.69174	-2.05754	0.700401	-2.93766	0.00330703	0.0102219	Glycosyltransferase
HORVU.MOREX.r3.6HG0611730	234.055	-2.05692	0.310859	-6.61689	3.66844e-11	5.84885e-10	H/ACA ribonucleoprotein complex subunit 2-like protein
HORVU.MOREX.r3.6HG0626850	122.809	-2.05624	0.299186	-6.87278	6.2962e-12	1.13154e-10	Phospholipase C 1
HORVU.MOREX.r3.2HG0114930	200.864	-2.05599	0.357812	-5.74601	9.13714e-09	9.39572e-08	Nucleolar protein
HORVU.MOREX.r3.7HG0711560	4.44345	-2.05355	0.853525	-2.40596	0.0161299	0.0405715	Protease inhibitor/seed storage/lipid transfer family protein
HORVU.MOREX.r3.6HG0549990	15.4256	-2.05183	0.588003	-3.48949	0.000483936	0.0018876	Pentatricopeptide repeat-containing protein
HORVU.MOREX.r3.6HG0547570	414.48	-2.0504	0.219869	-9.32558	1.1038e-20	9.99641e-19	LURP-one-like protein
HORVU.MOREX.r3.1HG0080260	52.6955	-2.04989	0.350026	-5.85638	4.73068e-09	5.1811e-08	Homogentisate phytyltransferase
HORVU.MOREX.r3.6HG0543600	12.4394	-2.04916	0.713108	-2.87356	0.00405874	0.0121988	NADPH:quinone oxidoreductase
HORVU.MOREX.r3.6HG0554420	28.4223	-2.0487	0.418346	-4.89714	9.72395e-07	6.8382e-06	P-loop containing nucleoside triphosphate hydrolases superfamily protein
HORVU.MOREX.r3.3HG0294550	20.6536	-2.04731	0.736641	-2.77925	0.0054484	0.0157723	Pentatricopeptide repeat-containing protein
HORVU.MOREX.r3.6HG0606180	202.592	-2.04613	0.219364	-9.32755	1.08346e-20	9.91286e-19	Cystic fibrosis transmembrane conductance regulator
HORVU.MOREX.r3.7HG0742900	4.51237	-2.0441	0.750545	-2.72349	0.00645965	0.0183338	Protein kinase
HORVU.MOREX.r3.4HG0418290	209.457	-2.04347	0.216849	-9.42349	4.36322e-21	4.23066e-19	Charged multivesicular body protein 3
HORVU.MOREX.r3.6HG0542940	160.935	-2.04268	0.430828	-4.74128	2.12376e-06	1.39764e-05	Allene oxide synthase
HORVU.MOREX.r3.7HG0715010	95.3441	-2.04246	0.351883	-5.80438	6.46062e-09	6.84058e-08	Hemoglobin-like protein
HORVU.MOREX.r3.2HG0179650	35.9133	-2.04103	0.437989	-4.65999	3.16221e-06	2.02502e-05	Receptor-like kinase
HORVU.MOREX.r3.3HG0241380	33.0488	-2.03945	0.516857	-3.94586	7.95139e-05	0.000372925	ABC subfamily C transporter
HORVU.MOREX.r3.1HG0073070	33.952	-2.03899	0.48725	-4.18469	2.85552e-05	0.00014892	Lung seven transmembrane receptor family protein
HORVU.MOREX.r3.2HG0193130	22.3361	-2.03868	0.557542	-3.65655	0.000255633	0.00106361	GDSL esterase/lipase
HORVU.MOREX.r3.2HG0211750	37.2258	-2.03753	0.506479	-4.02292	5.74801e-05	0.000279124	Auxin response factor
HORVU.MOREX.r3.3HG0306600	65.1112	-2.03533	0.360455	-5.64655	1.63697e-08	1.6091e-07	DNA-directed RNA polymerase III subunit RPC4
HORVU.MOREX.r3.3HG0286130	112.424	-2.03491	0.32256	-6.30862	2.81535e-10	3.81387e-09	Protein SPA1-RELATED 3
HORVU.MOREX.r3.5HG0528860	30.5274	-2.03464	0.521693	-3.90007	9.61664e-05	0.000444944	Pumilio
HORVU.MOREX.r3.7HG0720710	15.4168	-2.03343	0.660287	-3.07961	0.00207273	0.00679023	ABC transporter B family protein
HORVU.MOREX.r3.5HG0510460	7.33527	-2.03248	0.73727	-2.75676	0.0058377	0.0167795	Maltase-glucoamylase, intestinal
HORVU.MOREX.r3.1HG0089580	30.3341	-2.03054	0.553451	-3.66887	0.000243628	0.00102008	GTPase Era
HORVU.MOREX.r3.3HG0310090	9.24606	-2.02951	0.837887	-2.42217	0.015428	0.0390261	RING/U-box superfamily protein
HORVU.MOREX.r3.3HG0220140	199.894	-2.0292	0.257019	-7.89512	2.90047e-15	9.65433e-14	Tetratricopeptide repeat protein, tpr, putative
HORVU.MOREX.r3.3HG0306830	26.3394	-2.02887	0.496028	-4.09024	4.30922e-05	0.000215473	Glycine-rich protein
HORVU.MOREX.r3.1HG0078590	29.3921	-2.02867	0.510598	-3.97312	7.09361e-05	0.000337216	Poly [ADP-ribose] polymerase
HORVU.MOREX.r3.3HG0327150	142.963	-2.02613	0.268003	-7.56008	4.02813e-14	1.05997e-12	Ribosomal RNA large subunit methyltransferase H
HORVU.MOREX.r3.6HG0630360	15.5892	-2.02613	0.491606	-4.12144	3.76508e-05	0.000190724	Protein KINESIN LIGHT CHAIN-RELATED 3
HORVU.MOREX.r3.5HG0525490	75.2584	-2.0248	0.370724	-5.46174	4.71501e-08	4.20812e-07	Cinnamoyl-CoA reductase 4
HORVU.MOREX.r3.7HG0736140	19.904	-2.02479	0.723849	-2.79725	0.00515391	0.015005	Dolichyl-diphosphooligosaccharide--protein glycosyltransferase subunit DAD1
HORVU.MOREX.r3.2HG0170320	33.3304	-2.02459	0.393806	-5.14108	2.7317e-07	2.12081e-06	DUF538 family protein, putative (Protein of unknown function, DUF538)
HORVU.MOREX.r3.5HG0520110	403.667	-2.02352	0.390702	-5.17919	2.2285e-07	1.7538e-06	Histone H1
HORVU.MOREX.r3.6HG0588350	9.2765	-2.02312	0.777616	-2.60169	0.0092765	0.0250761	RING finger family protein
HORVU.MOREX.r3.2HG0127980	46.4289	-2.02254	0.389469	-5.19307	2.06856e-07	1.63804e-06	RNA binding protein
HORVU.MOREX.r3.1HG0071390	63.6439	-2.02146	0.424586	-4.76101	1.92631e-06	1.27854e-05	Nodulin-like / Major Facilitator Superfamily protein
HORVU.MOREX.r3.7HG0738770	25.5559	-2.02082	0.510996	-3.95467	7.66396e-05	0.0003616	Receptor-like kinase
HORVU.MOREX.r3.6HG0587680	88.2496	-2.02061	0.325143	-6.21454	5.14739e-10	6.63545e-09	Cryptochrome-1
HORVU.MOREX.r3.6HG0628900	153.978	-2.0191	0.374716	-5.38835	7.11059e-08	6.1374e-07	RNA-binding family protein
HORVU.MOREX.r3.6HG0617830	48.9363	-2.01838	0.376238	-5.36463	8.11173e-08	6.92115e-07	Cyclin-dependent kinase inhibitor
HORVU.MOREX.r3.1HG0046230	322.59	-2.01786	0.405818	-4.97233	6.61534e-07	4.80359e-06	Chloroplast inner envelope protein, putative, expressed
HORVU.MOREX.r3.2HG0178580	506.156	-2.01316	0.265899	-7.57115	3.69939e-14	9.8362e-13	CONSTANS-like protein
HORVU.MOREX.r3.5HG0426520	41.3277	-2.01313	0.36987	-5.44282	5.24443e-08	4.63887e-07	Serine protease
HORVU.MOREX.r3.6HG0626930	13.2321	-2.01289	0.76196	-2.64173	0.00824843	0.0226644	Ribonucleoside-diphosphate reductase
HORVU.MOREX.r3.2HG0209260	12.6058	-2.01269	0.820559	-2.45283	0.0141739	0.0362234	Beta-fructofuranosidase, insoluble protein
HORVU.MOREX.r3.7HG0659690	50.1768	-2.01183	0.666276	-3.01951	0.00253186	0.00806912	Thiosulfate sulfurtransferase GlpE
HORVU.MOREX.r3.7HG0681060	50.1438	-2.01086	0.379213	-5.30273	1.14082e-07	9.45792e-07	Peroxidase
HORVU.MOREX.r3.3HG0268390	22.798	-2.0108	0.475989	-4.22447	2.39505e-05	0.000127161	DNA damage-binding protein 1
HORVU.MOREX.r3.7HG0685200	21.2679	-2.01051	0.665617	-3.02053	0.00252337	0.00804924	ADP-ribosylation factor GTPase-activating protein
HORVU.MOREX.r3.5HG0492560	83.124	-2.00962	0.445924	-4.50665	6.58602e-06	3.92324e-05	N-methyl-L-tryptophan oxidase
HORVU.MOREX.r3.6HG0613430	45.3449	-2.00774	0.502713	-3.9938	6.50224e-05	0.000312518	RNA-dependent RNA polymerase
HORVU.MOREX.r3.2HG0109400	18.0161	-2.00725	0.610997	-3.28521	0.00101908	0.00364576	D-alanine--D-alanine ligase
HORVU.MOREX.r3.3HG0280670	126.024	-2.00505	0.287967	-6.96281	3.33563e-12	6.28415e-11	Uridine kinase
HORVU.MOREX.r3.6HG0634130	121.064	-2.0034	0.315993	-6.34	2.29759e-10	3.16535e-09	Alpha-1,3-mannosyl-glycoprotein 2-beta-N-acetylglucosaminyltransferase
HORVU.MOREX.r3.2HG0131380	44.9728	-2.00325	0.435247	-4.60256	4.1733e-06	2.5979e-05	BES1/BZR1 homolog 1
HORVU.MOREX.r3.5HG0486960	399.379	-2.00218	0.242402	-8.25975	1.4598e-16	6.24565e-15	Alpha/beta-Hydrolases superfamily protein, putative
HORVU.MOREX.r3.4HG0370520	119.048	-2.00209	0.439013	-4.56042	5.10502e-06	3.11167e-05	inactive purple acid phosphatase-like protein
HORVU.MOREX.r3.4HG0335760	61.4659	-2.00154	0.360033	-5.55934	2.7079e-08	2.54005e-07	Adenylosuccinate synthetase
HORVU.MOREX.r3.1HG0058180	50.2603	-2.00144	0.576752	-3.4702	0.000520077	0.00200707	CONSTANS-like protein
HORVU.MOREX.r3.4HG0384570	20.1961	-2.0011	0.542432	-3.68913	0.000225023	0.000952464	Transcription factor bHLH140
HORVU.MOREX.r3.4HG0336280	114.691	-1.9998	0.440178	-4.54316	5.54173e-06	3.35153e-05	Beta-glucosidase
HORVU.MOREX.r3.1HG0049760	31.0918	-1.99944	0.488582	-4.09234	4.27048e-05	0.000213776	Serine carboxypeptidase S28 family protein
HORVU.MOREX.r3.2HG0119280	53.5171	-1.99842	0.576267	-3.46787	0.000524597	0.00202408	Gibberellin receptor GID1a
HORVU.MOREX.r3.2HG0202910	337.184	-1.99832	0.214152	-9.33129	1.04587e-20	9.61825e-19	Glutathione S-transferase
HORVU.MOREX.r3.5HG0464780	105.542	-1.9979	0.361341	-5.52913	3.21814e-08	2.97486e-07	Hypoxia-responsive family protein
HORVU.MOREX.r3.7HG0683870	5.3113	-1.99772	0.824516	-2.4229	0.015397	0.0389586	Protein FAR1-RELATED SEQUENCE 3
HORVU.MOREX.r3.1HG0058050	12.0247	-1.99759	0.793782	-2.51654	0.0118512	0.0310617	8-amino-7-oxononanoate synthase
HORVU.MOREX.r3.5HG0522100	56.4622	-1.99661	0.796994	-2.50518	0.012239	0.0319468	Germin-like protein
HORVU.MOREX.r3.4HG0346520	28.0264	-1.99566	0.417989	-4.77443	1.80216e-06	1.20331e-05	Monooxygenase, FAD-binding protein
HORVU.MOREX.r3.2HG0196470	461.483	-1.99358	0.384438	-5.18569	2.15217e-07	1.69931e-06	senescence-associated family protein (DUF581)
HORVU.MOREX.r3.5HG0492630	29.7377	-1.99313	0.42916	-4.64426	3.41305e-06	2.16698e-05	KH domain-containing protein
HORVU.MOREX.r3.6HG0552570	26.992	-1.99273	0.616429	-3.23269	0.0012263	0.00429746	GPI inositol-deacylase
HORVU.MOREX.r3.2HG0211040	144.017	-1.99213	0.388079	-5.13331	2.84685e-07	2.2035e-06	Response regulator
HORVU.MOREX.r3.4HG0387270	2584.49	-1.99072	0.256053	-7.77464	7.56628e-15	2.31147e-13	ATP synthase subunit b
HORVU.MOREX.r3.3HG0261530	255.432	-1.9903	0.237892	-8.36641	5.93992e-17	2.75257e-15	Sec-independent protein translocase protein TatC
HORVU.MOREX.r3.6HG0628930	355.283	-1.98954	0.268784	-7.402	1.34146e-13	3.26953e-12	Alcohol dehydrogenase
HORVU.MOREX.r3.1HG0011370	24.6971	-1.98873	0.357545	-5.56217	2.66439e-08	2.5045e-07	Integral membrane protein, TerC family protein
HORVU.MOREX.r3.2HG0121520	37.9668	-1.98617	0.503242	-3.94676	7.92167e-05	0.000372021	Pectin acetylesterase
HORVU.MOREX.r3.4HG0399920	62.7686	-1.98376	0.37566	-5.28074	1.28663e-07	1.05977e-06	RNA cytidine acetyltransferase
HORVU.MOREX.r3.6HG0557280	115.551	-1.98252	0.680725	-2.91237	0.00358696	0.0109424	Glucan endo-1,3-beta-glucosidase 3
HORVU.MOREX.r3.7HG0744860	75.9952	-1.9808	0.348977	-5.67602	1.37862e-08	1.37254e-07	Isoleucine--tRNA ligase
HORVU.MOREX.r3.5HG0467230	65.0023	-1.97928	0.299914	-6.5995	4.12547e-11	6.5135e-10	Alpha/beta-Hydrolases superfamily protein
HORVU.MOREX.r3.5HG0529500	234.283	-1.97792	0.286424	-6.90557	5.00015e-12	9.13078e-11	Protein kinase
HORVU.MOREX.r3.4HG0332900	174.055	-1.97702	0.273892	-7.21823	5.26703e-13	1.15868e-11	Membrin
HORVU.MOREX.r3.4HG0405370	60.5843	-1.97641	0.398568	-4.95879	7.09343e-07	5.11122e-06	Pentatricopeptide repeat-containing protein
HORVU.MOREX.r3.7HG0672210	53.7752	-1.97569	0.554251	-3.56462	0.000364386	0.00146222	Histone H4
HORVU.MOREX.r3.3HG0311630	1797.77	-1.97428	0.39266	-5.02797	4.95709e-07	3.67578e-06	Metacaspase-1
HORVU.MOREX.r3.4HG0400870	74.9805	-1.97336	0.386729	-5.1027	3.34846e-07	2.5641e-06	Ribosomal large subunit pseudouridine synthase B
HORVU.MOREX.r3.6HG0602590	8.73716	-1.97279	0.8025	-2.4583	0.0139596	0.0357476	Protein RMD5-like protein A
HORVU.MOREX.r3.7HG0731930	7.58795	-1.97095	0.843105	-2.33772	0.0194016	0.0475278	F-box protein
HORVU.MOREX.r3.6HG0591380	35.3757	-1.9707	0.384446	-5.12607	2.95852e-07	2.28201e-06	transmembrane protein
HORVU.MOREX.r3.7HG0727100	30.7061	-1.96936	0.502011	-3.92295	8.74717e-05	0.000407676	Galactokinase
HORVU.MOREX.r3.2HG0203310	103.244	-1.96926	0.570663	-3.45082	0.000558878	0.00213969	Zinc transporter
HORVU.MOREX.r3.7HG0664070	54.9706	-1.96826	0.300484	-6.5503	5.74222e-11	8.78619e-10	Dipeptidyl peptidase family member 6
HORVU.MOREX.r3.6HG0599320	11.0794	-1.96558	0.649364	-3.02693	0.00247049	0.00790744	Kinase family protein
HORVU.MOREX.r3.2HG0190650	33.1916	-1.96515	0.434904	-4.5186	6.22507e-06	3.7294e-05	Trypsin family protein
HORVU.MOREX.r3.1HG0056440	68.0807	-1.9645	0.624631	-3.14505	0.00166056	0.0055972	QWRF motif protein (DUF566)
HORVU.MOREX.r3.3HG0265860	31.6333	-1.96271	0.35655	-5.50472	3.69755e-08	3.37777e-07	histone-lysine N-methyltransferase
HORVU.MOREX.r3.5HG0441260	8.99894	-1.96252	0.634941	-3.09087	0.00199572	0.00656568	Major facilitator superfamily protein
HORVU.MOREX.r3.5HG0440540	124.926	-1.96178	0.288262	-6.80556	1.0066e-11	1.74866e-10	Pollen Ole e 1 allergen and extensin family protein
HORVU.MOREX.r3.6HG0541690	13.2636	-1.96163	0.556321	-3.52608	0.000421767	0.00166957	Mitochondrial transcription termination factor-like
HORVU.MOREX.r3.4HG0356600	37.9178	-1.961	0.329722	-5.94743	2.72389e-09	3.13326e-08	Protein ZINC INDUCED FACILITATOR-LIKE 1
HORVU.MOREX.r3.7HG0686000	38.8347	-1.96086	0.386883	-5.06835	4.01285e-07	3.02976e-06	Biotin synthase
HORVU.MOREX.r3.2HG0165840	83.1503	-1.9603	0.424035	-4.62298	3.78272e-06	2.3775e-05	Protein kinase
HORVU.MOREX.r3.5HG0526320	7.70574	-1.95887	0.726233	-2.69729	0.00699055	0.0196006	Condensin-2 complex subunit D3
HORVU.MOREX.r3.2HG0129200	14.7336	-1.95874	0.835693	-2.34385	0.0190859	0.0468445	glutamyl-tRNA (Gln) amidotransferase subunit A (DUF620)
HORVU.MOREX.r3.6HG0577620	26.154	-1.95839	0.487493	-4.01726	5.88778e-05	0.000285136	Cryptochrome
HORVU.MOREX.r3.3HG0309660	312.801	-1.95733	0.300015	-6.5241	6.841e-11	1.03257e-09	Zinc finger CCCH domain protein
HORVU.MOREX.r3.6HG0616740	59.0315	-1.95671	0.710971	-2.75217	0.00592018	0.0169947	Rapid alkalinization factor 1
HORVU.MOREX.r3.4HG0348530	38.3768	-1.95623	0.421114	-4.64538	3.39457e-06	2.1562e-05	Patatin
HORVU.MOREX.r3.1HG0021350	13.4647	-1.95508	0.689891	-2.8339	0.00459841	0.0135986	Glutathione S-transferase
HORVU.MOREX.r3.1HG0089590	102.602	-1.9539	0.272249	-7.17689	7.13137e-13	1.52922e-11	Ribosomal RNA large subunit methyltransferase E
HORVU.MOREX.r3.2HG0201840	13.3064	-1.95374	0.57365	-3.4058	0.000659693	0.00248618	Protein UXT-like protein
HORVU.MOREX.r3.5HG0462460	14.0243	-1.9537	0.632203	-3.0903	0.00199952	0.00657575	complex 1 protein, LYR family protein
HORVU.MOREX.r3.7HG0729520	36.7347	-1.95369	0.376749	-5.18565	2.15259e-07	1.69931e-06	cDNA clone:002-103-C12, full insert sequence
HORVU.MOREX.r3.4HG0340090	40.4051	-1.9533	0.427437	-4.5698	4.88189e-06	2.991e-05	GATA transcription factor
HORVU.MOREX.r3.7HG0652040	84.3963	-1.95021	0.316031	-6.17093	6.78884e-10	8.53557e-09	epstein-barr nuclear antigen
HORVU.MOREX.r3.5HG0473150	12.2887	-1.94952	0.716339	-2.7215	0.00649857	0.0184121	Nucleobase-ascorbate transporter-like protein
HORVU.MOREX.r3.1HG0006340	12.3559	-1.94778	0.629546	-3.09395	0.00197512	0.00650749	ACT domain-containing family protein
HORVU.MOREX.r3.5HG0440860	66.1022	-1.94735	0.329872	-5.90334	3.56223e-09	4.01223e-08	Foldase protein prsA 1
HORVU.MOREX.r3.7HG0720080	18.0932	-1.94711	0.582116	-3.34488	0.000823192	0.00302691	TPX2 (targeting protein for Xklp2) protein family
HORVU.MOREX.r3.6HG0570950	8.42719	-1.94668	0.787097	-2.47324	0.0133895	0.0345355	Ribosomal RNA large subunit methyltransferase I
HORVU.MOREX.r3.1HG0093440	31.0503	-1.94665	0.470378	-4.13847	3.49624e-05	0.000178729	intracellular protein transporter
HORVU.MOREX.r3.6HG0617080	2109.17	-1.94561	0.290107	-6.70652	1.99315e-11	3.30789e-10	Lipid transfer protein
HORVU.MOREX.r3.2HG0204290	129.001	-1.94477	0.432106	-4.50067	6.77396e-06	4.02848e-05	Ubiquitin carboxyl-terminal hydrolase family protein
HORVU.MOREX.r3.6HG0614630	27.8063	-1.94458	0.37787	-5.14618	2.65849e-07	2.06848e-06	Methyltransferase-like
HORVU.MOREX.r3.4HG0384440	42.7162	-1.94422	0.443522	-4.3836	1.16736e-05	6.6222e-05	Importin subunit beta-1
HORVU.MOREX.r3.1HG0075340	30.4004	-1.94345	0.577397	-3.36589	0.000762981	0.00282942	Alpha/beta-Hydrolases superfamily protein
HORVU.MOREX.r3.2HG0203580	69.5272	-1.94264	0.670307	-2.89813	0.00375394	0.0113979	Nuclease
HORVU.MOREX.r3.4HG0404540	23.3022	-1.94261	0.546677	-3.55348	0.000380165	0.00151836	BnaC08g32970D protein
HORVU.MOREX.r3.4HG0354490	9.58977	-1.94249	0.735999	-2.63925	0.00830897	0.0228132	Nuclease
HORVU.MOREX.r3.6HG0628360	509.194	-1.94129	0.3115	-6.23207	4.60307e-10	6.00757e-09	Bidirectional sugar transporter SWEET
HORVU.MOREX.r3.5HG0504660	34.1989	-1.9407	0.515377	-3.7656	0.000166148	0.000722459	Carboxyl-terminal-processing protease
HORVU.MOREX.r3.2HG0113330	7072.26	-1.94003	0.267808	-7.24412	4.35247e-13	9.73087e-12	Ultraviolet-B-repressible protein
HORVU.MOREX.r3.5HG0529760	23.2859	-1.93923	0.535058	-3.62433	0.000289715	0.0011885	Glucan endo-1,3-beta-glucosidase 1
HORVU.MOREX.r3.3HG0311160	13.2537	-1.93776	0.777001	-2.4939	0.0126348	0.0328693	MADS-box transcription factor
HORVU.MOREX.r3.5HG0460160	129.268	-1.93595	0.280852	-6.89312	5.45802e-12	9.92624e-11	Bifunctional uridylyltransferase/uridylyl-removing enzyme
HORVU.MOREX.r3.6HG0624580	19.6405	-1.93473	0.555537	-3.48263	0.00049652	0.00192784	Translation initiation factor IF-2, putative isoform 2
HORVU.MOREX.r3.4HG0413660	81.933	-1.93429	0.322174	-6.00386	1.92681e-09	2.28262e-08	U-box domain-containing protein 4
HORVU.MOREX.r3.2HG0199160	89.2471	-1.93425	0.592439	-3.26489	0.00109506	0.003886	Kinesin-like protein
HORVU.MOREX.r3.1HG0048010	88.832	-1.93419	0.350537	-5.51779	3.43292e-08	3.15217e-07	Membrane steroid-binding protein
HORVU.MOREX.r3.5HG0510320	80.8044	-1.9335	0.339558	-5.69417	1.23973e-08	1.24259e-07	Myosin family protein, putative, expressed
HORVU.MOREX.r3.4HG0410900	26.421	-1.93295	0.408992	-4.72613	2.28834e-06	1.49557e-05	Cell growth defect factor 2
HORVU.MOREX.r3.5HG0517240	82.8585	-1.93242	0.297141	-6.5034	7.8527e-11	1.17534e-09	myosin-binding protein (Protein of unknown function, DUF593)
HORVU.MOREX.r3.2HG0116280	145.553	-1.93221	0.410571	-4.70615	2.52434e-06	1.63892e-05	Nucleolar family protein
HORVU.MOREX.r3.3HG0317300	30.1207	-1.93162	0.414753	-4.65728	3.20421e-06	2.0483e-05	Phosphate transporter
HORVU.MOREX.r3.3HG0305240	12.29	-1.93064	0.710058	-2.71899	0.00654818	0.0185321	RecA family protein
HORVU.MOREX.r3.7HG0708580	14.0378	-1.92836	0.574705	-3.35538	0.000792552	0.00292691	ATP-dependent RNA helicase
HORVU.MOREX.r3.5HG0490760	33.062	-1.92702	0.415472	-4.63815	3.51538e-06	2.22799e-05	Glucosamine 6-phosphate N-acetyltransferase
HORVU.MOREX.r3.6HG0552550	266.156	-1.92596	0.27091	-7.10923	1.16694e-12	2.42085e-11	Upstream activation factor subunit spp27
HORVU.MOREX.r3.5HG0515030	32.396	-1.92465	0.590504	-3.25934	0.00111674	0.00395311	Obg-like ATPase 1
HORVU.MOREX.r3.5HG0509180	159.384	-1.92323	0.242901	-7.91778	2.4179e-15	8.13921e-14	Prefoldin subunit 4
HORVU.MOREX.r3.6HG0538240	847.923	-1.92257	0.335692	-5.72717	1.02117e-08	1.03692e-07	D-glycerate dehydrogenase/hydroxypyruvate reductase
HORVU.MOREX.r3.7HG0683450	85.5911	-1.92127	0.247865	-7.75128	9.0974e-15	2.73704e-13	GDT1-like protein
HORVU.MOREX.r3.3HG0321260	118.339	-1.92111	0.253538	-7.57721	3.53064e-14	9.4722e-13	Orotate phosphoribosyltransferase, Orotidine-5'-phosphate decarboxylase
HORVU.MOREX.r3.7HG0706010	32.6628	-1.91998	0.380486	-5.04613	4.50841e-07	3.38102e-06	Vesicle-associated membrane family protein
HORVU.MOREX.r3.1HG0085160	153.485	-1.91983	0.313379	-6.12622	8.9992e-10	1.11574e-08	Photosynthetic NDH subcomplex B 3
HORVU.MOREX.r3.7HG0635400	21.3761	-1.91951	0.556036	-3.45214	0.000556167	0.00213022	ATP-dependent RNA helicase family protein
HORVU.MOREX.r3.5HG0426300	237.21	-1.91923	0.371314	-5.16874	2.35675e-07	1.84578e-06	Glutathione-regulated potassium-efflux system protein
HORVU.MOREX.r3.3HG0308580	18.019	-1.91791	0.587839	-3.26264	0.00110379	0.00391271	Dicer-like protein 3
HORVU.MOREX.r3.7HG0738000	27.1894	-1.91762	0.430595	-4.45342	8.45114e-06	4.92735e-05	DUF21 domain-containing protein
HORVU.MOREX.r3.4HG0333690	49.5143	-1.91757	0.450681	-4.25483	2.09207e-05	0.000112356	Regulatory protein NPR1
HORVU.MOREX.r3.5HG0523050	322.557	-1.91663	0.417383	-4.59202	4.38972e-06	2.71651e-05	Phosphate transporter
HORVU.MOREX.r3.6HG0586970	136.056	-1.91634	0.309101	-6.19972	5.65624e-10	7.22315e-09	RNA-binding protein
HORVU.MOREX.r3.3HG0233880	12.266	-1.91525	0.81533	-2.34905	0.0188215	0.0462654	Tryptophan aminotransferase
HORVU.MOREX.r3.2HG0199540	9.15293	-1.91227	0.729872	-2.62001	0.00879281	0.023939	tRNA (Guanine(10)-N2)-methyltransferase-like protein
HORVU.MOREX.r3.7HG0720100	82.6965	-1.9101	0.357047	-5.34971	8.80971e-08	7.44548e-07	Glucan endo-1,3-beta-glucosidase, putative
HORVU.MOREX.r3.4HG0340700	93.2161	-1.90975	0.29356	-6.50548	7.74464e-11	1.16014e-09	BAT2 domain-containing protein 1
HORVU.MOREX.r3.1HG0086360	42.5397	-1.9092	0.417007	-4.57834	4.6867e-06	2.8823e-05	Ribonuclease PH
HORVU.MOREX.r3.3HG0315130	14.4576	-1.90868	0.5256	-3.63143	0.000281856	0.00116	RING/U-box superfamily protein, putative
HORVU.MOREX.r3.2HG0177000	72.9558	-1.90825	0.35652	-5.35244	8.67782e-08	7.35143e-07	DNA-directed RNA polymerase II
HORVU.MOREX.r3.2HG0210850	20.6179	-1.90804	0.543162	-3.51283	0.000443354	0.00174495	Pentatricopeptide repeat-containing protein
HORVU.MOREX.r3.6HG0564590	35.1626	-1.90497	0.423929	-4.49361	7.00253e-06	4.15057e-05	O-fucosyltransferase family protein
HORVU.MOREX.r3.4HG0341640	259.079	-1.90418	0.247157	-7.70434	1.31524e-14	3.83419e-13	Histidine triad nucleotide-binding protein
HORVU.MOREX.r3.7HG0704720	13.0165	-1.90282	0.614463	-3.09671	0.00195678	0.00645663	E3 ubiquitin-protein ligase SINA-like 10
HORVU.MOREX.r3.5HG0517790	130.469	-1.9017	0.28975	-6.56325	5.26468e-11	8.1534e-10	Evolutionarily conserved C-terminal region 2
HORVU.MOREX.r3.7HG0726180	30.9428	-1.90132	0.397991	-4.77728	1.77684e-06	1.18855e-05	Protein strawberry notch-1-like protein
HORVU.MOREX.r3.4HG0391810	21.8664	-1.90093	0.610487	-3.11379	0.00184699	0.00614663	Irk-interacting protein
HORVU.MOREX.r3.2HG0200330	91.7026	-1.90072	0.339019	-5.60655	2.06402e-08	1.98193e-07	Cell division protein ftsZ
HORVU.MOREX.r3.2HG0207380	13.3618	-1.89989	0.59582	-3.1887	0.00142914	0.00489768	Double-strand break repair protein MRE11
HORVU.MOREX.r3.5HG0504380	48.5442	-1.8992	0.330842	-5.74051	9.43902e-09	9.65605e-08	Nicotinate-nucleotide pyrophosphorylase [carboxylating]
HORVU.MOREX.r3.3HG0270750	50.0093	-1.89868	0.53394	-3.55599	0.000376565	0.00150601	Receptor-like kinase
HORVU.MOREX.r3.6HG0631450	107.53	-1.8982	0.339876	-5.58499	2.33716e-08	2.2203e-07	AT hook motif DNA-binding family protein, putative
HORVU.MOREX.r3.7HG0691750	223.039	-1.8981	0.151342	-12.5418	4.40639e-36	6.04727e-33	14-3-3-like protein
HORVU.MOREX.r3.7HG0748520	45.1958	-1.8975	0.469092	-4.04504	5.23137e-05	0.000256621	2-oxoglutarate (2OG) and Fe(II)-dependent oxygenase superfamily protein
HORVU.MOREX.r3.4HG0412730	5805.84	-1.89736	0.429559	-4.417	1.00082e-05	5.75248e-05	Purple acid phosphatase
HORVU.MOREX.r3.5HG0517440	96.7832	-1.89714	0.351286	-5.40056	6.64342e-08	5.7789e-07	abscisic acid responsive elements-binding factor 2
HORVU.MOREX.r3.1HG0077190	58.9152	-1.89681	0.43085	-4.4025	1.07012e-05	6.11141e-05	Trehalose-6-phosphate synthase
HORVU.MOREX.r3.4HG0337920	239.92	-1.89656	0.346378	-5.47541	4.36499e-08	3.93114e-07	Alpha/beta-Hydrolases superfamily protein
HORVU.MOREX.r3.7HG0649240	695.457	-1.89489	0.347876	-5.44704	5.12159e-08	4.54785e-07	protein kinase family protein
HORVU.MOREX.r3.2HG0205000	44.7059	-1.89474	0.293906	-6.44676	1.14265e-10	1.66416e-09	Flavin-containing monooxygenase
HORVU.MOREX.r3.3HG0259260	39.9161	-1.89384	0.473605	-3.99877	6.36733e-05	0.000306777	WD40 repeat-containing protein
HORVU.MOREX.r3.2HG0182280	31.2867	-1.89355	0.508271	-3.72547	0.000194948	0.000836879	Auxin response factor
HORVU.MOREX.r3.5HG0419520	99.8436	-1.89133	0.314656	-6.01081	1.84603e-09	2.19128e-08	Microtubule-associated protein 70-2
HORVU.MOREX.r3.5HG0453830	14.0367	-1.89128	0.617217	-3.06421	0.00218247	0.00710537	Diacylglycerol kinase
HORVU.MOREX.r3.6HG0608820	55.6447	-1.89108	0.378569	-4.99534	5.87316e-07	4.29263e-06	transmembrane protein
HORVU.MOREX.r3.6HG0617350	20.6234	-1.89081	0.558645	-3.38464	0.000712725	0.00266465	Glutamyl-tRNA(Gln) amidotransferase subunit A
HORVU.MOREX.r3.6HG0605290	15.175	-1.89064	0.520886	-3.62966	0.000283794	0.00116717	Protein phosphatase 2C
HORVU.MOREX.r3.6HG0539550	1170.14	-1.89046	0.193949	-9.7472	1.89623e-22	2.18262e-20	Ferredoxin-thioredoxin reductase catalytic chain
HORVU.MOREX.r3.6HG0627740	53.147	-1.89004	0.356442	-5.30253	1.14206e-07	9.45941e-07	ABC(ATP-binding) family transporter
HORVU.MOREX.r3.7HG0678990	2828.48	-1.8895	0.269369	-7.01453	2.30729e-12	4.50158e-11	Alanine:glyoxylate aminotransferase
HORVU.MOREX.r3.2HG0190550	25.662	-1.88824	0.51109	-3.69454	0.000220284	0.000934622	RNA polymerase II, Rpb4, core protein
HORVU.MOREX.r3.2HG0180320	124.663	-1.88785	0.391087	-4.82719	1.38472e-06	9.42436e-06	CLIP-associating family protein
HORVU.MOREX.r3.3HG0227720	102.913	-1.88588	0.302241	-6.23966	4.38514e-10	5.75683e-09	Repressor of RNA polymerase III transcription
HORVU.MOREX.r3.2HG0138380	28.9774	-1.88342	0.653665	-2.88132	0.00396009	0.0119344	transmembrane protein, putative (DUF1218)
HORVU.MOREX.r3.3HG0224730	82.5949	-1.88319	0.311249	-6.05042	1.4447e-09	1.74745e-08	PAP fibrillin domain containing protein,expressed
HORVU.MOREX.r3.4HG0408170	108.667	-1.8831	0.281525	-6.68891	2.24833e-11	3.70724e-10	Protein kinase
HORVU.MOREX.r3.5HG0456400	49.6449	-1.88288	0.326867	-5.76039	8.39184e-09	8.70458e-08	Histone deacetylase family protein, expressed
HORVU.MOREX.r3.6HG0542550	14.0907	-1.88198	0.78198	-2.40668	0.0160982	0.0405088	Protein kinase family protein
HORVU.MOREX.r3.7HG0676350	30.1449	-1.88081	0.393914	-4.77468	1.79996e-06	1.20229e-05	Maternal effect embryo arrest protein
HORVU.MOREX.r3.1HG0092200	60.269	-1.88015	0.431347	-4.35878	1.30791e-05	7.35176e-05	Solanesyl diphosphate synthase family protein
HORVU.MOREX.r3.1HG0059360	31.7229	-1.87921	0.562947	-3.33817	0.000843335	0.00309269	DNA-directed RNA polymerase
HORVU.MOREX.r3.5HG0481530	361.83	-1.87902	0.407188	-4.61462	3.93812e-06	2.46353e-05	senescence-associated family protein (DUF581)
HORVU.MOREX.r3.5HG0519720	137.203	-1.87706	0.289378	-6.48655	8.78217e-11	1.30243e-09	Lysine--tRNA ligase
HORVU.MOREX.r3.2HG0127050	251.961	-1.87652	0.427496	-4.38957	1.13575e-05	6.45522e-05	spiral1
HORVU.MOREX.r3.2HG0179540	8.84664	-1.87599	0.730831	-2.56692	0.0102606	0.0274041	Ergosterol biosynthetic protein 28
HORVU.MOREX.r3.4HG0334010	10.1878	-1.87544	0.533162	-3.51759	0.000435486	0.00171761	double-stranded-RNA-binding protein 4
HORVU.MOREX.r3.2HG0131040	18.0525	-1.8746	0.504057	-3.71902	0.000199997	0.000855804	Mitochondrial transcription termination factor family protein
HORVU.MOREX.r3.5HG0521960	11.0915	-1.87303	0.664592	-2.81831	0.00482772	0.014171	Caveolin-1
HORVU.MOREX.r3.5HG0449350	65.5429	-1.87235	0.288598	-6.48776	8.71192e-11	1.29309e-09	Transmembrane protein 19
HORVU.MOREX.r3.6HG0623680	282.33	-1.87216	0.409956	-4.56673	4.95384e-06	3.03092e-05	Translation initiation factor IF-3
HORVU.MOREX.r3.3HG0280120	15.7909	-1.87082	0.660291	-2.83333	0.00460664	0.0136139	Eukaryotic aspartyl protease family protein
HORVU.MOREX.r3.7HG0703490	345.924	-1.87056	0.410542	-4.55631	5.20591e-06	3.16668e-05	Amino acid transporter, putative
HORVU.MOREX.r3.7HG0736920	63.5868	-1.87017	0.30132	-6.20657	5.4152e-10	6.94555e-09	OTU domain-containing protein
HORVU.MOREX.r3.5HG0428340	152.809	-1.86999	0.300338	-6.22628	4.77654e-10	6.21124e-09	Nucleolar and coiled-body phosphoprotein 1
HORVU.MOREX.r3.3HG0322690	34.8242	-1.86944	0.508751	-3.67456	0.000238259	0.00100065	Haloacid dehalogenase-like hydrolase
HORVU.MOREX.r3.3HG0307010	20.1963	-1.86929	0.414849	-4.50595	6.60775e-06	3.93488e-05	DNA replication complex GINS protein SLD5
HORVU.MOREX.r3.2HG0111710	8.66694	-1.86913	0.706222	-2.64666	0.00812905	0.0223985	Polyadenylate-binding protein 1-B-binding protein
HORVU.MOREX.r3.5HG0514990	429.288	-1.86718	0.305186	-6.11817	9.4659e-10	1.17116e-08	Tubulin beta chain
HORVU.MOREX.r3.4HG0341440	56.8616	-1.86674	0.367658	-5.07739	3.82651e-07	2.90012e-06	caspase-6 protein
HORVU.MOREX.r3.4HG0396020	23.2759	-1.86623	0.450432	-4.14321	3.42484e-05	0.000175481	Beta-hexosaminidase
HORVU.MOREX.r3.7HG0736160	59.5132	-1.86412	0.397522	-4.68934	2.74093e-06	1.76921e-05	DNA primase/helicase
HORVU.MOREX.r3.5HG0465330	718.825	-1.86326	0.240731	-7.74001	9.94112e-15	2.98083e-13	Macrophage migration inhibitory factor family protein, expressed
HORVU.MOREX.r3.2HG0107190	48.7854	-1.86296	0.34521	-5.39661	6.79134e-08	5.88748e-07	NAD-dependent protein deacetylase
HORVU.MOREX.r3.1HG0065530	2235.96	-1.86214	0.252502	-7.37473	1.64677e-13	3.95424e-12	Cold shock protein
HORVU.MOREX.r3.1HG0063810	25.0081	-1.86188	0.434191	-4.28816	1.80156e-05	9.80827e-05	Cyclin family protein
HORVU.MOREX.r3.5HG0446370	58.6398	-1.86085	0.34493	-5.39488	6.85708e-08	5.93294e-07	AT4g03150/F4C21_7
HORVU.MOREX.r3.4HG0404530	33.7365	-1.86033	0.383979	-4.84488	1.26691e-06	8.68008e-06	Transmembrane protein, putative
HORVU.MOREX.r3.4HG0339280	25.0938	-1.85963	0.495224	-3.75513	0.000173251	0.000750234	DNA binding protein
HORVU.MOREX.r3.3HG0230640	142.561	-1.85944	0.478033	-3.88977	0.000100339	0.000461498	Thioesterase family protein
HORVU.MOREX.r3.3HG0242970	277.278	-1.85911	0.255089	-7.28808	3.14409e-13	7.16395e-12	Mitochondrial carrier family
HORVU.MOREX.r3.3HG0321570	17.5761	-1.85874	0.418268	-4.44389	8.83463e-06	5.13082e-05	Amidohydrolase family
HORVU.MOREX.r3.5HG0529870	25.0655	-1.85774	0.422001	-4.40221	1.07155e-05	6.11763e-05	Flap endonuclease 1
HORVU.MOREX.r3.3HG0318400	103.988	-1.85742	0.257772	-7.20567	5.77573e-13	1.2628e-11	S-formylglutathione hydrolase
HORVU.MOREX.r3.1HG0050310	61.362	-1.85721	0.311879	-5.95493	2.60191e-09	3.00263e-08	Aldo/keto reductase family protein, putative, expressed
HORVU.MOREX.r3.2HG0171990	47.7364	-1.85635	0.425435	-4.36342	1.28042e-05	7.21769e-05	Phosphatase 2C family protein
HORVU.MOREX.r3.2HG0212570	605.863	-1.8563	0.342592	-5.41839	6.01391e-08	5.26726e-07	Calreticulin
HORVU.MOREX.r3.4HG0344400	293.407	-1.85531	0.372078	-4.98635	6.15292e-07	4.48607e-06	Chlorophyll a/b binding protein domain-containing protein
HORVU.MOREX.r3.4HG0354250	102.754	-1.85531	0.496685	-3.73538	0.000187434	0.000807344	Receptor-like protein kinase
HORVU.MOREX.r3.4HG0386930	98.1977	-1.85442	0.320938	-5.77811	7.55433e-09	7.88169e-08	PsbP family protein, expressed
HORVU.MOREX.r3.1HG0022330	28.9112	-1.85421	0.52579	-3.52653	0.00042105	0.0016671	Disease resistance protein (NBS-LRR class) family
HORVU.MOREX.r3.7HG0750090	82.9864	-1.85349	0.312309	-5.93479	2.94218e-09	3.34767e-08	4-hydroxy-4-methyl-2-oxoglutarate aldolase
HORVU.MOREX.r3.2HG0197680	52.6688	-1.85257	0.340116	-5.44688	5.12625e-08	4.54785e-07	actin cytoskeleton-regulatory complex pan-like protein
HORVU.MOREX.r3.1HG0081080	247.985	-1.8515	0.325843	-5.68219	1.32981e-08	1.32542e-07	IQ domain-containing protein
HORVU.MOREX.r3.6HG0568480	24.8709	-1.84937	0.491775	-3.7606	0.000169509	0.000735282	Glucose-6-phosphate 1-dehydrogenase
HORVU.MOREX.r3.5HG0515050	13.7939	-1.84933	0.521404	-3.54683	0.000389891	0.00155407	Ribose-5-phosphate isomerase A
HORVU.MOREX.r3.7HG0707300	55.2319	-1.84869	0.327847	-5.6389	1.71142e-08	1.67399e-07	Pentatricopeptide repeat (PPR) superfamily protein
HORVU.MOREX.r3.5HG0530190	1048.51	-1.84842	0.310293	-5.957	2.56904e-09	2.96661e-08	Ferredoxin
HORVU.MOREX.r3.2HG0112410	432.865	-1.84734	0.345742	-5.3431	9.13693e-08	7.6965e-07	Non-specific serine/threonine protein kinase
HORVU.MOREX.r3.1HG0090290	27.2212	-1.84726	0.432576	-4.27037	1.9515e-05	0.000105409	NBS-LRR-like resistance protein
HORVU.MOREX.r3.3HG0298920	7.29961	-1.84701	0.760497	-2.42868	0.0151537	0.0384437	Protein NRT1/ PTR FAMILY 5.5
HORVU.MOREX.r3.3HG0279530	38.2179	-1.84497	0.398362	-4.63139	3.63215e-06	2.29439e-05	Receptor protein kinase, putative
HORVU.MOREX.r3.5HG0476000	9.53644	-1.84419	0.641508	-2.87477	0.0040432	0.0121603	Molybdopterin synthase catalytic subunit
HORVU.MOREX.r3.4HG0403530	176.155	-1.8441	0.317537	-5.80751	6.34093e-09	6.72983e-08	NAD(P)-linked oxidoreductase-like protein
HORVU.MOREX.r3.1HG0083860	20.2225	-1.84407	0.501179	-3.67945	0.000233734	0.000983968	DUF1639 family protein
HORVU.MOREX.r3.3HG0281620	58.023	-1.84386	0.622442	-2.96231	0.00305344	0.00952718	Chitinase
HORVU.MOREX.r3.4HG0398360	37.2469	-1.84161	0.65834	-2.79735	0.00515233	0.0150045	N-acetyltransferase, putative
HORVU.MOREX.r3.3HG0233720	11.8914	-1.84118	0.678571	-2.71332	0.0066613	0.0188194	cytochrome P450 family protein
HORVU.MOREX.r3.7HG0751630	21.7744	-1.83938	0.519874	-3.53813	0.000402977	0.00160087	Transmembrane protein 184C
HORVU.MOREX.r3.3HG0221800	145.404	-1.83927	0.308238	-5.96706	2.41573e-09	2.81046e-08	Tryptophan synthase alpha chain
HORVU.MOREX.r3.1HG0067410	43.2904	-1.83891	0.326932	-5.62474	1.85788e-08	1.80634e-07	1-acyl-sn-glycerol-3-phosphate acyltransferase
HORVU.MOREX.r3.4HG0399320	180.469	-1.83808	0.328775	-5.59069	2.26173e-08	2.15899e-07	DnaJ domain-containing protein
HORVU.MOREX.r3.5HG0487460	58.4284	-1.83767	0.357216	-5.14443	2.68334e-07	2.0869e-06	transcription factor, putative (Protein of unknown function, DUF547)
HORVU.MOREX.r3.5HG0486820	5.22588	-1.83523	0.739309	-2.48236	0.0130514	0.03381	Two-component response regulator ORR32
HORVU.MOREX.r3.4HG0387850	12.4754	-1.83516	0.637853	-2.87708	0.00401373	0.0120778	FMN-binding split barrel
HORVU.MOREX.r3.1HG0089130	125.151	-1.83451	0.31223	-5.87552	4.21529e-09	4.67984e-08	Serine/Threonine-kinase pakA-like protein
HORVU.MOREX.r3.5HG0509940	167.308	-1.83413	0.312897	-5.86176	4.57977e-09	5.03436e-08	Orotidine 5'-phosphate decarboxylase
HORVU.MOREX.r3.1HG0048410	28.7384	-1.83389	0.526898	-3.48054	0.000500407	0.0019404	Tetraspanin family protein
HORVU.MOREX.r3.2HG0213970	25.6165	-1.83381	0.517256	-3.54526	0.000392221	0.00156197	CCR4-NOT transcription complex family protein
HORVU.MOREX.r3.6HG0597350	28.6174	-1.83224	0.480985	-3.80936	0.000139328	0.000617118	Bifunctional uridylyltransferase/uridylyl-removing enzyme
HORVU.MOREX.r3.3HG0250330	1151.3	-1.83182	0.259816	-7.05047	1.78311e-12	3.57042e-11	Phosphate translocator
HORVU.MOREX.r3.5HG0529960	19.0144	-1.83129	0.550517	-3.32649	0.000879484	0.00321271	Chlororespiratory reduction31
HORVU.MOREX.r3.4HG0398060	45.7629	-1.83106	0.603919	-3.03196	0.00242971	0.00779229	Phosphatase 2C family protein
HORVU.MOREX.r3.2HG0133340	942.894	-1.83101	0.330165	-5.54575	2.92704e-08	2.7227e-07	Aquaporin
HORVU.MOREX.r3.5HG0426510	9.76302	-1.82876	0.717855	-2.54753	0.0108488	0.0287343	cotton fiber protein
HORVU.MOREX.r3.7HG0708100	40.4806	-1.82861	0.750885	-2.43528	0.0148804	0.0378233	Choline transporter-related family protein
HORVU.MOREX.r3.5HG0504500	24.0075	-1.82848	0.56087	-3.26008	0.00111379	0.00394348	Zinc finger protein, putative
HORVU.MOREX.r3.5HG0533810	108.704	-1.82718	0.35837	-5.09861	3.42166e-07	2.61214e-06	B-cell receptor-associated protein 31-like containing protein
HORVU.MOREX.r3.1HG0092210	63.5086	-1.82718	0.337147	-5.41953	5.9757e-08	5.23637e-07	Mitogen-activated protein kinase
HORVU.MOREX.r3.2HG0211180	47.0839	-1.82671	0.377253	-4.84212	1.28461e-06	8.78111e-06	Histone H2A deubiquitinase (DUF3755)
HORVU.MOREX.r3.3HG0268800	631.901	-1.82621	0.282164	-6.47215	9.66169e-11	1.4234e-09	One-helix protein
HORVU.MOREX.r3.1HG0054580	27.7024	-1.8246	0.664445	-2.74605	0.00603174	0.0172732	MLO-like protein
HORVU.MOREX.r3.3HG0218370	190.043	-1.82398	0.209679	-8.69889	3.35139e-18	1.9413e-16	1-deoxy-D-xylulose 5-phosphate reductoisomerase
HORVU.MOREX.r3.5HG0476460	21.2657	-1.82347	0.480219	-3.79716	0.000146363	0.000645075	VQ motif-containing family protein
HORVU.MOREX.r3.1HG0031940	63.9126	-1.82323	0.419321	-4.34806	1.37347e-05	7.68876e-05	Bidirectional sugar transporter SWEET
HORVU.MOREX.r3.1HG0083370	36.4397	-1.8231	0.585635	-3.11303	0.00185176	0.00615906	AP2/B3 transcription factor family protein
HORVU.MOREX.r3.2HG0202350	1915.52	-1.82268	0.28629	-6.36656	1.93317e-10	2.69159e-09	Glutamine synthetase
HORVU.MOREX.r3.7HG0684030	79.29	-1.82212	0.288118	-6.32423	2.54494e-10	3.47127e-09	ABC1 family protein kinase-like protein
HORVU.MOREX.r3.2HG0164700	95.0717	-1.82124	0.673798	-2.70295	0.00687268	0.0193095	Potassium transporter
HORVU.MOREX.r3.3HG0330940	49.7785	-1.82097	0.362103	-5.02888	4.93365e-07	3.66297e-06	GATA transcription factor, putative
HORVU.MOREX.r3.7HG0642820	10.4984	-1.82092	0.666984	-2.73009	0.00633173	0.0180224	RNase P Rpr2/Rpp21 subunit domain protein
HORVU.MOREX.r3.4HG0343800	50.3471	-1.82091	0.313818	-5.80245	6.53512e-09	6.91537e-08	Receptor-like kinase
HORVU.MOREX.r3.5HG0423110	52.2867	-1.82083	0.408041	-4.46238	8.10561e-06	4.74761e-05	Thaumatin-like protein
HORVU.MOREX.r3.2HG0213430	29.6624	-1.82068	0.515791	-3.52987	0.00041576	0.00164762	Calcium-dependent lipid-binding domain-containing protein
HORVU.MOREX.r3.2HG0188200	23.7463	-1.82033	0.532246	-3.4201	0.000625988	0.00236766	Calcium-dependent protein kinase
HORVU.MOREX.r3.7HG0658600	18.3877	-1.82019	0.499663	-3.64284	0.000269648	0.00111516	FAD-dependent oxidoreductase-like protein
HORVU.MOREX.r3.2HG0178560	167.644	-1.81992	0.277784	-6.55156	5.69408e-11	8.73501e-10	LA RNA-binding protein
HORVU.MOREX.r3.2HG0107820	22.6974	-1.81949	0.695384	-2.61653	0.00888281	0.0241425	Glycosyltransferases
HORVU.MOREX.r3.5HG0518540	263.531	-1.81916	0.26594	-6.84047	7.89331e-12	1.39846e-10	P-loop containing nucleoside triphosphate hydrolases superfamily protein
HORVU.MOREX.r3.5HG0501870	295.084	-1.81899	0.268443	-6.77607	1.2349e-11	2.11844e-10	Glycosyltransferase
HORVU.MOREX.r3.7HG0689040	566.631	-1.8184	0.313233	-5.80525	6.42683e-09	6.8129e-08	RNA-binding protein
HORVU.MOREX.r3.6HG0558970	14.726	-1.81785	0.55868	-3.25383	0.00113861	0.00401858	ABC transporter B family protein
HORVU.MOREX.r3.3HG0300810	60.5882	-1.81776	0.425282	-4.27424	1.91786e-05	0.000103718	Sialyltransferase-like protein 2
HORVU.MOREX.r3.7HG0728120	55.5124	-1.81689	0.407479	-4.45885	8.24004e-06	4.81528e-05	Macrophage migration inhibitory factor
HORVU.MOREX.r3.5HG0511830	64.1711	-1.81551	0.311872	-5.82131	5.83892e-09	6.25283e-08	Ankyrin repeat family protein
HORVU.MOREX.r3.1HG0081730	1468.79	-1.81541	0.261632	-6.93879	3.95479e-12	7.3574e-11	RNA binding protein
HORVU.MOREX.r3.7HG0701980	10.2219	-1.81507	0.757943	-2.39474	0.0166323	0.0416708	transmembrane protein, putative (DUF1218)
HORVU.MOREX.r3.2HG0189830	16.0688	-1.8136	0.489102	-3.70803	0.000208876	0.000890456	StAR lipid transfer-like protein
HORVU.MOREX.r3.2HG0149820	340.193	-1.81351	0.309349	-5.86233	4.5641e-09	5.02023e-08	Small nuclear ribonucleoprotein-associated protein
HORVU.MOREX.r3.5HG0457850	2068.69	-1.81345	0.205166	-8.83892	9.66445e-19	6.13606e-17	Actin
HORVU.MOREX.r3.3HG0294190	11.627	-1.81337	0.609925	-2.9731	0.00294805	0.00922739	Pentatricopeptide repeat-containing protein
HORVU.MOREX.r3.7HG0659730	7.347	-1.812	0.659558	-2.7473	0.00600882	0.0172187	Major facilitator superfamily protein
HORVU.MOREX.r3.2HG0197290	14.1642	-1.81189	0.686936	-2.63764	0.00834863	0.022901	Transducin family protein / WD-40 repeat family protein
[truncated: 3,987 more rows]

## Sheet: GB-GF
Gene ID	baseMean (GB-GF)	logFC (GB-GF)	lfcSE (GB-GF)	stat (GB-GF)	pvalue (GB-GF)	FDR (GB-GF)	IPK Gene Description
HORVU.MOREX.r3.4HG0392390	10.6884	-9.56606	1.79635	-5.32529	1.00795e-07	2.99712e-06	Proline-rich protein
HORVU.MOREX.r3.4HG0332150	34.3429	-8.75603	1.44748	-6.04915	1.45613e-09	7.53669e-08	O-methyltransferase
HORVU.MOREX.r3.2HG0105080	27.5272	-8.48061	1.39338	-6.08634	1.1552e-09	6.35871e-08	E3 ubiquitin-protein ligase
HORVU.MOREX.r3.1HG0000380	5.96392	-8.28933	1.84038	-4.50414	6.66419e-06	0.000106793	Pectin lyase-like superfamily protein
HORVU.MOREX.r3.6HG0595020	45.2592	-7.88869	1.13043	-6.97848	2.98383e-12	3.80416e-10	Leucine-rich repeat protein kinase family protein
HORVU.MOREX.r3.2HG0106600	19.981	-7.84681	1.59452	-4.92112	8.60511e-07	1.91042e-05	Germin-like protein
HORVU.MOREX.r3.5HG0448550	7.66642	-7.84447	1.39621	-5.61838	1.92754e-08	7.26888e-07	Transmembrane protein, putative
HORVU.MOREX.r3.3HG0275490	12.3133	-7.79765	1.48579	-5.24816	1.53629e-07	4.31032e-06	Zinc finger CCCH domain protein
HORVU.MOREX.r3.1HG0001420	20.6879	-7.63878	1.75537	-4.35167	1.35103e-05	0.000189373	Low-molecular-weight glutenin subunit
HORVU.MOREX.r3.3HG0251060	5.58901	-7.59725	1.47441	-5.15273	2.56723e-07	6.60433e-06	Pectinesterase
HORVU.MOREX.r3.1HG0068010	113.64	-7.57687	1.09856	-6.89707	5.30874e-12	6.09591e-10	Peroxidase
HORVU.MOREX.r3.5HG0472420	46.7778	-7.52313	1.12393	-6.69362	2.17719e-11	2.02959e-09	TPX2 (Targeting protein for Xklp2) family protein
HORVU.MOREX.r3.1HG0068040	15.4584	-7.01798	2.03641	-3.44625	0.000568431	0.00413424	High molecular weight glutenin subunit
HORVU.MOREX.r3.4HG0336550	7.42097	-6.9818	1.44411	-4.83467	1.33364e-06	2.77933e-05	Fantastic four-like protein
HORVU.MOREX.r3.4HG0342040	21.4045	-6.97361	2.0022	-3.48297	0.00049588	0.00371407	Cysteine proteinase
HORVU.MOREX.r3.3HG0330120	158.73	-6.9189	0.94826	-7.29641	2.95542e-13	5.07366e-11	O-methyltransferase
HORVU.MOREX.r3.2HG0174080	36.7896	-6.81368	1.00669	-6.76843	1.3019e-11	1.3201e-09	Protein YcgL
HORVU.MOREX.r3.7HG0714720	5.67383	-6.79898	1.57663	-4.31236	1.61522e-05	0.000219658	3'-N-debenzoyl-2'-deoxytaxol N-benzoyltransferase
HORVU.MOREX.r3.1HG0066870	11.7591	-6.76576	1.27456	-5.30831	1.10646e-07	3.23522e-06	Chaperone protein dnaJ
HORVU.MOREX.r3.1HG0085150	80.6385	-6.61884	1.33711	-4.9501	7.41766e-07	1.68131e-05	Cysteine protease
HORVU.MOREX.r3.5HG0449160	30.8652	-6.58599	1.14305	-5.76179	8.32286e-09	3.42584e-07	Amino acid permease
HORVU.MOREX.r3.2HG0097440	6.75461	-6.57235	1.47649	-4.45133	8.53411e-06	0.000131415	Heptahelical transmembrane protein 4
HORVU.MOREX.r3.4HG0395810	9.54242	-6.47129	1.92725	-3.35778	0.000785703	0.00539751	Programmed cell death protein 4
HORVU.MOREX.r3.1HG0077620	2.7018	-6.3901	2.38974	-2.67397	0.00749592	0.0325662	arginine N-methyltransferase, putative (DUF688)
HORVU.MOREX.r3.6HG0626420	30.7345	-6.28764	1.26806	-4.95848	7.10486e-07	1.61881e-05	D-amino acid dehydrogenase
HORVU.MOREX.r3.5HG0492390	6.38758	-6.27116	2.31485	-2.7091	0.00674656	0.0300485	Cysteine protease, putative
HORVU.MOREX.r3.5HG0469340	19.856	-6.23125	1.24393	-5.00933	5.46202e-07	1.28502e-05	Fasciclin-like arabinogalactan-protein-like
HORVU.MOREX.r3.3HG0255020	112.69	-6.2248	1.01572	-6.12849	8.8718e-10	5.02694e-08	Peroxidase
HORVU.MOREX.r3.1HG0077180	2.62359	-6.16982	1.6758	-3.68173	0.00023166	0.00198554	GDSL esterase/lipase
HORVU.MOREX.r3.2HG0214000	5.08	-6.15744	1.92753	-3.19447	0.0014009	0.00865899	Low temperature and salt responsive protein
HORVU.MOREX.r3.2HG0209180	20.9922	-6.10334	1.33651	-4.56661	4.95667e-06	8.36029e-05	Allantoinase
HORVU.MOREX.r3.1HG0067340	2.09594	-6.07825	1.67652	-3.62551	0.000288389	0.00237097	GDSL esterase/lipase
HORVU.MOREX.r3.7HG0674260	2.36136	-6.05886	1.37414	-4.4092	1.03752e-05	0.000153103	hydroxysteroid dehydrogenase 3
HORVU.MOREX.r3.6HG0540930	5.07363	-5.9116	2.02299	-2.92221	0.00347556	0.0178821	Isoflavone reductase-like protein
HORVU.MOREX.r3.5HG0512260	9.86964	-5.80286	1.1806	-4.91517	8.87056e-07	1.95186e-05	basic helix-loop-helix (bHLH) DNA-binding superfamily protein
HORVU.MOREX.r3.5HG0471030	5.6773	-5.79049	1.47558	-3.9242	8.70168e-05	0.000891716	Mitochondrial import inner membrane translocase subunit Tim22
HORVU.MOREX.r3.2HG0118620	2.1506	-5.78835	1.70996	-3.38508	0.00071158	0.00497503	Glycosyltransferase
HORVU.MOREX.r3.6HG0540880	13.4211	-5.77287	1.51828	-3.80225	0.000143386	0.00134098	4,5-dioxygenase-like protein
HORVU.MOREX.r3.2HG0115340	19.6657	-5.77249	1.00873	-5.72255	1.04939e-08	4.2119e-07	Short-chain dehydrogenase/reductase
HORVU.MOREX.r3.1HG0025530	13.4794	-5.72364	1.37856	-4.15189	3.29742e-05	0.000395942	Fasciclin-like arabinogalactan protein
HORVU.MOREX.r3.7HG0643290	23.8397	-5.69869	1.10541	-5.15526	2.53284e-07	6.53526e-06	O-methyltransferase-like protein
HORVU.MOREX.r3.5HG0521330	15.3645	-5.69166	2.17776	-2.61353	0.0089611	0.0374401	Plant invertase/pectin methylesterase inhibitor superfamily protein
HORVU.MOREX.r3.3HG0226220	154.818	-5.66769	0.649066	-8.73207	2.50059e-18	1.6676e-15	Protein COBRA, putative
HORVU.MOREX.r3.7HG0674560	3.86377	-5.65843	1.34676	-4.20152	2.65129e-05	0.000332398	Eukaryotic aspartyl protease family protein
HORVU.MOREX.r3.7HG0639980	1133.36	-5.64652	0.561127	-10.0628	8.06532e-24	3.49611e-20	Sucrose synthase
HORVU.MOREX.r3.3HG0288960	361.143	-5.64115	0.594109	-9.49514	2.19923e-21	3.46659e-18	Cellulose synthase
HORVU.MOREX.r3.7HG0651280	3.77294	-5.60155	2.14615	-2.61004	0.00905315	0.0377338	Cinnamoyl CoA reductase
HORVU.MOREX.r3.4HG0397970	1.89969	-5.59239	1.63318	-3.42423	0.000616536	0.00442472	Cyclin
HORVU.MOREX.r3.5HG0430270	16.7071	-5.55055	1.41907	-3.91139	9.17656e-05	0.000933758	Basic helix-loop-helix transcription factor
HORVU.MOREX.r3.2HG0097460	50.8706	-5.53225	0.858124	-6.44691	1.14151e-10	8.21269e-09	Alpha/beta-Hydrolases superfamily protein, putative
HORVU.MOREX.r3.2HG0215770	6.84187	-5.52926	1.24273	-4.44927	8.61627e-06	0.000131977	Thioesterase family protein
HORVU.MOREX.r3.2HG0099620	12.3184	-5.52804	1.39282	-3.96894	7.21917e-05	0.000766523	O-methyltransferase family protein
HORVU.MOREX.r3.5HG0420100	19.6308	-5.52208	1.70518	-3.23842	0.00120194	0.00761991	Puroindoline b
HORVU.MOREX.r3.6HG0623670	2.07852	-5.49505	1.9057	-2.88348	0.00393312	0.0197499	QWRF motif protein (DUF566)
HORVU.MOREX.r3.2HG0172750	5.75512	-5.45911	1.48314	-3.68079	0.000232517	0.00199092	C2 calcium/lipid-binding domain, CaLB
HORVU.MOREX.r3.4HG0359140	2.90493	-5.42525	1.51542	-3.58004	0.000343541	0.00274141	DUF538 family protein (Protein of unknown function, DUF538)
HORVU.MOREX.r3.2HG0147140	13.6585	-5.37571	1.69232	-3.17653	0.00149047	0.00907231	Actin-depolymerizing factor
HORVU.MOREX.r3.2HG0185570	1.62334	-5.3716	1.62256	-3.31058	0.000931035	0.00617567	transcription repressor
HORVU.MOREX.r3.3HG0283250	23.0399	-5.3476	1.07368	-4.98063	6.33775e-07	1.46131e-05	MYB transcription factor
HORVU.MOREX.r3.4HG0334970	18.4154	-5.34173	1.05899	-5.04419	4.55442e-07	1.09224e-05	Plasma membrane ATPase
HORVU.MOREX.r3.3HG0318900	11.2742	-5.32281	1.45618	-3.65533	0.000256851	0.00216296	Beta-1,3-glucanase
HORVU.MOREX.r3.3HG0234970	2.82069	-5.31928	1.62852	-3.26633	0.00108953	0.00703848	6,7-dimethyl-8-ribityllumazine synthase
HORVU.MOREX.r3.2HG0105420	38.0886	-5.29453	1.31601	-4.02318	5.74169e-05	0.000631695	Proline-rich protein, putative, expressed
HORVU.MOREX.r3.2HG0155470	2.63356	-5.29159	1.47795	-3.58036	0.000343127	0.00274141	L-ascorbate oxidase-like protein
HORVU.MOREX.r3.7HG0722360	49.2702	-5.27624	0.798336	-6.60905	3.86795e-11	3.30376e-09	Receptor-like protein kinase
HORVU.MOREX.r3.3HG0309780	8.47906	-5.27144	0.984539	-5.35422	8.59272e-08	2.61385e-06	RING/U-box superfamily protein
HORVU.MOREX.r3.3HG0302570	31.0899	-5.25391	1.15981	-4.52996	5.8995e-06	9.65281e-05	Laccase
HORVU.MOREX.r3.3HG0252270	136.28	-5.1939	0.693053	-7.49423	6.66885e-14	1.44539e-11	Germin-like protein 1
HORVU.MOREX.r3.5HG0511140	150.918	-5.1837	0.929573	-5.57643	2.45498e-08	8.96145e-07	Cysteine protease
HORVU.MOREX.r3.7HG0665050	246.499	-5.15999	0.824452	-6.25869	3.88223e-10	2.46572e-08	Germin-like protein
HORVU.MOREX.r3.4HG0331750	14.115	-5.15338	1.17465	-4.38715	1.14843e-05	0.000165251	2-oxoglutarate (2OG) and Fe(II)-dependent oxygenase superfamily protein
HORVU.MOREX.r3.2HG0210620	2.48683	-5.13128	1.78234	-2.87896	0.00398987	0.0199472	Acetyl-coenzyme A synthetase
HORVU.MOREX.r3.7HG0726310	119.362	-5.12913	0.771652	-6.64695	2.99237e-11	2.63374e-09	Flavonoid 3'-hydroxylase
HORVU.MOREX.r3.5HG0419480	61.9882	-5.10474	1.19736	-4.26333	2.01405e-05	0.000263958	Actin
HORVU.MOREX.r3.5HG0504050	2.16036	-5.08786	1.68219	-3.02454	0.0024901	0.0136301	11S globulin seed storage protein 2
HORVU.MOREX.r3.2HG0212960	44.3569	-5.0851	1.37072	-3.7098	0.000207419	0.00180999	Cysteine protease
HORVU.MOREX.r3.6HG0542590	2.41661	-5.01687	1.35588	-3.70008	0.000215534	0.00186749	3-ketoacyl-CoA synthase
HORVU.MOREX.r3.2HG0096220	9.23799	-5.01336	1.50175	-3.33834	0.000842811	0.00571063	WEB family protein
HORVU.MOREX.r3.5HG0439020	35.1662	-4.95107	1.35208	-3.66182	0.000250426	0.00211811	Aspartic proteinase nepenthesin-1
HORVU.MOREX.r3.3HG0285660	12.37	-4.94237	1.17774	-4.19648	2.7109e-05	0.000338287	NBS-LRR-like resistance protein
HORVU.MOREX.r3.4HG0380720	2.61576	-4.92582	1.36123	-3.61866	0.000296132	0.00242543	Major cell-surface adhesin PAc
HORVU.MOREX.r3.4HG0335590	6.91733	-4.91862	1.10725	-4.4422	8.90422e-06	0.000135549	Cytokinin riboside 5'-monophosphate phosphoribohydrolase
HORVU.MOREX.r3.6HG0563800	6.77987	-4.91755	1.39177	-3.53332	0.000410382	0.0031752	Leucine-rich repeat receptor-like protein kinase family protein
HORVU.MOREX.r3.3HG0222610	22.8809	-4.91229	1.26756	-3.8754	0.000106451	0.00105305	Pectinesterase
HORVU.MOREX.r3.4HG0384780	37.3775	-4.91044	0.858725	-5.71829	1.07598e-08	4.29873e-07	Trichome birefringence-like protein
HORVU.MOREX.r3.5HG0490330	112.548	-4.87866	0.727548	-6.70563	2.00545e-11	1.93181e-09	Fasciclin-like arabinogalactan protein
HORVU.MOREX.r3.1HG0076150	1236.51	-4.8583	0.521854	-9.30968	1.28218e-20	1.58798e-17	Isoflavone reductase-like protein
HORVU.MOREX.r3.4HG0333950	11.2918	-4.84013	1.019	-4.74988	2.03541e-06	3.9788e-05	Chalcone synthase
HORVU.MOREX.r3.1HG0075500	2.71726	-4.82963	1.88282	-2.56511	0.0103145	0.0417271	Benzyl alcohol O-benzoyltransferase
HORVU.MOREX.r3.1HG0000260	4.53751	-4.80029	1.4542	-3.30099	0.000963459	0.00636639	Dirigent protein
HORVU.MOREX.r3.4HG0399790	8.16709	-4.78789	1.30767	-3.66138	0.000250863	0.00212078	translocon at the outer envelope membrane of chloroplasts 159
HORVU.MOREX.r3.2HG0191260	258.126	-4.78518	0.720495	-6.64151	3.1048e-11	2.70523e-09	Histone-lysine N-methyltransferase 2C
HORVU.MOREX.r3.2HG0215550	146.813	-4.78264	0.636589	-7.51292	5.78219e-14	1.28535e-11	Peroxidase
HORVU.MOREX.r3.2HG0167300	13.3012	-4.76833	1.22201	-3.90204	9.53855e-05	0.000963243	Late embryogenesis abundant (LEA) hydroxyproline-rich glycoprotein family
HORVU.MOREX.r3.4HG0356750	2.58322	-4.76108	1.49215	-3.19076	0.00141899	0.00872998	Auxin efflux carrier component
HORVU.MOREX.r3.6HG0620130	3.13914	-4.75721	1.44243	-3.29806	0.000973558	0.0064087	Hydroxycinnamoyl-CoA shikimate/quinate hydroxycinnamoyltransferase
HORVU.MOREX.r3.7HG0752960	2.78273	-4.7508	1.52055	-3.12439	0.00178171	0.0104545	ABC transporter G family member
HORVU.MOREX.r3.6HG0624610	8.02599	-4.75014	1.6963	-2.8003	0.00510557	0.024198	Plasma membrane ATPase
HORVU.MOREX.r3.7HG0658350	4.79141	-4.74013	1.25812	-3.76763	0.000164804	0.00151273	Glycosyltransferase
HORVU.MOREX.r3.2HG0105470	161.459	-4.72708	0.993236	-4.75927	1.94293e-06	3.8236e-05	Proline-rich protein, putative, expressed
HORVU.MOREX.r3.6HG0633840	4.23686	-4.71651	1.38737	-3.3996	0.000674841	0.00477595	Auxin Efflux Carrier family protein
HORVU.MOREX.r3.1HG0076570	124.179	-4.71504	1.01657	-4.6382	3.51455e-06	6.31725e-05	Profilin
HORVU.MOREX.r3.6HG0540300	4.4364	-4.7117	1.77781	-2.65028	0.00804252	0.0343725	Invertase inhibitor
HORVU.MOREX.r3.3HG0220930	49.4717	-4.70337	1.02381	-4.594	4.34826e-06	7.56973e-05	WAT1-related protein
HORVU.MOREX.r3.5HG0497430	92.7981	-4.68856	0.636415	-7.36714	1.74332e-13	3.25026e-11	3-ketoacyl-CoA synthase
HORVU.MOREX.r3.4HG0393870	30.9469	-4.67913	0.898476	-5.20785	1.9104e-07	5.16762e-06	Peroxidase
HORVU.MOREX.r3.3HG0294300	193.564	-4.67619	0.490612	-9.53133	1.55285e-21	2.69249e-18	Sulfite exporter TauE/SafE family protein
HORVU.MOREX.r3.3HG0303550	8.96486	-4.67616	1.6358	-2.85864	0.00425455	0.021047	DNA glycosylase
HORVU.MOREX.r3.7HG0636690	14.7563	-4.66435	1.30423	-3.57632	0.000348461	0.00277792	Aspartic proteinase nepenthesin-1
HORVU.MOREX.r3.3HG0291990	28.3844	-4.65467	1.17698	-3.95476	7.66129e-05	0.000802653	NADH-quinone oxidoreductase subunit D
HORVU.MOREX.r3.7HG0732500	22.6662	-4.65454	1.05032	-4.43152	9.35697e-06	0.000140956	Xyloglucan 6-xylosyltransferase 1
HORVU.MOREX.r3.5HG0475380	23.6778	-4.65222	1.25371	-3.71077	0.000206628	0.0018058	Alcohol dehydrogenase
HORVU.MOREX.r3.1HG0073500	58.3189	-4.62574	0.928146	-4.98385	6.23301e-07	1.44099e-05	Laccase
HORVU.MOREX.r3.2HG0115410	54.9053	-4.61198	0.608593	-7.5781	3.5065e-14	8.19669e-12	Short-chain dehydrogenase/reductase family protein
HORVU.MOREX.r3.3HG0239280	2.18847	-4.5978	1.52598	-3.013	0.00258675	0.014091	Transcription initiation factor IIA subunit 2
HORVU.MOREX.r3.4HG0349460	5.33325	-4.58768	1.51691	-3.02436	0.00249158	0.0136301	Exocyst complex component, putative
HORVU.MOREX.r3.3HG0234240	15.7843	-4.58754	0.808941	-5.67104	1.41937e-08	5.60603e-07	Alpha/beta-hydrolase superfamily protein
HORVU.MOREX.r3.4HG0345560	127.793	-4.58392	0.68397	-6.70194	2.05672e-11	1.95942e-09	Dirigent protein
HORVU.MOREX.r3.5HG0482230	18.1338	-4.5579	0.786611	-5.79435	6.85879e-09	2.91482e-07	Transcription factor, putative
HORVU.MOREX.r3.2HG0192220	7.4587	-4.54763	1.54575	-2.94202	0.00326081	0.0169686	SAUR-like auxin-responsive family protein
HORVU.MOREX.r3.4HG0388460	75.6749	-4.54259	0.849919	-5.34473	9.05506e-08	2.72613e-06	Laccase
HORVU.MOREX.r3.3HG0274060	5.60348	-4.52642	1.17072	-3.86635	0.000110476	0.00108406	Aspartic proteinase
HORVU.MOREX.r3.4HG0349300	5.7118	-4.52253	1.08784	-4.15736	3.21953e-05	0.000387932	Auxin influx transporter
HORVU.MOREX.r3.1HG0088140	93.953	-4.50968	1.26878	-3.55436	0.000378907	0.00297548	Beta purothionin
HORVU.MOREX.r3.5HG0445440	18.8525	-4.49492	1.53266	-2.93275	0.00335977	0.0173948	Plant thionin family protein
HORVU.MOREX.r3.6HG0566190	77.0414	-4.49108	0.739168	-6.07585	1.23329e-09	6.74384e-08	Peroxidase
HORVU.MOREX.r3.5HG0484070	15.7158	-4.48794	1.38496	-3.24047	0.00119332	0.00757914	WRKY transcription factor
HORVU.MOREX.r3.2HG0107060	4.86331	-4.4836	1.36342	-3.28849	0.00100728	0.00659813	IAA-amino acid hydrolase ILR1
HORVU.MOREX.r3.1HG0069130	30.4554	-4.46766	1.45842	-3.06336	0.00218864	0.0123532	Glucan 1,3-beta-glucosidase
HORVU.MOREX.r3.5HG0513890	17.6997	-4.46244	1.30125	-3.42935	0.000605036	0.00435775	plasma membrane fusion protein
HORVU.MOREX.r3.5HG0433250	2.7551	-4.44529	1.70369	-2.60922	0.00907492	0.0377882	Basic-leucine zipper (BZIP) transcription factor family
HORVU.MOREX.r3.7HG0696660	4.3219	-4.42402	1.55275	-2.84916	0.0043835	0.0215062	Diacylglycerol kinase
HORVU.MOREX.r3.3HG0255130	6.20794	-4.41094	1.38801	-3.17789	0.00148349	0.00904397	Protein phytochrome kinase substrate 4
HORVU.MOREX.r3.6HG0623990	1.89947	-4.409	1.50627	-2.9271	0.00342141	0.0176507	C2 domain-containing protein / GRAM domain-containing protein
HORVU.MOREX.r3.1HG0070740	5.43724	-4.40439	1.77045	-2.48773	0.0128563	0.0496691	V-type proton ATPase subunit E
HORVU.MOREX.r3.3HG0246190	58.4547	-4.38437	0.840987	-5.21337	1.85444e-07	5.05569e-06	Cationic amino acid transporter
HORVU.MOREX.r3.7HG0653750	2.74643	-4.3811	1.40819	-3.11117	0.0018635	0.0108573	Non-specific lipid-transfer protein
HORVU.MOREX.r3.7HG0713200	7.58235	-4.36605	1.5114	-2.88875	0.00386773	0.0194893	GDSL esterase/lipase
HORVU.MOREX.r3.5HG0527260	17.9285	-4.34787	0.853534	-5.09397	3.50648e-07	8.73548e-06	Late embryogenesis abundant (LEA) hydroxyproline-rich glycoprotein family
HORVU.MOREX.r3.5HG0522380	2.07952	-4.3418	1.61102	-2.69506	0.00703757	0.0310495	Histone H2A
HORVU.MOREX.r3.2HG0136610	67.7234	-4.33801	0.773153	-5.6108	2.01392e-08	7.54199e-07	Cellulose synthase-like protein
HORVU.MOREX.r3.2HG0121760	3.6171	-4.33007	1.40418	-3.0837	0.00204443	0.0117069	Receptor-like kinase
HORVU.MOREX.r3.2HG0131570	115.178	-4.32359	0.575049	-7.51864	5.53509e-14	1.2464e-11	Constitutive photomorphogenesis protein 10
HORVU.MOREX.r3.7HG0689890	56.6228	-4.31977	1.11513	-3.87377	0.000107164	0.00105695	Calcium binding protein
HORVU.MOREX.r3.3HG0235160	2.53831	-4.31697	1.66401	-2.59432	0.00947789	0.0391	Transmembrane protein 97
HORVU.MOREX.r3.2HG0112430	3.02607	-4.31468	1.67687	-2.57305	0.0100806	0.0410299	Non-specific serine/threonine protein kinase
HORVU.MOREX.r3.4HG0337950	8.61093	-4.2899	1.02303	-4.19332	2.74897e-05	0.000340703	65-kDa microtubule-associated-like protein
HORVU.MOREX.r3.5HG0461830	1.76123	-4.27747	1.49428	-2.86257	0.00420222	0.0208416	F-box/kelch-repeat protein
HORVU.MOREX.r3.2HG0173360	5.08558	-4.26551	1.39263	-3.06293	0.00219183	0.0123631	Amino acid transporter, putative
HORVU.MOREX.r3.3HG0240640	8.0636	-4.251	1.28558	-3.30667	0.000944121	0.00625291	Glycosyltransferase
HORVU.MOREX.r3.5HG0465020	1.52748	-4.24718	1.59632	-2.66061	0.00779999	0.0336177	Plant cadmium resistance protein
HORVU.MOREX.r3.4HG0399470	12.4693	-4.24408	1.0323	-4.11127	3.93491e-05	0.000456066	Clathrin heavy chain
HORVU.MOREX.r3.7HG0706570	7.36316	-4.24289	1.15518	-3.67294	0.000239775	0.00204097	Translation initiation factor IF-2
HORVU.MOREX.r3.5HG0438400	1.44589	-4.23438	1.55702	-2.71953	0.00653743	0.029404	Pentatricopeptide repeat-containing protein, putative
HORVU.MOREX.r3.1HG0027280	1.65264	-4.19082	1.46754	-2.85568	0.0042945	0.0211902	Phototropic-responsive NPH3 family protein
HORVU.MOREX.r3.7HG0674400	6.52232	-4.1855	1.21508	-3.44463	0.000571832	0.00415375	Chaperone protein DNAj, putative
HORVU.MOREX.r3.3HG0233880	12.266	-4.17946	0.821024	-5.09054	3.57039e-07	8.83123e-06	Tryptophan aminotransferase
HORVU.MOREX.r3.5HG0420110	15.8779	-4.17773	1.43858	-2.90406	0.00368354	0.0187299	Puroindoline a
HORVU.MOREX.r3.5HG0433240	11.853	-4.17273	0.958106	-4.35519	1.32951e-05	0.000186862	Light-inducible protein CPRF2
HORVU.MOREX.r3.2HG0099690	2.2046	-4.17107	1.60971	-2.5912	0.00956427	0.0393813	Transcription factor
HORVU.MOREX.r3.2HG0106430	41.5868	-4.16711	0.670251	-6.21724	5.05972e-10	3.0891e-08	Sulfotransferase
HORVU.MOREX.r3.4HG0405050	2.24721	-4.16085	1.51762	-2.74169	0.00611231	0.0279634	DUF1677 family protein
HORVU.MOREX.r3.4HG0347320	9.99	-4.14707	1.4251	-2.91003	0.00361397	0.0184302	S-adenosyl-L-methionine-dependent methyltransferases superfamily protein
HORVU.MOREX.r3.2HG0107650	22.6004	-4.14231	0.618204	-6.70055	2.0763e-11	1.96727e-09	UDP-Glycosyltransferase
HORVU.MOREX.r3.2HG0182210	58.5639	-4.13896	0.674692	-6.13459	8.53783e-10	4.86965e-08	Transporter-related family protein
HORVU.MOREX.r3.6HG0571650	4.4151	-4.13293	1.03113	-4.00816	6.11933e-05	0.000664806	transglycosylase
HORVU.MOREX.r3.3HG0219290	187.675	-4.13159	0.647218	-6.38361	1.72963e-10	1.18071e-08	WAT1-related protein
HORVU.MOREX.r3.5HG0482580	6.29989	-4.11068	1.23856	-3.31893	0.000903646	0.00603092	Eukaryotic aspartyl protease family protein
HORVU.MOREX.r3.2HG0172690	69.932	-4.11049	0.730233	-5.62901	1.8125e-08	6.89187e-07	Sugar transporter, putative
HORVU.MOREX.r3.6HG0557280	115.551	-4.10482	0.622803	-6.59089	4.37194e-11	3.62704e-09	Glucan endo-1,3-beta-glucosidase 3
HORVU.MOREX.r3.3HG0235910	256.288	-4.09317	0.747806	-5.47358	4.41045e-08	1.47063e-06	Fasciclin-like arabinogalactan protein
HORVU.MOREX.r3.1HG0055010	1.48041	-4.06029	1.54705	-2.62453	0.0086768	0.036511	Glutathione S-transferase
HORVU.MOREX.r3.7HG0739750	4.17275	-4.04969	1.02755	-3.94112	8.11029e-05	0.00084005	cyclin-dependent kinase inhibitor
HORVU.MOREX.r3.3HG0230270	97.0946	-4.04559	1.39613	-2.89772	0.00375881	0.0190344	Alpha amylase inhibitor protein
HORVU.MOREX.r3.1HG0004220	4.31909	-4.03992	1.20048	-3.36525	0.000764755	0.00527106	Cysteine proteinase
HORVU.MOREX.r3.6HG0599280	232.39	-4.03261	0.519433	-7.76349	8.26258e-15	2.42822e-12	Aldehyde dehydrogenase
HORVU.MOREX.r3.3HG0302520	165.043	-4.03132	0.693558	-5.81252	6.1541e-09	2.64123e-07	Laccase
HORVU.MOREX.r3.6HG0564530	40.958	-4.02242	0.805238	-4.99532	5.87388e-07	1.36708e-05	glucuronoxylan 4-O-methyltransferase-like protein (DUF579)
HORVU.MOREX.r3.2HG0127500	5.70035	-4.01399	1.57288	-2.552	0.0107107	0.0430329	Dihydroflavonol-4-reductase
HORVU.MOREX.r3.1HG0055600	3.42541	-4.001	1.12942	-3.54253	0.000396304	0.00308693	F-box and Leucine Rich Repeat domains containing protein, putative isoform 1
HORVU.MOREX.r3.2HG0206630	56.9952	-3.99994	0.770642	-5.19039	2.09852e-07	5.56365e-06	glutamate receptor 2.6
HORVU.MOREX.r3.5HG0443490	7.45499	-3.99512	1.41855	-2.81635	0.00485732	0.0233235	Pectin methylesterase inhibitor
HORVU.MOREX.r3.7HG0730990	3.54776	-3.98957	1.53143	-2.60513	0.00918389	0.0381321	Glutathione synthetase
HORVU.MOREX.r3.3HG0296480	4.24264	-3.97302	1.41801	-2.80184	0.00508123	0.0241181	Kinetochore protein nuf2, putative
HORVU.MOREX.r3.7HG0656620	4.54398	-3.96052	1.38414	-2.86137	0.00421821	0.0209149	debranching enzyme 1
HORVU.MOREX.r3.5HG0444200	46.9689	-3.95399	1.09555	-3.60913	0.00030722	0.00249269	Pathogenesis-related protein 1
HORVU.MOREX.r3.5HG0531900	4.25909	-3.94064	1.00546	-3.91926	8.88231e-05	0.000906477	Leucine-rich repeat receptor-like protein kinase
HORVU.MOREX.r3.2HG0180010	3.01904	-3.931	1.44534	-2.71977	0.00653264	0.0293901	Leucine-rich repeat protein kinase family protein
HORVU.MOREX.r3.2HG0214080	101.913	-3.91868	0.683204	-5.73574	9.70863e-09	3.93313e-07	Glutathione peroxidase
HORVU.MOREX.r3.5HG0479030	50.2649	-3.91769	0.574427	-6.82018	9.09293e-12	9.38467e-10	Alcohol dehydrogenase, putative
HORVU.MOREX.r3.3HG0312760	444.789	-3.9103	0.555575	-7.03829	1.94608e-12	2.57581e-10	Beta-glucosidase, putative
HORVU.MOREX.r3.3HG0219790	101.327	-3.8955	0.569094	-6.84509	7.64254e-12	8.08012e-10	TPX2 (Targeting protein for Xklp2) family protein
HORVU.MOREX.r3.1HG0041280	242.8	-3.89534	0.57352	-6.79198	1.10603e-11	1.13476e-09	Cellulose synthase
HORVU.MOREX.r3.2HG0199660	11.6424	-3.8949	1.28328	-3.03512	0.00240441	0.0133025	Pollen Ole e 1 allergen/extensin
HORVU.MOREX.r3.7HG0659160	25.3627	-3.88839	0.780062	-4.98472	6.20522e-07	1.43648e-05	Cinnamoyl CoA reductase
HORVU.MOREX.r3.2HG0182690	5.76189	-3.8869	1.2353	-3.14652	0.00165226	0.0098381	Glycosyltransferase
HORVU.MOREX.r3.2HG0198220	33.7959	-3.87548	0.775534	-4.99717	5.81774e-07	1.35766e-05	CRIB domain-containing protein RIC10
HORVU.MOREX.r3.4HG0344270	5.48671	-3.87352	1.3561	-2.85636	0.00428529	0.0211688	Zinc finger-homeodomain protein 1
HORVU.MOREX.r3.3HG0220240	17.7527	-3.86857	0.843819	-4.5846	4.54866e-06	7.80111e-05	Fatty acyl-CoA reductase
HORVU.MOREX.r3.5HG0497400	5.32606	-3.86216	1.1515	-3.35404	0.000796399	0.00546232	Alpha-L-fucosidase 1
HORVU.MOREX.r3.3HG0287690	148.29	-3.858	0.832497	-4.63425	3.58231e-06	6.42334e-05	Profilin
HORVU.MOREX.r3.5HG0485780	332.244	-3.82637	0.574282	-6.66288	2.68509e-11	2.39984e-09	1-aminocyclopropane-1-carboxylate oxidase
HORVU.MOREX.r3.3HG0237080	26.913	-3.82474	1.21403	-3.15045	0.00163018	0.0097434	Protodermal factor 1
HORVU.MOREX.r3.4HG0405130	47.1172	-3.8163	0.651267	-5.85981	4.63401e-09	2.10338e-07	Methyl esterase
HORVU.MOREX.r3.4HG0394130	32.6083	-3.80238	0.733817	-5.18165	2.19929e-07	5.7778e-06	Glucan endo-1,3-beta-glucosidase, putative
HORVU.MOREX.r3.1HG0006840	3.48434	-3.80212	1.35467	-2.80668	0.00500544	0.0238563	Receptor-like protein kinase
HORVU.MOREX.r3.3HG0249180	11.4959	-3.79587	0.872909	-4.34853	1.37053e-05	0.000191267	Aquaporin-like protein
HORVU.MOREX.r3.3HG0312430	3.61349	-3.78666	1.42244	-2.6621	0.00776556	0.033511	E3 ubiquitin protein ligase drip2
HORVU.MOREX.r3.6HG0551650	10.5381	-3.78349	0.899276	-4.20726	2.58486e-05	0.000325956	Cyclin family protein
HORVU.MOREX.r3.7HG0737860	16.5394	-3.77674	1.37657	-2.74359	0.00607715	0.0278172	Receptor-kinase, putative
HORVU.MOREX.r3.7HG0666880	55.3561	-3.77256	0.652862	-5.77851	7.53673e-09	3.1565e-07	Auxin efflux carrier component
HORVU.MOREX.r3.1HG0017410	4.62333	-3.76938	1.15274	-3.26993	0.00107573	0.00695972	Peroxidase
HORVU.MOREX.r3.5HG0490650	53.072	-3.7412	0.572995	-6.5292	6.61209e-11	5.21123e-09	Nucleolar-like protein
HORVU.MOREX.r3.5HG0491190	46.6835	-3.7374	0.628792	-5.94378	2.78529e-09	1.35278e-07	Cinnamoyl-CoA reductase 4
HORVU.MOREX.r3.7HG0726740	16.1684	-3.72266	1.13473	-3.28065	0.00103569	0.00674925	Mitochondrial import inner membrane translocase subunit tim-10 isoform 2
HORVU.MOREX.r3.3HG0313240	3.94383	-3.71037	1.35125	-2.74589	0.00603479	0.0276598	Fatty acyl-CoA reductase
HORVU.MOREX.r3.3HG0286790	4.8053	-3.70814	1.2454	-2.97748	0.00290629	0.0154105	RING/FYVE/PHD zinc finger superfamily protein, putative
HORVU.MOREX.r3.2HG0182840	13.5415	-3.70621	1.34494	-2.75566	0.00585732	0.027025	Yellow stripe-like transporter 12
HORVU.MOREX.r3.3HG0285400	51.1803	-3.69842	0.862229	-4.28937	1.79184e-05	0.000239359	Copper transport protein family
HORVU.MOREX.r3.2HG0104740	342.111	-3.69005	0.721289	-5.11591	3.1223e-07	7.88028e-06	Ribulose bisphosphate carboxylase small chain
HORVU.MOREX.r3.1HG0026420	99.0383	-3.68647	0.40029	-9.20951	3.27623e-20	3.55041e-17	Tryptophan aminotransferase
HORVU.MOREX.r3.3HG0283290	5.35997	-3.68496	1.43401	-2.56969	0.010179	0.041343	RING/U-box superfamily protein
HORVU.MOREX.r3.4HG0408620	36.0344	-3.68283	0.608558	-6.05173	1.43303e-09	7.48483e-08	translation initiation factor
HORVU.MOREX.r3.3HG0305900	110.344	-3.6797	0.627829	-5.86098	4.60147e-09	2.09729e-07	IQ domain-containing protein
HORVU.MOREX.r3.1HG0091130	13.8251	-3.67417	1.20749	-3.04282	0.00234371	0.0130165	Allergen, putative
HORVU.MOREX.r3.5HG0446040	255.089	-3.67339	0.590821	-6.21742	5.05385e-10	3.0891e-08	COBRA-like protein
HORVU.MOREX.r3.3HG0267290	3.67315	-3.66612	1.4553	-2.51916	0.0117636	0.0463461	basic helix-loop-helix (bHLH) DNA-binding superfamily protein
HORVU.MOREX.r3.3HG0253860	298.128	-3.66519	0.505864	-7.24541	4.31132e-13	7.05227e-11	Rapid alkalinization factor (RALF) family protein
HORVU.MOREX.r3.5HG0436820	2.578	-3.66424	1.36814	-2.67826	0.00740049	0.0322405	Cysteine/histidine-rich C1 domain protein
HORVU.MOREX.r3.4HG0362740	4.09103	-3.66303	1.36407	-2.68537	0.00724486	0.0317379	MADS-box transcription factor family protein
HORVU.MOREX.r3.7HG0724970	20.1464	-3.66217	1.13891	-3.21549	0.00130222	0.00815722	Pectin lyase-like superfamily protein, putative
HORVU.MOREX.r3.7HG0681230	7.43764	-3.66002	1.3991	-2.61599	0.00889693	0.0372258	DnaJ
HORVU.MOREX.r3.4HG0414960	1135.39	-3.65958	0.478938	-7.64104	2.15478e-14	5.26223e-12	Apyrase
HORVU.MOREX.r3.2HG0196540	8.2899	-3.65318	1.41701	-2.57809	0.0099349	0.0405733	Receptor-like kinase
HORVU.MOREX.r3.2HG0106870	124.367	-3.64953	1.13808	-3.20675	0.00134243	0.00835822	Amine oxidase
HORVU.MOREX.r3.6HG0620360	10.7088	-3.63096	1.21852	-2.97982	0.00288415	0.0153306	Endoglucanase
HORVU.MOREX.r3.5HG0532180	85.4165	-3.63079	0.762345	-4.76266	1.91059e-06	3.77739e-05	Glycosyltransferase
HORVU.MOREX.r3.4HG0410700	4.33156	-3.63021	1.41302	-2.56912	0.0101958	0.041392	Calcium dependent protein kinase
HORVU.MOREX.r3.4HG0411460	143.956	-3.62628	0.641801	-5.65016	1.60295e-08	6.14448e-07	Peptide transporter
HORVU.MOREX.r3.3HG0234950	44.0485	-3.61892	0.584906	-6.18719	6.12471e-10	3.61212e-08	Multidrug resistance 3
HORVU.MOREX.r3.1HG0013170	5.58476	-3.6172	1.44991	-2.49477	0.0126037	0.0488458	2-oxoglutarate (2OG) and Fe(II)-dependent oxygenase superfamily protein
HORVU.MOREX.r3.5HG0529760	23.2859	-3.61629	0.645421	-5.60299	2.10683e-08	7.77241e-07	Glucan endo-1,3-beta-glucosidase 1
HORVU.MOREX.r3.5HG0480230	6.37817	-3.60064	0.913132	-3.94318	8.04093e-05	0.00083486	GDSL esterase/lipase
HORVU.MOREX.r3.6HG0607680	44.3515	-3.60053	0.698316	-5.15602	2.52255e-07	6.52541e-06	Transcription factor RADIALIS
HORVU.MOREX.r3.4HG0357630	3.12799	-3.59752	1.03214	-3.4855	0.000491218	0.00368464	Pathogenesis-related thaumatin family protein
HORVU.MOREX.r3.7HG0670410	7.82751	-3.59241	0.851748	-4.21769	2.46819e-05	0.000312379	3-ketoacyl-CoA synthase
HORVU.MOREX.r3.2HG0182000	16.2962	-3.59182	0.982615	-3.65537	0.000256809	0.00216296	Glucuronoxylan 4-O-methyltransferase
HORVU.MOREX.r3.1HG0089480	179.849	-3.58675	0.610415	-5.87591	4.20529e-09	1.94441e-07	Subtilisin-like protease
HORVU.MOREX.r3.4HG0331180	38.1948	-3.57439	1.22324	-2.92207	0.00347718	0.0178851	Pollen allergen Phl p 5
HORVU.MOREX.r3.7HG0679360	28.2226	-3.56689	0.675669	-5.27904	1.29861e-07	3.69125e-06	Nucleolar-like protein
HORVU.MOREX.r3.7HG0654960	4.09093	-3.56453	1.29195	-2.75903	0.00579738	0.0267913	Serine carboxypeptidase family protein, expressed
HORVU.MOREX.r3.5HG0438910	97.7993	-3.55104	0.378261	-9.3878	6.12688e-21	8.85283e-18	BTB/POZ domain-containing protein
HORVU.MOREX.r3.1HG0046210	9.77791	-3.53801	0.812565	-4.35412	1.336e-05	0.00018757	Receptor kinase
HORVU.MOREX.r3.5HG0495470	3.51776	-3.53092	1.2958	-2.7249	0.00643209	0.0290735	Core-2/I-branching beta-1,6-N-acetylglucosaminyltransferase family protein
HORVU.MOREX.r3.1HG0000480	22.0977	-3.5223	1.09103	-3.22842	0.00124476	0.00784548	Jasmonate-induced protein
HORVU.MOREX.r3.3HG0298390	20.2124	-3.52102	0.567101	-6.20881	5.33879e-10	3.22508e-08	Adenine nucleotide alpha hydrolases-like superfamily protein
HORVU.MOREX.r3.5HG0498910	12.9169	-3.51946	0.928847	-3.78906	0.000151219	0.00140369	Myb factor
HORVU.MOREX.r3.1HG0079120	5824.8	-3.50769	0.57736	-6.07539	1.23683e-09	6.74384e-08	Methyltransferase
HORVU.MOREX.r3.5HG0462580	5.0335	-3.50598	1.15364	-3.03907	0.00237312	0.0131462	Cysteine proteinase
HORVU.MOREX.r3.2HG0186440	2.64532	-3.5	1.24792	-2.80467	0.00503684	0.0239533	Protein SPIRAL1
HORVU.MOREX.r3.1HG0080310	5.16633	-3.49553	0.953628	-3.6655	0.000246853	0.00209198	Cytokinin riboside 5'-monophosphate phosphoribohydrolase
HORVU.MOREX.r3.5HG0482670	187.754	-3.48052	0.5909	-5.8902	3.85721e-09	1.80757e-07	Cellulose synthase
HORVU.MOREX.r3.3HG0255490	37.8012	-3.47718	0.503213	-6.90995	4.84822e-12	5.75776e-10	RING finger protein
HORVU.MOREX.r3.2HG0176510	8.36574	-3.46689	0.730783	-4.74407	2.09462e-06	4.07535e-05	Short-chain dehydrogenase/reductase
HORVU.MOREX.r3.5HG0484590	3.64596	-3.46638	1.09981	-3.1518	0.00162268	0.00971871	O-methyltransferase
HORVU.MOREX.r3.5HG0522480	250.68	-3.46635	0.573313	-6.04617	1.4833e-09	7.63173e-08	RAC-gamma serine/threonine-protein kinase
HORVU.MOREX.r3.2HG0184260	34.9394	-3.46588	0.994663	-3.48448	0.000493099	0.00369643	O-glucosyltransferase rumi
HORVU.MOREX.r3.1HG0048060	4.04126	-3.45803	1.38874	-2.49004	0.0127729	0.049402	LIM domain containing protein
HORVU.MOREX.r3.7HG0641960	16.2419	-3.45683	1.19454	-2.89385	0.0038055	0.0192428	Beta-galactosidase
HORVU.MOREX.r3.5HG0515500	49.9088	-3.45506	0.925286	-3.73404	0.00018843	0.00167548	Leguminosin group485 secreted peptide
HORVU.MOREX.r3.2HG0166300	11.2238	-3.45372	1.35708	-2.54497	0.0109287	0.0436822	Glucan endo-1,3-beta-glucosidase, putative
HORVU.MOREX.r3.5HG0485540	4.22201	-3.45025	1.27905	-2.6975	0.00698617	0.0308698	WAT1-related protein
HORVU.MOREX.r3.4HG0342090	4.68299	-3.44484	1.07247	-3.21206	0.00131786	0.00824033	Remorin
HORVU.MOREX.r3.7HG0667150	5.32654	-3.43584	1.21752	-2.82199	0.00477274	0.0230065	Rac-like GTP-binding protein
HORVU.MOREX.r3.4HG0390450	96.0867	-3.43411	0.641756	-5.35112	8.74136e-08	2.64976e-06	Phospholipase A2
HORVU.MOREX.r3.5HG0427780	6.32131	-3.42499	0.898922	-3.8101	0.000138909	0.00131185	Kinesin-related protein
HORVU.MOREX.r3.2HG0189290	2.39396	-3.41821	1.30674	-2.61582	0.00890141	0.0372356	Serine carboxypeptidase family protein, expressed
HORVU.MOREX.r3.4HG0409620	120.72	-3.41394	1.20351	-2.83665	0.00455902	0.0221562	Alpha amylase inhibitor protein
HORVU.MOREX.r3.6HG0592090	139.421	-3.41312	0.459507	-7.42779	1.10428e-13	2.21418e-11	Ankyrin repeat-like protein
HORVU.MOREX.r3.2HG0108380	8.21962	-3.39713	1.01405	-3.35008	0.000807893	0.00551933	Pyruvate decarboxylase
HORVU.MOREX.r3.7HG0656900	26.5554	-3.38128	0.845359	-3.99982	6.33917e-05	0.000684402	Receptor-like protein kinase
HORVU.MOREX.r3.2HG0194810	7.02225	-3.37714	1.0712	-3.15268	0.00161779	0.00969949	Gag-Pro-Pol polyprotein
HORVU.MOREX.r3.5HG0497440	2.54493	-3.37093	1.33868	-2.51809	0.0117992	0.0464511	3-ketoacyl-CoA synthase
HORVU.MOREX.r3.4HG0344370	14.755	-3.35545	1.02097	-3.28653	0.0010143	0.00663406	Glucuronoxylan 4-O-methyltransferase
HORVU.MOREX.r3.7HG0667240	24.0781	-3.34759	0.932934	-3.58823	0.000332926	0.00267374	Trichome birefringence-like protein
HORVU.MOREX.r3.3HG0276460	5.45528	-3.3323	1.25489	-2.65546	0.00792009	0.0340062	Glycogen synthase
HORVU.MOREX.r3.3HG0270100	10.0929	-3.32579	0.799717	-4.15871	3.2005e-05	0.000386984	MYB-related transcription factor
HORVU.MOREX.r3.5HG0460940	34.2302	-3.3195	0.469248	-7.0741	1.50427e-12	2.07004e-10	Ankyrin repeat family protein / BTB/POZ domain-containing protein
HORVU.MOREX.r3.3HG0232050	175.239	-3.31242	0.569112	-5.82034	5.87276e-09	2.53303e-07	transmembrane protein, putative (DUF 3339)
HORVU.MOREX.r3.5HG0486550	4.39219	-3.31107	1.16757	-2.83587	0.00457011	0.022192	Protein WEAK CHLOROPLAST MOVEMENT UNDER BLUE LIGHT 1
HORVU.MOREX.r3.3HG0218110	17.5146	-3.30025	0.901997	-3.65882	0.000253378	0.00213891	Subtilisin-like protease
HORVU.MOREX.r3.1HG0012730	11.7957	-3.29844	0.736459	-4.47878	7.50717e-06	0.000118119	Adenine/guanine permease
HORVU.MOREX.r3.1HG0006660	31.9725	-3.29635	0.681312	-4.83824	1.30996e-06	2.7405e-05	Inorganic pyrophosphatase family protein
HORVU.MOREX.r3.6HG0601800	40.8638	-3.2962	0.989613	-3.3308	0.000865978	0.00583114	Actin-depolymerizing factor
HORVU.MOREX.r3.3HG0288580	11.5867	-3.293	1.00431	-3.27886	0.00104228	0.00677366	RNA-binding S4 domain-containing protein
HORVU.MOREX.r3.2HG0123280	18.1381	-3.29149	0.641924	-5.12754	2.93547e-07	7.47403e-06	Heavy-metal-associated domain-containing protein, putative, expressed
HORVU.MOREX.r3.3HG0219940	31.9962	-3.28692	0.914009	-3.59616	0.000322954	0.00260815	Fasciclin-like arabinogalactan
HORVU.MOREX.r3.5HG0525430	81.6211	-3.28345	0.65386	-5.02165	5.12298e-07	1.21349e-05	Trichome birefringence-like protein
HORVU.MOREX.r3.6HG0594570	10.6936	-3.28	0.91234	-3.59516	0.000324198	0.00261455	Filament-like plant protein
HORVU.MOREX.r3.4HG0392580	17.7646	-3.27468	0.835512	-3.91938	8.87786e-05	0.000906477	Pathogenesis-related thaumatin-like protein
HORVU.MOREX.r3.6HG0542940	160.935	-3.27244	0.562515	-5.81751	5.97308e-09	2.56991e-07	Allene oxide synthase
HORVU.MOREX.r3.4HG0417840	101.111	-3.26559	0.58779	-5.55571	2.76482e-08	9.84379e-07	Protein WEAK CHLOROPLAST MOVEMENT UNDER BLUE LIGHT 1
HORVU.MOREX.r3.1HG0056570	67.8601	-3.26539	0.668174	-4.88703	1.02368e-06	2.22149e-05	Expansin protein
HORVU.MOREX.r3.6HG0553430	13.7599	-3.26304	0.696507	-4.68487	2.80138e-06	5.21172e-05	Transmembrane protein, putative
HORVU.MOREX.r3.5HG0509220	18.4247	-3.25993	1.0843	-3.00647	0.00264299	0.0143164	Transducin/WD40 repeat protein
HORVU.MOREX.r3.2HG0099800	5.86944	-3.25491	1.01822	-3.19667	0.00139022	0.00860891	Carboxymethylenebutenolidase-like protein
HORVU.MOREX.r3.2HG0172580	4.80489	-3.25217	1.1252	-2.89032	0.00384854	0.0194208	Sugar transporter, putative
HORVU.MOREX.r3.3HG0280250	15.0467	-3.25153	0.77079	-4.21844	2.46004e-05	0.000311575	Purine permease
HORVU.MOREX.r3.5HG0519500	37.2299	-3.24866	1.19071	-2.72834	0.00636544	0.0288475	Tryptophan synthase alpha chain
HORVU.MOREX.r3.2HG0104650	44.276	-3.23844	0.681263	-4.75359	1.99839e-06	3.9197e-05	Thioredoxin superfamily protein
HORVU.MOREX.r3.2HG0212860	5.0921	-3.23589	1.05463	-3.06827	0.00215301	0.0122196	Leucine-rich repeat receptor-like protein kinase family
HORVU.MOREX.r3.1HG0018050	112.513	-3.22866	0.588335	-5.48778	4.07011e-08	1.38003e-06	3-N-debenzoyl-2-deoxytaxol N-benzoyltransferase
HORVU.MOREX.r3.3HG0300560	59.8457	-3.22786	0.518807	-6.2217	4.91797e-10	3.03462e-08	ADP-ribosylation factor GTPase-activating protein AGD10
HORVU.MOREX.r3.3HG0303800	9.38521	-3.22223	0.710038	-4.53811	5.67606e-06	9.34637e-05	GDSL esterase/lipase
HORVU.MOREX.r3.4HG0417010	7.35564	-3.22018	1.14455	-2.81348	0.00490077	0.0234736	Receptor protein kinase, putative
HORVU.MOREX.r3.7HG0653830	10.1918	-3.21448	1.00727	-3.19129	0.00141641	0.00872998	O-acyltransferase WSD1
HORVU.MOREX.r3.7HG0648800	229.989	-3.21423	1.13298	-2.83697	0.00455439	0.0221511	Dimeric alpha-amylase inhibitor
HORVU.MOREX.r3.4HG0385680	8.92737	-3.20157	0.86778	-3.68938	0.000224802	0.00193537	RNA-binding protein
HORVU.MOREX.r3.1HG0018590	5.31848	-3.19317	1.05509	-3.02644	0.00247455	0.0135736	MYB transcription factor
HORVU.MOREX.r3.7HG0680040	3.18975	-3.1893	1.22248	-2.60889	0.0090837	0.0377975	Ribosomal small subunit pseudouridine synthase A
HORVU.MOREX.r3.1HG0018240	11.0839	-3.18906	0.817575	-3.90064	9.59393e-05	0.000967709	ATP synthase subunit beta
HORVU.MOREX.r3.7HG0671910	3.02263	-3.1832	1.24775	-2.55116	0.0107364	0.0431066	Phosphatidylinositol 4-kinase gamma-like protein
HORVU.MOREX.r3.1HG0084740	32.756	-3.18212	0.668371	-4.76101	1.92629e-06	3.79977e-05	Oligopeptide transporter
HORVU.MOREX.r3.7HG0687050	17.623	-3.1759	0.634381	-5.0063	5.54877e-07	1.30167e-05	NC domain-containing protein
HORVU.MOREX.r3.5HG0482470	32.95	-3.17509	0.734555	-4.32246	1.54296e-05	0.000211657	S-adenosylmethionine decarboxylase proenzyme
HORVU.MOREX.r3.5HG0460910	42.7581	-3.16893	0.609274	-5.20117	1.98041e-07	5.32378e-06	Strictosidine synthase family protein
HORVU.MOREX.r3.5HG0521710	4.0086	-3.16554	1.21439	-2.60668	0.00914239	0.0379962	Aspartic proteinase nepenthesin-1
HORVU.MOREX.r3.3HG0312750	12.5555	-3.16432	0.781475	-4.04917	5.14006e-05	0.000576105	F-box family protein
HORVU.MOREX.r3.5HG0495090	6.27223	-3.16261	1.02296	-3.09163	0.0019906	0.0114554	basic helix-loop-helix (bHLH) DNA-binding superfamily protein
HORVU.MOREX.r3.2HG0170250	20.1974	-3.16125	0.680729	-4.64392	3.41857e-06	6.18088e-05	Response regulator
HORVU.MOREX.r3.5HG0429360	7.94426	-3.15425	1.04282	-3.02472	0.00248864	0.0136293	Pectinesterase
HORVU.MOREX.r3.4HG0390710	9.65378	-3.15185	1.15204	-2.73588	0.00622143	0.0283365	Basic blue protein
HORVU.MOREX.r3.1HG0070730	166.35	-3.15164	0.602214	-5.23343	1.66391e-07	4.6309e-06	Glycosyltransferase
HORVU.MOREX.r3.2HG0104730	104.75	-3.14714	0.750552	-4.1931	2.75171e-05	0.000340799	Ribulose bisphosphate carboxylase small chain
HORVU.MOREX.r3.2HG0185050	18.0053	-3.1438	0.692737	-4.53824	5.67259e-06	9.34637e-05	Kinase family protein
HORVU.MOREX.r3.6HG0616740	59.0315	-3.14118	0.531333	-5.91189	3.38213e-09	1.6155e-07	Rapid alkalinization factor 1
HORVU.MOREX.r3.3HG0236780	21.0348	-3.13972	0.604775	-5.19154	2.08558e-07	5.55877e-06	Auxin-responsive protein
HORVU.MOREX.r3.3HG0254260	9.04419	-3.13793	0.879014	-3.56983	0.000357211	0.00283854	Kinesin, putative
HORVU.MOREX.r3.5HG0516880	47.4199	-3.13669	0.605255	-5.18243	2.19008e-07	5.76233e-06	Zinc finger protein, putative
HORVU.MOREX.r3.6HG0540870	40.3411	-3.10119	0.987676	-3.13988	0.00169015	0.0100258	Receptor-like protein kinase
HORVU.MOREX.r3.6HG0615550	102.657	-3.09781	0.438997	-7.05655	1.70688e-12	2.31215e-10	Auxin efflux carrier component
HORVU.MOREX.r3.2HG0199260	220.88	-3.09304	0.493124	-6.27233	3.55681e-10	2.29262e-08	Glycosyltransferase
HORVU.MOREX.r3.3HG0293360	45.5959	-3.08982	0.690352	-4.47572	7.61537e-06	0.000119496	Methylthioribulose-1-phosphate dehydratase
HORVU.MOREX.r3.3HG0308570	5.31249	-3.08213	1.23882	-2.48796	0.012848	0.0496481	Fiber protein Fb34
HORVU.MOREX.r3.2HG0206030	89.8864	-3.07377	0.606142	-5.07104	3.95646e-07	9.64854e-06	ATP-binding cassette sub-family A member 7
HORVU.MOREX.r3.2HG0168900	6.50232	-3.06694	1.18393	-2.59047	0.00958438	0.0394502	Neutral/alkaline invertase
HORVU.MOREX.r3.4HG0394140	119.77	-3.05738	0.688638	-4.43975	9.00654e-06	0.000136524	Potassium channel toxin alpha-KTx 1.5
HORVU.MOREX.r3.3HG0218800	36.0315	-3.05644	0.758441	-4.0299	5.58002e-05	0.000616393	hydroxyproline-rich glycoprotein family protein
HORVU.MOREX.r3.5HG0517080	46.061	-3.05643	0.664264	-4.60123	4.19994e-06	7.35584e-05	phosphoglucose isomerase 1
HORVU.MOREX.r3.4HG0339670	90.5136	-3.05152	0.473078	-6.45035	1.11591e-10	8.09569e-09	photosystem I reaction center subunit N
HORVU.MOREX.r3.5HG0464630	162.198	-3.04949	0.691807	-4.408	1.04328e-05	0.000153691	Peroxidase
HORVU.MOREX.r3.2HG0207200	424.411	-3.04816	0.711005	-4.28711	1.81009e-05	0.000241611	Chalcone synthase
HORVU.MOREX.r3.1HG0010660	759.399	-3.04789	0.564258	-5.40159	6.60536e-08	2.07107e-06	Defensin
HORVU.MOREX.r3.7HG0667840	10.4313	-3.04128	0.802985	-3.78746	0.000152194	0.00141117	Transducin/WD40 repeat protein
HORVU.MOREX.r3.3HG0230640	142.561	-3.03895	0.44051	-6.89869	5.2483e-12	6.06668e-10	Thioesterase family protein
HORVU.MOREX.r3.1HG0015390	185.324	-3.03257	0.516032	-5.87671	4.185e-09	1.94021e-07	Acetylcholine receptor subunit beta
HORVU.MOREX.r3.1HG0090130	82.9678	-3.02748	0.479162	-6.31829	2.64479e-10	1.77765e-08	DUF1645 family protein
HORVU.MOREX.r3.1HG0077390	33.9135	-3.02566	0.492619	-6.14198	8.14982e-10	4.69467e-08	SNF2 domain-containing protein / helicase domain-containing protein / zinc finger protein-like protein
HORVU.MOREX.r3.1HG0047670	3.55771	-3.019	1.01147	-2.98477	0.00283789	0.0151543	Short-chain dehydrogenase/reductase family protein
HORVU.MOREX.r3.5HG0493330	9.51744	-3.01843	1.01677	-2.96866	0.00299106	0.0157875	UDP-glucuronate 4-epimerase 4
HORVU.MOREX.r3.2HG0199600	36.2452	-3.01545	1.18897	-2.53618	0.0112069	0.044568	Organic cation transporter protein
HORVU.MOREX.r3.4HG0406710	65.8133	-3.01233	0.373112	-8.07353	6.82922e-16	2.75377e-13	Homeobox protein, putative
HORVU.MOREX.r3.2HG0135660	9.9256	-3.00954	1.17018	-2.57187	0.0101151	0.0411223	3'(2'),5'-bisphosphate nucleotidase 1
HORVU.MOREX.r3.5HG0478840	126.213	-3.00548	0.542734	-5.53767	3.06523e-08	1.07927e-06	Vacuolar iron transporter-like protein
HORVU.MOREX.r3.7HG0677220	9.36324	-3.00459	0.86339	-3.47999	0.000501438	0.0037506	carboxyl-terminal peptidase, putative (DUF239)
HORVU.MOREX.r3.7HG0642360	61.0307	-3.00254	0.555123	-5.40878	6.34545e-08	2.00864e-06	BAG family molecular chaperone regulator-like protein
HORVU.MOREX.r3.2HG0124820	8.52641	-3.00012	0.876008	-3.42476	0.00061534	0.0044198	F-box protein
HORVU.MOREX.r3.1HG0071740	34.0043	-2.99804	0.653921	-4.58471	4.54614e-06	7.80111e-05	Zinc transporter
HORVU.MOREX.r3.4HG0400080	10.9489	-2.99699	0.766639	-3.90926	9.258e-05	0.0009406	Polyamine oxidase
HORVU.MOREX.r3.6HG0541380	111.233	-2.99681	0.461579	-6.49253	8.44089e-11	6.25901e-09	O-methyltransferase family protein
HORVU.MOREX.r3.1HG0056410	58.5251	-2.99678	1.16567	-2.57086	0.0101445	0.0412321	Nitrate transporter 1.1
HORVU.MOREX.r3.2HG0206600	25.0627	-2.99561	0.966287	-3.10012	0.00193442	0.0111877	Copper-exporting P-type ATPase A
HORVU.MOREX.r3.2HG0101720	110.351	-2.99276	0.613388	-4.87907	1.0659e-06	2.30156e-05	Flowering-promoting factor 1-like protein 1
HORVU.MOREX.r3.2HG0194560	9.69006	-2.98245	0.938202	-3.1789	0.00147835	0.00902256	Subtilisin-like protease
HORVU.MOREX.r3.1HG0071280	7.32735	-2.98108	0.763835	-3.90278	9.50951e-05	0.000961887	Epidermal patterning factor-like protein
HORVU.MOREX.r3.7HG0718840	9.45716	-2.9807	0.835807	-3.56626	0.000362119	0.0028631	FAD-binding Berberine family protein
HORVU.MOREX.r3.6HG0568480	24.8709	-2.98031	0.606576	-4.91333	8.95407e-07	1.96774e-05	Glucose-6-phosphate 1-dehydrogenase
HORVU.MOREX.r3.6HG0553900	716.728	-2.97838	0.567183	-5.25118	1.51129e-07	4.24704e-06	Endoglucanase 11
HORVU.MOREX.r3.5HG0513280	10.593	-2.97379	0.682769	-4.35549	1.3277e-05	0.000186859	electron transporter, putative (Protein of unknown function, DUF547)
HORVU.MOREX.r3.1HG0061390	12.8646	-2.97158	0.837394	-3.5486	0.000387288	0.00302622	Trichome birefringence-like protein
HORVU.MOREX.r3.3HG0290950	22.6659	-2.97059	0.668395	-4.44436	8.81547e-06	0.000134434	Chlororespiratory reduction 7
HORVU.MOREX.r3.2HG0123970	7.09756	-2.96928	0.774282	-3.83488	0.000125624	0.00120676	Alcohol dehydrogenase, putative
HORVU.MOREX.r3.5HG0492510	123.791	-2.96505	0.694263	-4.27079	1.94781e-05	0.00025683	N-methyl-L-tryptophan oxidase
HORVU.MOREX.r3.2HG0213360	4.29107	-2.96184	1.02565	-2.88777	0.00387979	0.019533	Disease resistance protein (TIR-NBS-LRR class) family
HORVU.MOREX.r3.4HG0349450	2669.92	-2.95933	0.497624	-5.94693	2.73222e-09	1.33448e-07	Abscisic stress-ripening protein
HORVU.MOREX.r3.2HG0194700	664.052	-2.95896	0.360973	-8.19718	2.46093e-16	1.06675e-13	Aminomethyltransferase
HORVU.MOREX.r3.1HG0024140	8.51549	-2.95694	1.09739	-2.69453	0.00704872	0.0310908	Cellulose synthase-like protein
HORVU.MOREX.r3.5HG0465400	48.5419	-2.95398	0.663078	-4.45496	8.39105e-06	0.000129557	Trichome birefringence-like protein
HORVU.MOREX.r3.7HG0671590	15.369	-2.9493	0.622769	-4.73578	2.18217e-06	4.22756e-05	Subtilisin-like protease
HORVU.MOREX.r3.7HG0654860	11.0178	-2.94929	0.708942	-4.16013	3.18072e-05	0.00038486	Protein NRT1/ PTR FAMILY 2.3
HORVU.MOREX.r3.7HG0635380	42.3807	-2.94281	0.763361	-3.85507	0.000115695	0.00112699	Acid invertase 1
HORVU.MOREX.r3.7HG0721990	32.1008	-2.94037	0.990436	-2.96877	0.00298997	0.0157875	Glutamate--tRNA ligase
HORVU.MOREX.r3.7HG0686900	209.647	-2.93294	0.518884	-5.65241	1.58213e-08	6.12332e-07	BAG family molecular chaperone regulator-like protein
HORVU.MOREX.r3.1HG0093060	17.6639	-2.92595	0.620447	-4.71587	2.40683e-06	4.59098e-05	Extra-large G-protein-like
HORVU.MOREX.r3.7HG0678680	1.85457	-2.92492	1.14499	-2.55455	0.0106327	0.0427848	Sterile alpha motif (SAM) domain-containing protein
HORVU.MOREX.r3.2HG0187450	54.3535	-2.92325	0.565931	-5.16538	2.39955e-07	6.24713e-06	Rhomboid-like protein
HORVU.MOREX.r3.3HG0306970	7.65059	-2.92202	0.682861	-4.27909	1.8766e-05	0.000248949	B3 domain-containing protein
HORVU.MOREX.r3.2HG0140970	25.8078	-2.91733	0.761509	-3.83098	0.000127634	0.00122268	Heat-shock protein, putative
HORVU.MOREX.r3.7HG0743470	40.5464	-2.9173	0.749932	-3.89008	0.00010021	0.00100378	Lysosomal Pro-X carboxypeptidase
HORVU.MOREX.r3.2HG0173600	16.6393	-2.91372	0.573416	-5.08134	3.74786e-07	9.19154e-06	Receptor-like kinase
HORVU.MOREX.r3.1HG0084490	4.33799	-2.9117	1.05991	-2.74711	0.00601226	0.0275857	Microtubule-associated protein-like
HORVU.MOREX.r3.3HG0308560	316.402	-2.9065	0.371536	-7.82293	5.16065e-15	1.62692e-12	Arginine--tRNA ligase
HORVU.MOREX.r3.4HG0333100	1516.26	-2.90648	0.464211	-6.26113	3.82206e-10	2.43642e-08	5-methyltetrahydropteroyltriglutamate--homocysteine methyltransferase
HORVU.MOREX.r3.7HG0744810	13.6908	-2.90441	1.09479	-2.65294	0.00797948	0.0341705	Protein PLANT CADMIUM RESISTANCE 2
HORVU.MOREX.r3.1HG0078800	84.0085	-2.90364	0.780845	-3.71859	0.000200336	0.00176595	Chitinase
HORVU.MOREX.r3.2HG0199160	89.2471	-2.90228	0.456271	-6.36087	2.00616e-10	1.36411e-08	Kinesin-like protein
HORVU.MOREX.r3.7HG0739650	5.00423	-2.89782	0.65303	-4.4375	9.10094e-06	0.000137697	cyclin-dependent kinase inhibitor
HORVU.MOREX.r3.1HG0025050	76.7439	-2.89771	0.516657	-5.60857	2.04003e-08	7.57432e-07	Peroxidase
HORVU.MOREX.r3.2HG0157170	896.906	-2.89465	0.427928	-6.76432	1.33934e-11	1.34236e-09	Dirigent protein
HORVU.MOREX.r3.1HG0068050	7.51854	-2.88763	0.834932	-3.45852	0.000543155	0.00399058	Protein kinase
HORVU.MOREX.r3.3HG0304970	58.7129	-2.88608	0.444505	-6.49281	8.42507e-11	6.25901e-09	Peptide transporter
HORVU.MOREX.r3.5HG0512710	38.0193	-2.88473	1.03431	-2.78903	0.00528659	0.0249087	N-acetyltransferase, putative, expressed
HORVU.MOREX.r3.2HG0100790	2.88008	-2.88463	1.05234	-2.74117	0.00612206	0.0279785	Glutamyl-tRNA(Gln) amidotransferase subunit A
HORVU.MOREX.r3.6HG0541040	13.749	-2.88402	1.11191	-2.59375	0.00949342	0.039142	Receptor-like protein kinase
HORVU.MOREX.r3.2HG0188020	4.00378	-2.88391	0.840969	-3.42928	0.000605195	0.00435775	DUF630 family protein, putative (DUF630 and DUF632)
HORVU.MOREX.r3.7HG0642480	6.78398	-2.87894	0.715672	-4.02271	5.75313e-05	0.000632553	Glycosyltransferase
HORVU.MOREX.r3.2HG0170560	3.12837	-2.87827	1.11199	-2.58839	0.00964252	0.0396189	Ras-like protein
HORVU.MOREX.r3.2HG0212830	194.805	-2.87664	1.1425	-2.51784	0.0118077	0.0464511	Dimeric alpha-amylase inhibitor
HORVU.MOREX.r3.7HG0657790	31.1543	-2.87413	0.549041	-5.23483	1.65136e-07	4.61077e-06	2-oxoglutarate (2OG) and Fe(II)-dependent oxygenase superfamily protein
HORVU.MOREX.r3.3HG0275090	327.414	-2.86848	0.524001	-5.47419	4.39526e-08	1.46839e-06	SWI/SNF-related matrix-associated actin-dependent regulator of chromatin subfamily A-like protein 1
HORVU.MOREX.r3.2HG0153420	26.7262	-2.86664	0.517875	-5.5354	3.10524e-08	1.08352e-06	Leucine-rich repeat-containing protein
HORVU.MOREX.r3.2HG0176560	4.36212	-2.86243	0.906141	-3.15892	0.00158356	0.00951452	Short-chain dehydrogenase/reductase 3
HORVU.MOREX.r3.5HG0486420	52.2265	-2.86002	0.63251	-4.5217	6.13438e-06	9.94056e-05	Acyl-[acyl-carrier-protein] desaturase
HORVU.MOREX.r3.4HG0345230	46.4378	-2.85759	0.645178	-4.42915	9.46041e-06	0.000142267	Interferon-induced protein 44
HORVU.MOREX.r3.3HG0239600	61.7316	-2.85216	0.512832	-5.56159	2.67321e-08	9.55687e-07	LOW protein: M-phase inducer phosphatase-like protein
HORVU.MOREX.r3.5HG0525100	19.4401	-2.84414	0.668683	-4.25334	2.10603e-05	0.000273532	EGG APPARATUS-1 protein
HORVU.MOREX.r3.5HG0499440	229.998	-2.84343	0.449251	-6.32927	2.46331e-10	1.66841e-08	Endoglucanase
HORVU.MOREX.r3.5HG0446460	8.88085	-2.84019	0.92709	-3.06355	0.00218729	0.0123495	Mitochondrial carrier protein, expressed
HORVU.MOREX.r3.7HG0744540	71.6757	-2.8394	0.892163	-3.18261	0.00145957	0.00892672	Glycosyltransferase
HORVU.MOREX.r3.5HG0432550	3.58759	-2.83808	0.852373	-3.32963	0.000869629	0.00584664	Protein ROOT HAIR DEFECTIVE 3 homolog
HORVU.MOREX.r3.7HG0680380	23.6314	-2.83681	0.54958	-5.16178	2.44618e-07	6.35898e-06	Beta-amylase
HORVU.MOREX.r3.2HG0208680	20.1518	-2.83335	0.699893	-4.04826	5.1599e-05	0.000577582	Heavy metal transport/detoxification superfamily protein
HORVU.MOREX.r3.2HG0208670	29.5917	-2.8287	0.924384	-3.06009	0.00221269	0.0124484	Heavy metal transport/detoxification superfamily protein
HORVU.MOREX.r3.1HG0037500	3538.81	-2.8241	0.422454	-6.68497	2.30972e-11	2.13022e-09	Ribulose bisphosphate carboxylase small chain
HORVU.MOREX.r3.3HG0305780	26.6241	-2.81919	0.475978	-5.92294	3.16243e-09	1.51893e-07	Beta-glucosidase
HORVU.MOREX.r3.6HG0632680	48.3383	-2.81578	0.731451	-3.84958	0.00011832	0.00114868	Plant/F9H3-4 protein
HORVU.MOREX.r3.3HG0224800	14.9691	-2.81419	0.713131	-3.94625	7.93855e-05	0.000828198	Glycosyltransferase
HORVU.MOREX.r3.5HG0430940	37.2758	-2.81242	0.739642	-3.8024	0.000143299	0.00134089	Glucan 1,3-beta-glucosidase
HORVU.MOREX.r3.1HG0053670	84.8395	-2.80651	0.428419	-6.55086	5.7206e-11	4.54998e-09	Antiholin-like protein LrgB
HORVU.MOREX.r3.5HG0530260	9.60268	-2.80498	0.975887	-2.87429	0.0040494	0.0201901	RNA-binding protein
HORVU.MOREX.r3.4HG0404460	70.6615	-2.80342	0.526872	-5.32087	1.03275e-07	3.05578e-06	Protein BIG GRAIN 1
HORVU.MOREX.r3.3HG0298330	20.8655	-2.80335	0.561672	-4.99108	6.00421e-07	1.39367e-05	Chaperone protein dnaJ
HORVU.MOREX.r3.2HG0098970	17.9388	-2.8021	0.719588	-3.89403	9.85907e-05	0.000989846	Glutamyl-tRNA (Gln) amidotransferase subunit A
HORVU.MOREX.r3.2HG0161630	4.81513	-2.80079	0.794949	-3.52323	0.000426325	0.00328098	basic helix-loop-helix (bHLH) DNA-binding superfamily protein
HORVU.MOREX.r3.5HG0517520	31.9127	-2.79849	0.494767	-5.65617	1.54789e-08	6.0047e-07	Purine permease-like protein
HORVU.MOREX.r3.7HG0637190	12.1108	-2.79596	0.674001	-4.1483	3.34957e-05	0.000400816	WAT1-related protein
HORVU.MOREX.r3.2HG0197710	31.1992	-2.77976	0.750038	-3.70616	0.000210428	0.00183163	Histone H4
HORVU.MOREX.r3.1HG0049190	7.18445	-2.77809	0.781139	-3.55646	0.000375883	0.00296112	Monocopper oxidase-like protein SKU5
HORVU.MOREX.r3.3HG0267820	5.75951	-2.77781	0.996802	-2.78672	0.00532441	0.0250499	Kinase, putative
HORVU.MOREX.r3.3HG0229590	2.92406	-2.77728	1.09774	-2.53	0.0114063	0.0451334	Diacylglycerol O-acyltransferase 2
HORVU.MOREX.r3.5HG0516640	80.5863	-2.77514	0.458645	-6.05074	1.4418e-09	7.48483e-08	Mitochondrial transcription termination factor family protein
HORVU.MOREX.r3.1HG0052320	60.8023	-2.77438	0.540293	-5.13495	2.82215e-07	7.2173e-06	Homeobox protein BEL1-like protein
HORVU.MOREX.r3.7HG0666090	2.05166	-2.76779	1.03094	-2.68473	0.00725879	0.0317668	Glutaredoxin-like
HORVU.MOREX.r3.7HG0713350	81.3332	-2.75507	0.736231	-3.74213	0.000182469	0.00163961	Two-component response regulator-like protein
HORVU.MOREX.r3.1HG0087820	11.9331	-2.7525	0.898845	-3.06226	0.00219669	0.0123865	Fasciclin-like arabinogalactan protein
HORVU.MOREX.r3.3HG0329540	1531.5	-2.7473	0.358862	-7.6556	1.92416e-14	4.78857e-12	Metallothionein
HORVU.MOREX.r3.6HG0618250	29.9473	-2.74633	0.421326	-6.5183	7.11109e-11	5.50443e-09	Peroxidase
HORVU.MOREX.r3.6HG0598560	37.6734	-2.74046	1.00044	-2.73926	0.0061578	0.0281122	LIM domain containing protein
HORVU.MOREX.r3.1HG0049580	244.104	-2.74027	0.397448	-6.89467	5.39908e-12	6.15886e-10	Aquaporin-1
HORVU.MOREX.r3.5HG0508880	74.1113	-2.73347	0.630171	-4.33767	1.44003e-05	0.000199431	Leucine-rich repeat protein kinase family protein
HORVU.MOREX.r3.7HG0663880	4.97328	-2.72649	0.818055	-3.33289	0.000859498	0.00579651	Cyclin-dependent kinase inhibitor
HORVU.MOREX.r3.1HG0020900	184.127	-2.72455	0.66126	-4.12024	3.78471e-05	0.000441015	Histone H3
HORVU.MOREX.r3.6HG0618470	7.15042	-2.72396	0.757848	-3.59433	0.000325223	0.00262037	Protein XRI1
HORVU.MOREX.r3.1HG0018430	37.51	-2.72002	0.716908	-3.79409	0.000148183	0.00137841	Histone H3
HORVU.MOREX.r3.1HG0052060	10.744	-2.71943	0.743153	-3.65931	0.000252895	0.00213691	transcription repressor
HORVU.MOREX.r3.3HG0306380	13.463	-2.71132	0.646472	-4.19402	2.74053e-05	0.0003399	NADP-dependent alkenal double bond reductase
HORVU.MOREX.r3.3HG0222830	27.7815	-2.71059	0.412219	-6.57561	4.84551e-11	3.96303e-09	Heavy metal transport/detoxification superfamily protein
HORVU.MOREX.r3.6HG0560140	21.2191	-2.70798	0.743691	-3.64127	0.000271293	0.00226008	Endoglucanase
HORVU.MOREX.r3.5HG0477590	14.6801	-2.70251	0.704477	-3.8362	0.000124954	0.00120165	RING finger protein
HORVU.MOREX.r3.3HG0247530	75.8662	-2.6998	0.564591	-4.78187	1.73675e-06	3.49344e-05	Glutathione transport system permease protein gsiD
HORVU.MOREX.r3.7HG0668820	16.453	-2.69939	0.634864	-4.25192	2.11949e-05	0.000274753	Endoglucanase
HORVU.MOREX.r3.5HG0518070	9.09175	-2.69748	0.958126	-2.81538	0.00487203	0.0233618	Glycosyltransferase
HORVU.MOREX.r3.6HG0585310	4.05714	-2.69458	0.864793	-3.11587	0.00183406	0.0107147	DNA repair family protein
HORVU.MOREX.r3.5HG0491450	127.403	-2.69409	0.51904	-5.19052	2.09707e-07	5.56365e-06	NAD(P)-binding Rossmann-fold superfamily protein
HORVU.MOREX.r3.7HG0640130	83.3147	-2.69184	0.651751	-4.13017	3.62499e-05	0.00042555	Flavonoid 3'-hydroxylase
HORVU.MOREX.r3.2HG0104780	869.804	-2.6881	0.483221	-5.56288	2.65354e-08	9.50613e-07	Ribulose bisphosphate carboxylase small chain
HORVU.MOREX.r3.2HG0096520	13.6979	-2.68789	0.890671	-3.01783	0.00254595	0.0138949	Pentatricopeptide repeat-containing protein
HORVU.MOREX.r3.1HG0055040	4.55073	-2.68649	1.04778	-2.56398	0.010348	0.0418139	Hippocampus abundant transcript 1 protein
HORVU.MOREX.r3.4HG0334610	127.477	-2.68646	0.727223	-3.69414	0.000220633	0.00190326	Integral membrane HPP family protein
HORVU.MOREX.r3.3HG0296930	47.9408	-2.68234	1.01182	-2.65101	0.00802508	0.0343149	L-ascorbate oxidase-like protein
HORVU.MOREX.r3.5HG0469020	8495.83	-2.68229	0.407566	-6.58125	4.66524e-11	3.85193e-09	Ribulose bisphosphate carboxylase small chain
HORVU.MOREX.r3.6HG0545950	23.0629	-2.68204	0.785919	-3.41262	0.000643409	0.00458155	NAD(P)-binding Rossmann-fold superfamily protein
HORVU.MOREX.r3.1HG0072110	27.4034	-2.67998	0.722244	-3.71063	0.000206745	0.00180592	Histone H4
HORVU.MOREX.r3.7HG0672740	162.16	-2.67611	0.523755	-5.10947	3.23058e-07	8.12991e-06	Receptor-like protein kinase
HORVU.MOREX.r3.5HG0525800	258.457	-2.67544	0.535711	-4.99418	5.90861e-07	1.37332e-05	Chalcone-flavonone isomerase family protein
HORVU.MOREX.r3.1HG0094810	33.6511	-2.67211	0.642692	-4.15767	3.21503e-05	0.000387929	cDNA clone:J023106B01, full insert sequence
HORVU.MOREX.r3.5HG0448250	99.6119	-2.67151	0.393822	-6.78354	1.17267e-11	1.19605e-09	LIM domain protein
HORVU.MOREX.r3.6HG0548360	33.0346	-2.67032	0.650164	-4.10715	4.00563e-05	0.00046332	F-box family protein
HORVU.MOREX.r3.2HG0185490	46.9325	-2.66625	0.549516	-4.85199	1.22226e-06	2.5782e-05	Cyclin-like
HORVU.MOREX.r3.3HG0285000	39.5213	-2.66253	0.558348	-4.76859	1.85522e-06	3.69319e-05	IQ domain-containing protein
HORVU.MOREX.r3.2HG0108510	2.02289	-2.65645	1.06218	-2.50093	0.0123867	0.048231	TPX2 (Targeting protein for Xklp2) family protein
HORVU.MOREX.r3.5HG0483120	953.01	-2.6556	0.772514	-3.4376	0.000586887	0.00424456	ATP synthase subunit beta
HORVU.MOREX.r3.2HG0165730	106.71	-2.6435	0.518848	-5.09495	3.48842e-07	8.70458e-06	RAB6-interacting golgin (DUF662)
HORVU.MOREX.r3.3HG0296700	9.85072	-2.64253	1.05518	-2.50434	0.0122681	0.0479199	WAT1-related protein
HORVU.MOREX.r3.4HG0399480	5.87609	-2.64145	1.05391	-2.50633	0.012199	0.0477039	NADH/NADPH oxidoreductase
HORVU.MOREX.r3.3HG0309900	3.26443	-2.63847	1.03431	-2.55095	0.0107431	0.043119	ROP-interactive CRIB motif protein
HORVU.MOREX.r3.3HG0299110	68.1798	-2.63283	0.429641	-6.12797	8.90057e-10	5.02694e-08	Embryogenesis-associated protein EMB8
HORVU.MOREX.r3.5HG0483840	89.1451	-2.63282	0.621524	-4.23606	2.27471e-05	0.000291725	DNA-3-methyladenine glycosylase, putative
HORVU.MOREX.r3.1HG0005000	59.2901	-2.62995	0.598451	-4.3946	1.10975e-05	0.000161291	Purple acid phosphatase
HORVU.MOREX.r3.3HG0279950	86.0367	-2.6242	0.848021	-3.0945	0.00197148	0.0113604	TSA: Wollemia nobilis Ref_Wollemi_Transcript_14908_3298 transcribed RNA sequence
HORVU.MOREX.r3.5HG0477460	24.2313	-2.62394	0.651126	-4.02985	5.58128e-05	0.000616393	Protein kinase
HORVU.MOREX.r3.1HG0066310	3.25789	-2.61879	0.900995	-2.90655	0.00365433	0.0186128	Mitochondrial transcription termination factor family protein
HORVU.MOREX.r3.4HG0386070	16.6423	-2.61842	0.797962	-3.28139	0.00103297	0.00674345	transmembrane protein
HORVU.MOREX.r3.7HG0720730	704.819	-2.61621	0.493114	-5.30549	1.12369e-07	3.26407e-06	Fructose-bisphosphate aldolase
HORVU.MOREX.r3.5HG0432340	12.5723	-2.61345	0.608823	-4.29263	1.76572e-05	0.000236233	Kinase family protein
HORVU.MOREX.r3.6HG0546750	11.9545	-2.61344	0.80171	-3.25984	0.00111476	0.00716289	RING/U-box superfamily protein, putative
HORVU.MOREX.r3.5HG0468970	17626.2	-2.60605	0.343957	-7.57667	3.54549e-14	8.19669e-12	Ribulose bisphosphate carboxylase small chain
HORVU.MOREX.r3.3HG0224000	111.939	-2.60331	0.44568	-5.8412	5.18251e-09	2.2807e-07	basic helix-loop-helix (bHLH) DNA-binding superfamily protein
HORVU.MOREX.r3.4HG0333320	31.2869	-2.60258	0.592939	-4.38928	1.13725e-05	0.000164305	SAUR-like auxin-responsive protein family
HORVU.MOREX.r3.6HG0547970	66.4095	-2.60043	0.56155	-4.63081	3.64245e-06	6.51769e-05	Histone H4
HORVU.MOREX.r3.1HG0023740	2.31772	-2.60042	0.990826	-2.6245	0.00867765	0.036511	RING/FYVE/PHD zinc finger superfamily protein
HORVU.MOREX.r3.7HG0726450	23.5603	-2.5983	0.623481	-4.16741	3.08081e-05	0.000374864	Peptide transporter, putative
HORVU.MOREX.r3.7HG0732570	55.209	-2.59711	0.465138	-5.58353	2.35683e-08	8.62133e-07	Major Facilitator Superfamily protein, expressed
HORVU.MOREX.r3.4HG0354490	9.58977	-2.59644	0.68069	-3.81442	0.000136502	0.00129404	Nuclease
HORVU.MOREX.r3.4HG0354970	7.04437	-2.59568	0.67802	-3.82832	0.000129022	0.00123392	Omega-3 fatty acid desaturase
HORVU.MOREX.r3.1HG0014440	274.675	-2.59079	0.377152	-6.86936	6.44905e-12	7.07722e-10	Dihydrolipoyl dehydrogenase
HORVU.MOREX.r3.2HG0196360	55.1599	-2.59024	0.845418	-3.06386	0.00218501	0.0123447	senescence-associated family protein (DUF581)
HORVU.MOREX.r3.5HG0522000	39.4133	-2.58963	0.478819	-5.40838	6.3599e-08	2.00864e-06	Lipid transfer protein
HORVU.MOREX.r3.7HG0716940	25.3848	-2.58818	0.435651	-5.94095	2.8337e-09	1.37245e-07	L-ascorbate oxidase
HORVU.MOREX.r3.1HG0067020	75.9989	-2.58663	0.399761	-6.47044	9.7715e-11	7.17915e-09	Hexosyltransferase
HORVU.MOREX.r3.4HG0346780	31.9737	-2.58651	0.56504	-4.57756	4.70427e-06	8.00465e-05	Glutamate-1-semialdehyde 2,1-aminomutase 1
HORVU.MOREX.r3.3HG0309220	14.589	-2.58594	0.456322	-5.66692	1.45385e-08	5.70324e-07	pathogenic type III effector avirulence factor Avr AvrRpt-cleavage: cleavage site protein
HORVU.MOREX.r3.5HG0476020	10.168	-2.58389	0.937646	-2.75572	0.00585632	0.027025	Ascorbate oxidase
HORVU.MOREX.r3.5HG0481600	9.80899	-2.58153	0.636385	-4.05656	4.98018e-05	0.000559996	Hexosyltransferase
HORVU.MOREX.r3.4HG0395580	92.227	-2.57962	0.456519	-5.65062	1.59871e-08	6.14448e-07	Receptor-like kinase
HORVU.MOREX.r3.2HG0204260	195.906	-2.57553	0.654745	-3.93363	8.36718e-05	0.000863049	Isoaspartyl peptidase/L-asparaginase
HORVU.MOREX.r3.2HG0206550	135.932	-2.57465	0.469628	-5.48232	4.19783e-08	1.41333e-06	Shikimate kinase
HORVU.MOREX.r3.2HG0169150	15.6122	-2.56988	0.775115	-3.31549	0.000914841	0.00609156	zinc finger homeodomain 1
HORVU.MOREX.r3.6HG0596580	9492.26	-2.56572	0.435106	-5.89676	3.707e-09	1.74662e-07	Phenylalanine ammonia-lyase
HORVU.MOREX.r3.7HG0728720	71.7085	-2.55764	0.646183	-3.95808	7.55551e-05	0.00079397	Xyloglucan endotransglucosylase/hydrolase
HORVU.MOREX.r3.7HG0701210	4.15826	-2.557	0.91088	-2.80718	0.00499777	0.0238394	Chaperone protein dnaJ, putative
HORVU.MOREX.r3.6HG0617000	58.1365	-2.55428	0.580982	-4.39648	1.10021e-05	0.000160577	Protein EXORDIUM-like 1
HORVU.MOREX.r3.6HG0577360	24.3423	-2.55263	0.748687	-3.40948	0.000650869	0.00462897	transmembrane protein, putative (Protein of unknown function, DUF642)
HORVU.MOREX.r3.3HG0309760	9.70489	-2.55144	0.532833	-4.78845	1.68077e-06	3.41603e-05	ROP-interactive CRIB motif protein
HORVU.MOREX.r3.5HG0486900	48.2012	-2.54899	0.857353	-2.97309	0.00294821	0.0156041	Alpha/beta-Hydrolases superfamily protein
HORVU.MOREX.r3.7HG0639360	303.484	-2.54702	0.403805	-6.30754	2.83501e-10	1.89792e-08	Autophagy-related protein 22-1
HORVU.MOREX.r3.5HG0457600	11.0675	-2.54665	0.805005	-3.16352	0.00155874	0.00940072	Acyl-[acyl-carrier-protein] desaturase
HORVU.MOREX.r3.2HG0185640	3.18534	-2.54306	0.926864	-2.74372	0.0060747	0.0278134	Protein ROOT PRIMORDIUM DEFECTIVE 1
HORVU.MOREX.r3.1HG0041600	12.1685	-2.54196	0.559781	-4.541	5.59892e-06	9.2579e-05	Peptide transporter
HORVU.MOREX.r3.5HG0480200	4.64992	-2.54133	0.867763	-2.9286	0.00340496	0.017592	Guanine nucleotide-binding protein subunit gamma 3
HORVU.MOREX.r3.2HG0099780	20.2938	-2.54098	0.530056	-4.79379	1.6366e-06	3.33847e-05	Maternal effect embryo arrest protein
HORVU.MOREX.r3.4HG0393520	27.1775	-2.54094	0.591107	-4.29861	1.71873e-05	0.000231016	Microtubule associated protein family protein, putative, expressed
HORVU.MOREX.r3.4HG0357430	9156.78	-2.5408	0.423736	-5.99619	2.02001e-09	1.01228e-07	Ribulose bisphosphate carboxylase/oxygenase activase
HORVU.MOREX.r3.1HG0011190	9.4225	-2.53625	0.644416	-3.93573	8.29447e-05	0.000858102	Kinesin-like protein
HORVU.MOREX.r3.5HG0420500	9282.06	-2.53323	0.477694	-5.30304	1.13893e-07	3.30232e-06	Lipoxygenase
HORVU.MOREX.r3.2HG0111710	8.66694	-2.53307	0.784356	-3.22949	0.0012401	0.00781892	Polyadenylate-binding protein 1-B-binding protein
HORVU.MOREX.r3.5HG0534330	32.6955	-2.53153	0.609885	-4.15084	3.3126e-05	0.000396957	Sec14p-like phosphatidylinositol transfer family protein
HORVU.MOREX.r3.1HG0050670	10.0289	-2.53148	0.886718	-2.85489	0.0043052	0.0212188	Phytochrome kinase substrate
HORVU.MOREX.r3.2HG0195090	154.471	-2.53028	0.788078	-3.21069	0.00132416	0.00826477	RPM1-interacting protein 4
HORVU.MOREX.r3.5HG0503560	20.5888	-2.52943	0.592136	-4.2717	1.93989e-05	0.000255979	Serine/threonine-protein kinase
HORVU.MOREX.r3.2HG0180730	6.64263	-2.5276	0.998867	-2.53047	0.0113911	0.0450936	Lipase
HORVU.MOREX.r3.2HG0202540	72.3145	-2.52334	0.422532	-5.97196	2.34426e-09	1.16135e-07	Transmembrane protein, putative
HORVU.MOREX.r3.2HG0203580	69.5272	-2.5214	0.629159	-4.00757	6.13478e-05	0.000665699	Nuclease
HORVU.MOREX.r3.5HG0438310	7.92468	-2.52023	0.75577	-3.33465	0.000854076	0.00576667	Pm3-like disease resistance protein
HORVU.MOREX.r3.6HG0546630	71.6057	-2.51975	0.551811	-4.56632	4.96361e-06	8.36386e-05	Peptidylprolyl isomerase
HORVU.MOREX.r3.6HG0605860	43.325	-2.51586	0.590052	-4.26379	2.0099e-05	0.000263613	Transmembrane protein, putative
HORVU.MOREX.r3.3HG0254840	9.69439	-2.51546	0.517766	-4.85829	1.18407e-06	2.50985e-05	TRAM, LAG1 and CLN8 (TLC) lipid-sensing domain protein
HORVU.MOREX.r3.3HG0221180	31.9617	-2.51273	0.602836	-4.16819	3.07028e-05	0.000373845	Glycosyltransferase
HORVU.MOREX.r3.6HG0616170	670.396	-2.51224	0.320365	-7.84181	4.44085e-15	1.45283e-12	Glycine cleavage system h protein, putative
HORVU.MOREX.r3.2HG0104810	2230.94	-2.50895	0.546772	-4.58865	4.46112e-06	7.69665e-05	Ribulose bisphosphate carboxylase small chain
HORVU.MOREX.r3.2HG0185500	90.9642	-2.50763	0.418988	-5.98497	2.16433e-09	1.07837e-07	Pentatricopeptide repeat-containing protein
HORVU.MOREX.r3.2HG0119270	235.739	-2.50709	0.437784	-5.72678	1.02356e-08	4.13696e-07	Gibberellin receptor GID1A
HORVU.MOREX.r3.6HG0605890	25.96	-2.50434	0.458133	-5.4664	4.5927e-08	1.51393e-06	Oligopeptide transporter, putative
HORVU.MOREX.r3.5HG0520090	11.7334	-2.5015	0.672577	-3.71928	0.000199795	0.00176297	Myosin-binding protein 1
HORVU.MOREX.r3.5HG0471140	5.78126	-2.49754	0.927363	-2.69317	0.00707771	0.0311552	Dirigent protein
HORVU.MOREX.r3.6HG0591220	142.957	-2.49684	0.365273	-6.83554	8.16968e-12	8.53338e-10	Thiosulfate sulfurtransferase GlpE
HORVU.MOREX.r3.3HG0291310	143.843	-2.49672	0.45974	-5.43072	5.6128e-08	1.7989e-06	Acetamidase/formamidase, putative
HORVU.MOREX.r3.7HG0726260	133.494	-2.49533	0.419804	-5.94404	2.78077e-09	1.35278e-07	Glycosyltransferase
HORVU.MOREX.r3.2HG0179320	18.4752	-2.493	0.539841	-4.61802	3.87414e-06	6.87551e-05	BTB/POZ domain-containing protein
HORVU.MOREX.r3.5HG0534560	4.64336	-2.49225	0.912318	-2.73178	0.00629935	0.0286109	Terpene cyclase/mutase family member
HORVU.MOREX.r3.5HG0497110	134.897	-2.48891	0.333646	-7.45974	8.66939e-14	1.78951e-11	Small heat shock protein HspA
HORVU.MOREX.r3.4HG0393950	93.8332	-2.48557	0.434484	-5.72073	1.06069e-08	4.24741e-07	Metal tolerance protein
HORVU.MOREX.r3.4HG0393750	25.6773	-2.48197	0.72544	-3.42133	0.000623163	0.00445568	Peptide transporter
HORVU.MOREX.r3.1HG0091770	14.6472	-2.47791	0.574749	-4.31129	1.62307e-05	0.000220551	Histone H2B
HORVU.MOREX.r3.2HG0216110	21.4088	-2.47707	0.447005	-5.54149	2.99913e-08	1.06126e-06	Tetratricopeptide repeat
HORVU.MOREX.r3.5HG0487600	5.50924	-2.47661	0.990741	-2.49975	0.012428	0.0483266	Ubiquitin carboxyl-terminal hydrolase family protein
HORVU.MOREX.r3.6HG0605830	18.5681	-2.46717	0.773132	-3.19114	0.00141715	0.00872998	MYB family protein
HORVU.MOREX.r3.7HG0732460	506.983	-2.467	0.536941	-4.59454	4.33696e-06	7.55764e-05	Protease inhibitor/seed storage/lipid transfer family protein
HORVU.MOREX.r3.5HG0442770	163.049	-2.46638	0.396213	-6.22487	4.81944e-10	2.99513e-08	Boron transporter
HORVU.MOREX.r3.7HG0674570	6.80338	-2.46279	0.880519	-2.79697	0.00515844	0.0243911	RNA-binding CRS1 / YhbY (CRM) domain protein
HORVU.MOREX.r3.2HG0126520	66.5631	-2.46136	0.401181	-6.13528	8.50071e-10	4.86448e-08	Formin-like protein
HORVU.MOREX.r3.2HG0198690	5.56388	-2.45857	0.786537	-3.12582	0.00177311	0.0104185	Non-specific lipid-transfer protein
HORVU.MOREX.r3.6HG0607130	39.0627	-2.45525	0.464172	-5.28953	1.22634e-07	3.50305e-06	Rop guanine nucleotide exchange factor, putative
HORVU.MOREX.r3.1HG0075360	8.99141	-2.45518	0.612758	-4.00677	6.15558e-05	0.00066749	Deoxycytidine kinase
HORVU.MOREX.r3.6HG0625910	41.105	-2.45408	0.494619	-4.96157	6.99269e-07	1.59535e-05	Heparanase
HORVU.MOREX.r3.4HG0388270	7.90363	-2.45239	0.706647	-3.47047	0.000519557	0.0038647	Ankyrin repeat family protein, putative, expressed
HORVU.MOREX.r3.3HG0309200	18.2792	-2.45085	0.955854	-2.56404	0.0103461	0.0418139	Rho GDP-dissociation inhibitor 1
HORVU.MOREX.r3.3HG0238960	38.3111	-2.44977	0.366168	-6.69029	2.22733e-11	2.06522e-09	DUF581 family protein
HORVU.MOREX.r3.7HG0711890	1053.01	-2.44497	0.451567	-5.4144	6.14946e-08	1.95643e-06	O-methyltransferase
HORVU.MOREX.r3.1HG0002670	8.81388	-2.44376	0.806839	-3.02881	0.00245518	0.013523	Leucine-rich repeat receptor-like protein kinase family protein
HORVU.MOREX.r3.6HG0577040	38.5745	-2.44095	0.65925	-3.70262	0.00021338	0.00185361	Ycf1
HORVU.MOREX.r3.3HG0278710	38.8977	-2.43953	0.583111	-4.18365	2.86862e-05	0.000352759	Fasciclin-like arabinogalactan protein
HORVU.MOREX.r3.5HG0464050	50.7146	-2.43317	0.592165	-4.10894	3.97479e-05	0.000460073	Alpha/beta-Hydrolases superfamily protein
HORVU.MOREX.r3.5HG0518210	22.3339	-2.433	0.803673	-3.02735	0.00246705	0.0135435	Receptor lectin kinase
HORVU.MOREX.r3.7HG0655800	413.525	-2.43145	0.389143	-6.24822	4.15149e-10	2.60807e-08	Caffeoyl-CoA O-methyltransferase
HORVU.MOREX.r3.3HG0293760	11.8313	-2.43104	0.764327	-3.18063	0.00146955	0.00897693	External alternative NAD(P)H-ubiquinone oxidoreductase B2, mitochondrial
HORVU.MOREX.r3.2HG0119530	11.0322	-2.43018	0.428876	-5.66641	1.45823e-08	5.70752e-07	Stomatal closure-related actin-binding protein 1
HORVU.MOREX.r3.3HG0303410	6.14409	-2.42561	0.863369	-2.80947	0.00496231	0.0237029	Respiratory burst oxidase-like protein
HORVU.MOREX.r3.4HG0418230	487.008	-2.41838	0.61093	-3.95852	7.54168e-05	0.000793584	Xyloglucan endotransglucosylase/hydrolase
HORVU.MOREX.r3.6HG0629340	9.49548	-2.41741	0.578765	-4.17684	2.95588e-05	0.000361949	ATP synthase CF0 B subunit subunit I
HORVU.MOREX.r3.5HG0429100	10.6386	-2.41452	0.688807	-3.50537	0.000455976	0.00348084	Homeobox leucine-zipper protein
HORVU.MOREX.r3.1HG0080690	10.0973	-2.41451	0.944363	-2.55676	0.0105652	0.0425331	Endoglucanase
HORVU.MOREX.r3.4HG0406790	12.1258	-2.41418	0.552453	-4.36994	1.24283e-05	0.000176634	Alcohol dehydrogenase, putative
HORVU.MOREX.r3.5HG0496620	65.5058	-2.41339	0.605451	-3.98611	6.71657e-05	0.000718437	Glutathione S-transferase
HORVU.MOREX.r3.3HG0286770	95.8207	-2.41339	0.424998	-5.6786	1.35805e-08	5.38839e-07	Pathogen-related protein
HORVU.MOREX.r3.5HG0481530	361.83	-2.41281	0.397669	-6.0674	1.30001e-09	7.00029e-08	senescence-associated family protein (DUF581)
HORVU.MOREX.r3.1HG0079760	17.1373	-2.41183	0.705528	-3.41848	0.00062972	0.00449328	MYB transcription factor
HORVU.MOREX.r3.5HG0508700	51.7506	-2.41063	0.586968	-4.10692	4.00969e-05	0.00046332	Basic helix-loop-helix transcription factor
HORVU.MOREX.r3.2HG0199510	9.99366	-2.40634	0.686132	-3.50711	0.000453005	0.00346173	Harpin-induced protein
HORVU.MOREX.r3.7HG0667210	59.8636	-2.40554	0.53875	-4.46504	8.00537e-06	0.000124266	Glutathione S-transferase
HORVU.MOREX.r3.7HG0728000	261.624	-2.40428	0.321894	-7.46918	8.06964e-14	1.70634e-11	Glycosyltransferase
HORVU.MOREX.r3.4HG0391570	316.704	-2.40047	0.471414	-5.09207	3.54167e-07	8.78526e-06	Nuclear factor Y subunit C
HORVU.MOREX.r3.4HG0334860	439.756	-2.39906	0.386429	-6.20828	5.35684e-10	3.22508e-08	NRT1/PTR family protein 2.2
HORVU.MOREX.r3.5HG0443640	25.1163	-2.39803	0.78701	-3.04701	0.00231128	0.0128942	Lysine/histidine transporter
HORVU.MOREX.r3.2HG0172200	1150.93	-2.39524	0.529112	-4.52691	5.98524e-06	9.75358e-05	Cation efflux system protein CusC
HORVU.MOREX.r3.2HG0152970	75.0144	-2.39332	0.384625	-6.22246	4.89409e-10	3.03066e-08	Transporter
HORVU.MOREX.r3.2HG0210650	9.37729	-2.3922	0.616279	-3.88168	0.000103736	0.00103373	BTB/POZ domain-containing protein
HORVU.MOREX.r3.2HG0099060	139.581	-2.39211	0.725703	-3.29627	0.000979793	0.00644241	Chalcone synthase
HORVU.MOREX.r3.4HG0403770	9.43172	-2.39155	0.938272	-2.54888	0.0108068	0.0433048	Transcription factor protein
HORVU.MOREX.r3.1HG0067930	34.8552	-2.38729	0.606792	-3.93428	8.34482e-05	0.000861255	Peroxidase
HORVU.MOREX.r3.7HG0663940	20.7029	-2.38666	0.602678	-3.9601	7.49193e-05	0.000790643	Alpha/beta-Hydrolases superfamily protein, putative
HORVU.MOREX.r3.7HG0728750	59.5173	-2.3812	0.626846	-3.7987	0.000145457	0.00135523	Xyloglucan endotransglucosylase/hydrolase
HORVU.MOREX.r3.4HG0384810	8.48894	-2.37983	0.757082	-3.14342	0.00166986	0.00993267	Trichome birefringence-like protein
HORVU.MOREX.r3.4HG0402130	7.65169	-2.3795	0.589082	-4.03933	5.36044e-05	0.000597331	EPIDERMAL PATTERNING FACTOR-like protein
HORVU.MOREX.r3.6HG0552110	137.081	-2.36984	0.847119	-2.79753	0.00514949	0.0243621	Pollen allergen Phl p 5
HORVU.MOREX.r3.2HG0131170	198.29	-2.36351	0.915154	-2.58264	0.00980473	0.0401616	Polyol transporter
HORVU.MOREX.r3.2HG0189640	85.521	-2.35643	0.530104	-4.44523	8.77968e-06	0.000134048	Plastid-lipid associated protein PAP / fibrillin family protein
HORVU.MOREX.r3.7HG0676180	16.3264	-2.3522	0.752617	-3.12536	0.0017759	0.0104275	Pyrophosphate--fructose 6-phosphate 1-phosphotransferase subunit alpha
HORVU.MOREX.r3.1HG0092870	19.1263	-2.35181	0.585836	-4.01445	5.95849e-05	0.000651004	Protein ABIL1
HORVU.MOREX.r3.4HG0386110	21.2093	-2.35111	0.516826	-4.54913	5.38676e-06	8.94646e-05	DUF810 family protein
HORVU.MOREX.r3.1HG0065220	5.19513	-2.34905	0.759769	-3.0918	0.00198948	0.0114527	Gibberellin 20 oxidase 2
HORVU.MOREX.r3.7HG0713490	7.33648	-2.34852	0.757733	-3.0994	0.0019391	0.0112111	Proteasome assembly chaperone 3
HORVU.MOREX.r3.6HG0541370	42.5568	-2.34782	0.666967	-3.52015	0.000431306	0.00331343	Chalcone synthase
HORVU.MOREX.r3.5HG0537780	124.163	-2.34534	0.490887	-4.77776	1.77259e-06	3.55317e-05	COP1-interacting-like protein
HORVU.MOREX.r3.7HG0644400	76.4144	-2.34372	0.428067	-5.47513	4.37201e-08	1.46344e-06	NAC domain-containing protein
HORVU.MOREX.r3.2HG0212750	4.71201	-2.3426	0.702393	-3.33518	0.000852448	0.00575792	Cyclopropane-fatty-acyl-phospholipid synthase
HORVU.MOREX.r3.1HG0055590	6.54611	-2.34207	0.804192	-2.91233	0.00358741	0.0183217	RING/U-box superfamily protein
HORVU.MOREX.r3.5HG0442330	48.953	-2.34002	0.449045	-5.2111	1.87723e-07	5.10178e-06	Myb family transcription factor, putative, expressed
HORVU.MOREX.r3.1HG0061660	8.50187	-2.33412	0.884122	-2.64004	0.0082896	0.0352029	RING/FYVE/PHD zinc finger superfamily protein
HORVU.MOREX.r3.5HG0516310	3.05217	-2.33346	0.872337	-2.67496	0.00747385	0.0324948	Patatin
HORVU.MOREX.r3.1HG0074490	61.1797	-2.32978	0.770346	-3.02433	0.00249185	0.0136301	Histone H4
HORVU.MOREX.r3.2HG0108020	261.01	-2.32731	0.459362	-5.06639	4.05436e-07	9.85953e-06	Omega-3 fatty acid desaturase
HORVU.MOREX.r3.7HG0711200	27.0264	-2.32723	0.489939	-4.75004	2.03372e-06	3.9788e-05	Hexosyltransferase
HORVU.MOREX.r3.1HG0077510	5.99799	-2.32516	0.774716	-3.0013	0.00268828	0.0144983	Auxin response factor
HORVU.MOREX.r3.4HG0415890	36.4318	-2.32506	0.671942	-3.46022	0.000539744	0.00397469	Aspartic proteinase nepenthesin-1
HORVU.MOREX.r3.3HG0281780	22.7872	-2.32362	0.812328	-2.86044	0.00423054	0.0209359	Protein transport protein Sec61 subunit alpha
HORVU.MOREX.r3.5HG0442020	9.88483	-2.32338	0.710552	-3.26983	0.00107613	0.00695973	Pathogenesis-related thaumatin-like protein
HORVU.MOREX.r3.3HG0304270	5.04382	-2.321	0.895301	-2.59242	0.00953031	0.0392695	GDSL esterase/lipase
HORVU.MOREX.r3.3HG0307290	267.228	-2.31825	0.42547	-5.44869	5.07431e-08	1.65072e-06	NAD(P)H-quinone oxidoreductase subunit N
HORVU.MOREX.r3.2HG0156770	48.7762	-2.31736	0.913612	-2.53648	0.0111972	0.0445398	C2 domain-containing protein-like
HORVU.MOREX.r3.7HG0705190	551.667	-2.31551	0.429207	-5.39485	6.85812e-08	2.13872e-06	Fructokinase-2
HORVU.MOREX.r3.5HG0448480	51.8059	-2.31013	0.42253	-5.46737	4.56753e-08	1.5085e-06	T-box transcription factor, putative (DUF863)
HORVU.MOREX.r3.7HG0672060	15.87	-2.30912	0.600702	-3.84403	0.000121031	0.00116976	O-fucosyltransferase family protein
HORVU.MOREX.r3.6HG0578940	3.9455	-2.30872	0.82465	-2.79964	0.00511597	0.0242366	Receptor-kinase, putative
HORVU.MOREX.r3.1HG0000870	153.335	-2.30348	0.664697	-3.46546	0.000529324	0.0039222	transmembrane protein, putative (DUF 3339)
HORVU.MOREX.r3.4HG0334630	280.366	-2.2986	0.342928	-6.70285	2.0439e-11	1.95796e-09	Ferredoxin family protein, expressed
HORVU.MOREX.r3.2HG0104660	41.6334	-2.29548	0.677384	-3.38875	0.000702131	0.00493084	HMG-box (high mobility group) DNA-binding family protein
HORVU.MOREX.r3.7HG0678940	113.638	-2.29389	0.524854	-4.37052	1.23949e-05	0.000176304	Fasciclin-like arabinogalactan protein
HORVU.MOREX.r3.1HG0067160	103.21	-2.29384	0.618235	-3.71031	0.000207005	0.00180728	Wound-induced protease inhibitor
HORVU.MOREX.r3.5HG0485730	8.36783	-2.29072	0.594417	-3.85372	0.000116335	0.00113195	Zinc finger family protein
HORVU.MOREX.r3.5HG0515410	122.794	-2.2894	0.321088	-7.13014	1.0027e-12	1.49877e-10	Reticulon-like protein
HORVU.MOREX.r3.5HG0527050	9.60405	-2.28908	0.643982	-3.55458	0.000378589	0.00297433	Mitochondrial carrier protein, putative
HORVU.MOREX.r3.7HG0739460	96.8269	-2.28586	0.57726	-3.95984	7.49992e-05	0.000791004	Histone H2B
HORVU.MOREX.r3.1HG0093300	65.0457	-2.28563	0.508467	-4.49514	6.95243e-06	0.000110493	Pentatricopeptide repeat-containing protein, putative
HORVU.MOREX.r3.2HG0175380	168.571	-2.28358	0.82654	-2.76282	0.00573047	0.0265457	Sec14p-like phosphatidylinositol transfer family protein
HORVU.MOREX.r3.3HG0316890	72.0211	-2.28328	0.469656	-4.8616	1.16441e-06	2.47424e-05	Homoserine kinase
HORVU.MOREX.r3.7HG0706210	4.38369	-2.28272	0.885423	-2.57811	0.00993423	0.0405733	gamma-irradiation and mitomycin c induced 1
HORVU.MOREX.r3.2HG0124060	5.42102	-2.2806	0.809107	-2.81866	0.00482249	0.0232011	ATP-dependent RNA helicase, putative
HORVU.MOREX.r3.2HG0178480	6.81745	-2.27908	0.71927	-3.1686	0.00153173	0.00926684	RING/U-box superfamily protein
HORVU.MOREX.r3.5HG0522760	28.569	-2.2772	0.59748	-3.81135	0.000138211	0.00130882	imidazolonepropionase (Protein of unknown function, DUF642)
HORVU.MOREX.r3.1HG0094190	12.3561	-2.27546	0.595222	-3.82287	0.000131906	0.00125597	Low affinity potassium transport system protein
HORVU.MOREX.r3.2HG0203330	31.4763	-2.27471	0.527866	-4.30925	1.63808e-05	0.000221896	Sec14p-like phosphatidylinositol transfer family protein
HORVU.MOREX.r3.6HG0588500	8.60745	-2.27446	0.77268	-2.9436	0.00324422	0.0169105	Protein phosphatase 2C
HORVU.MOREX.r3.3HG0225880	41.3924	-2.27382	0.507843	-4.4774	7.55576e-06	0.000118775	Receptor-like kinase
HORVU.MOREX.r3.2HG0204750	94.4189	-2.27182	0.388056	-5.85435	4.78881e-09	2.14556e-07	Filament-like plant protein
HORVU.MOREX.r3.3HG0245560	7.90897	-2.2708	0.690162	-3.29024	0.00100101	0.006562	Transcription factor, TCP
HORVU.MOREX.r3.6HG0615470	395.904	-2.26959	0.414941	-5.46968	4.50859e-08	1.4976e-06	Photosynthetic NDH subcomplex B 4
HORVU.MOREX.r3.4HG0398130	74.9577	-2.26628	0.473471	-4.78651	1.69703e-06	3.43748e-05	BTB/POZ domain-containing protein
HORVU.MOREX.r3.1HG0073030	76.5663	-2.26542	0.740009	-3.06134	0.00220346	0.0124045	Histone H4
HORVU.MOREX.r3.3HG0248210	8.2383	-2.2617	0.66185	-3.41723	0.000632608	0.00451019	membrane-associated kinase regulator
HORVU.MOREX.r3.2HG0173190	26.4616	-2.25547	0.604812	-3.72921	0.000192081	0.0017062	ABC transporter ATP-binding protein
HORVU.MOREX.r3.2HG0141490	2822.85	-2.25263	0.336521	-6.69387	2.17337e-11	2.02959e-09	ATP synthase gamma chain
HORVU.MOREX.r3.3HG0290240	32.1519	-2.25207	0.514238	-4.37943	1.18991e-05	0.000170936	Dynein light chain
HORVU.MOREX.r3.5HG0470480	11.4261	-2.2496	0.597028	-3.76799	0.000164566	0.00151134	BTB/POZ domain-containing protein
HORVU.MOREX.r3.4HG0394810	79.0966	-2.24724	0.359555	-6.25006	4.10307e-10	2.58703e-08	U-box domain-containing protein
HORVU.MOREX.r3.2HG0132170	395.986	-2.24233	0.345109	-6.49745	8.16911e-11	6.13179e-09	Tubulin alpha chain
HORVU.MOREX.r3.1HG0051100	71.7392	-2.23431	0.539692	-4.13997	3.47346e-05	0.000411101	Alpha/beta-Hydrolases superfamily protein
HORVU.MOREX.r3.4HG0339120	20.6277	-2.23368	0.452204	-4.93955	7.83027e-07	1.76324e-05	homeobox-1
HORVU.MOREX.r3.3HG0316640	22.944	-2.23163	0.594432	-3.75423	0.000173877	0.00157763	Pentatricopeptide repeat (PPR) superfamily protein
HORVU.MOREX.r3.4HG0382910	23.9943	-2.22797	0.627124	-3.55267	0.000381337	0.00299186	DnaJ
HORVU.MOREX.r3.4HG0395910	35.3963	-2.22493	0.5459	-4.0757	4.58756e-05	0.000520234	Glucan endo-1,3-beta-glucosidase 3
HORVU.MOREX.r3.4HG0332840	235.425	-2.22283	0.448623	-4.95479	7.24078e-07	1.64761e-05	Methyltransferase
HORVU.MOREX.r3.1HG0093750	9.08161	-2.22015	0.648496	-3.42354	0.000618118	0.0044324	ATP-dependent zinc metalloprotease FtsH
HORVU.MOREX.r3.4HG0396710	68.1499	-2.21924	0.653851	-3.39411	0.000688525	0.0048451	Histone H3
HORVU.MOREX.r3.2HG0150570	15330.1	-2.21804	0.337689	-6.5683	5.08929e-11	4.12352e-09	Oxygen-evolving enhancer protein 1
HORVU.MOREX.r3.3HG0297700	387.693	-2.21803	0.564356	-3.9302	8.48768e-05	0.000871332	Expansin
HORVU.MOREX.r3.2HG0119970	3.92796	-2.21727	0.71001	-3.12287	0.00179099	0.0104947	Heat shock transcription factor
HORVU.MOREX.r3.2HG0183770	10.967	-2.21666	0.666046	-3.32808	0.000874454	0.00587225	Beta-expansin
HORVU.MOREX.r3.7HG0728850	64.7577	-2.2165	0.496376	-4.46536	7.99344e-06	0.000124192	Chlororespiratory reduction 42
HORVU.MOREX.r3.1HG0086120	27.5159	-2.21613	0.804069	-2.75615	0.00584864	0.0269993	Histone H2B
HORVU.MOREX.r3.7HG0683940	22.4354	-2.21547	0.718227	-3.08463	0.00203806	0.0116781	65-kDa microtubule-associated-like protein
HORVU.MOREX.r3.2HG0209000	4.41183	-2.21512	0.746227	-2.96842	0.00299334	0.01579	E3 ubiquitin-protein ligase
HORVU.MOREX.r3.2HG0200050	6.40543	-2.21462	0.759864	-2.9145	0.00356257	0.0182322	2-oxoglutarate (2OG) and Fe(II)-dependent oxygenase superfamily protein
HORVU.MOREX.r3.2HG0191640	82.5977	-2.21286	0.818081	-2.70495	0.00683156	0.030366	Yellow stripe-like transporter 17
HORVU.MOREX.r3.5HG0525770	35.5576	-2.21203	0.81858	-2.70228	0.00688659	0.0305575	rRNA N-glycosidase
HORVU.MOREX.r3.1HG0082530	125.954	-2.21132	0.334222	-6.61633	3.68234e-11	3.1924e-09	Respiratory burst oxidase
HORVU.MOREX.r3.3HG0285150	243.344	-2.2107	0.472889	-4.67489	2.94117e-06	5.4252e-05	Tryptophan aminotransferase
HORVU.MOREX.r3.2HG0205960	39.7265	-2.20911	0.492634	-4.48428	7.31597e-06	0.00011553	ABC transporter ATP-binding protein
HORVU.MOREX.r3.2HG0132270	30.4322	-2.20842	0.471265	-4.68614	2.78406e-06	5.18505e-05	carboxyl-terminal peptidase, putative (DUF239)
HORVU.MOREX.r3.1HG0064030	48.8905	-2.20716	0.432453	-5.10382	3.3286e-07	8.35232e-06	Tetratricopeptide repeat (TPR)-like superfamily protein
HORVU.MOREX.r3.6HG0629810	317.829	-2.20609	0.338338	-6.52038	7.013e-11	5.47741e-09	Auxin-responsive protein
HORVU.MOREX.r3.2HG0201390	3377.45	-2.20529	0.365512	-6.03344	1.60508e-09	8.16145e-08	Adenosylhomocysteinase
HORVU.MOREX.r3.1HG0021960	855.317	-2.20155	0.448363	-4.9102	9.09821e-07	1.99689e-05	1-aminocyclopropane-1-carboxylate oxidase
HORVU.MOREX.r3.3HG0231800	1447.72	-2.2012	0.458484	-4.80104	1.5784e-06	3.23253e-05	Light-regulated protein
HORVU.MOREX.r3.2HG0153670	3.69988	-2.2009	0.853087	-2.57993	0.00988208	0.0404116	Leucine-rich receptor-like protein kinase family protein
HORVU.MOREX.r3.4HG0411020	38.8298	-2.20011	0.479155	-4.59165	4.39746e-06	7.61715e-05	S-adenosyl-L-methionine-dependent methyltransferase domain-containing protein
HORVU.MOREX.r3.3HG0231000	30.1607	-2.19975	0.705589	-3.11761	0.00182322	0.010662	Gamma-glutamyltranspeptidase
HORVU.MOREX.r3.6HG0558880	64.0135	-2.19955	0.584137	-3.76548	0.000166231	0.0015226	Histone H2A
HORVU.MOREX.r3.7HG0712740	40.1849	-2.19938	0.499089	-4.40678	1.0492e-05	0.00015417	Leucine-rich repeat receptor-like protein kinase
HORVU.MOREX.r3.4HG0380080	19.2525	-2.19821	0.482048	-4.56014	5.11194e-06	8.56386e-05	Lipid transfer protein
HORVU.MOREX.r3.3HG0260070	24.4089	-2.19785	0.505171	-4.35071	1.35697e-05	0.000190053	Kinesin-like protein
HORVU.MOREX.r3.2HG0195550	92.5575	-2.19706	0.756175	-2.90549	0.00366684	0.0186559	BLT14.2 protein
HORVU.MOREX.r3.6HG0551740	409.144	-2.19608	0.296097	-7.41677	1.20015e-13	2.33813e-11	Early light-inducible protein
HORVU.MOREX.r3.3HG0298210	63.1946	-2.19554	0.341071	-6.43718	1.21717e-10	8.68498e-09	RNA binding protein, putative
HORVU.MOREX.r3.6HG0614700	737.655	-2.19537	0.337034	-6.51381	7.32697e-11	5.59658e-09	ATP synthase delta-subunit protein
HORVU.MOREX.r3.5HG0498300	12.6366	-2.19485	0.764492	-2.87099	0.00409187	0.0203584	Kinesin-like protein
HORVU.MOREX.r3.6HG0548070	58.2436	-2.19374	0.422636	-5.19062	2.09594e-07	5.56365e-06	Glutathione S-transferase,-like protein
HORVU.MOREX.r3.3HG0326240	20.7044	-2.19048	0.522245	-4.19434	2.73661e-05	0.0003399	Beta-fructofuranosidase, insoluble protein
HORVU.MOREX.r3.4HG0408940	268.983	-2.18985	0.421748	-5.19233	2.07678e-07	5.54842e-06	Late embryogenesis abundant protein
HORVU.MOREX.r3.7HG0711230	503.534	-2.18644	0.294522	-7.4237	1.13896e-13	2.24414e-11	Auxin-responsive protein
HORVU.MOREX.r3.3HG0221940	31.8635	-2.18305	0.741273	-2.945	0.00322958	0.0168516	suppressor of abi3-5
HORVU.MOREX.r3.4HG0334900	9.06718	-2.18225	0.573513	-3.80505	0.000141774	0.00132876	Calcium-dependent protein kinase
HORVU.MOREX.r3.5HG0505130	15.0358	-2.18158	0.498381	-4.37735	1.20133e-05	0.000172148	Blue copper protein
HORVU.MOREX.r3.2HG0217540	16.7212	-2.18125	0.666017	-3.27506	0.00105641	0.00684995	sensitive to freezing 6
HORVU.MOREX.r3.6HG0543770	105.445	-2.17998	0.684126	-3.18652	0.00143995	0.0088227	Histone H2A
HORVU.MOREX.r3.1HG0052800	41.9018	-2.17992	0.563471	-3.86874	0.000109401	0.00107473	Mitochondrial carrier protein
HORVU.MOREX.r3.3HG0232210	43.9725	-2.17926	0.438038	-4.97504	6.52325e-07	1.4981e-05	Enolase-phosphatase E1
HORVU.MOREX.r3.4HG0402940	82.6321	-2.17911	0.460429	-4.73279	2.21458e-06	4.27168e-05	Lipid transfer protein
HORVU.MOREX.r3.5HG0427700	777.913	-2.17857	0.350218	-6.22059	4.9528e-10	3.04527e-08	Chloroplast stem-loop-binding protein
HORVU.MOREX.r3.3HG0307420	39.7017	-2.17828	0.406014	-5.36503	8.09347e-08	2.47937e-06	Bidirectional sugar transporter SWEET
HORVU.MOREX.r3.1HG0024440	294.228	-2.17744	0.263918	-8.25042	1.57844e-16	7.81957e-14	EGG APPARATUS-1 protein
HORVU.MOREX.r3.1HG0042200	15.7406	-2.17674	0.671168	-3.24322	0.00118188	0.0075246	3-ketoacyl-CoA synthase
HORVU.MOREX.r3.2HG0184360	170.699	-2.17587	0.418309	-5.20158	1.976e-07	5.32017e-06	Peroxisomal membrane protein 11 homolog
HORVU.MOREX.r3.2HG0164020	7.3846	-2.17534	0.834274	-2.60746	0.0091216	0.0379279	E3 ubiquitin protein ligase drip2
HORVU.MOREX.r3.3HG0301550	2296.81	-2.1749	0.384111	-5.66217	1.49469e-08	5.83705e-07	Fructose-1,6-bisphosphatase class 1
HORVU.MOREX.r3.1HG0048800	69.3703	-2.1741	0.377045	-5.76616	8.10987e-09	3.34802e-07	Myosin heavy chain-related protein, putative
HORVU.MOREX.r3.5HG0425010	5752.74	-2.17394	0.368074	-5.90625	3.49974e-09	1.65798e-07	5-methyltetrahydropteroyltriglutamate--homocysteine methyltransferase
HORVU.MOREX.r3.4HG0383040	17.1682	-2.17316	0.729111	-2.98056	0.00287723	0.0153048	MYB transcription factor
HORVU.MOREX.r3.6HG0589150	251.428	-2.17097	0.531063	-4.08798	4.35155e-05	0.000496065	Photosynthetic NDH subcomplex L 2
HORVU.MOREX.r3.3HG0223980	59.3967	-2.1706	0.362597	-5.98627	2.14706e-09	1.07285e-07	UDP-N-acetylmuramate--L-alanine ligase
HORVU.MOREX.r3.2HG0126510	118.688	-2.17045	0.605001	-3.58752	0.000333838	0.00267859	EGG APPARATUS-1 protein
HORVU.MOREX.r3.5HG0529960	19.0144	-2.16903	0.715214	-3.0327	0.00242374	0.0133838	Chlororespiratory reduction31
HORVU.MOREX.r3.3HG0290910	63.8022	-2.16746	0.528701	-4.0996	4.13858e-05	0.000476171	TCP family transcription factor containing protein
HORVU.MOREX.r3.7HG0728870	30.8727	-2.16743	0.506264	-4.28122	1.85873e-05	0.000246962	Xyloglucan endotransglucosylase/hydrolase
HORVU.MOREX.r3.4HG0333550	91.1541	-2.1667	0.330441	-6.55701	5.48967e-11	4.40609e-09	senescence-associated family protein, putative (DUF581)
HORVU.MOREX.r3.1HG0017770	9.60523	-2.16418	0.684825	-3.1602	0.00157663	0.00948548	Germin-like protein 1
HORVU.MOREX.r3.7HG0660760	181.188	-2.16257	0.617389	-3.50276	0.000460467	0.00350595	Histone H3
HORVU.MOREX.r3.1HG0086940	131.96	-2.16047	0.306482	-7.04925	1.79883e-12	2.41782e-10	Ubiquitin-conjugating enzyme E2
HORVU.MOREX.r3.4HG0340910	101.999	-2.15826	0.520638	-4.14541	3.39201e-05	0.000404254	p-loop containing nucleoside triphosphate hydrolases superfamily protein
HORVU.MOREX.r3.1HG0015130	62.5046	-2.15748	0.313851	-6.87422	6.23287e-12	6.88355e-10	Phosphoinositide phospholipase C
HORVU.MOREX.r3.2HG0097480	229.55	-2.15659	0.630048	-3.42289	0.000619595	0.00444116	Chalcone synthase
HORVU.MOREX.r3.4HG0402760	96.6331	-2.15554	0.517027	-4.16911	3.05786e-05	0.000372595	Beta-galactosidase
HORVU.MOREX.r3.6HG0616070	7.92425	-2.15459	0.82036	-2.6264	0.00862934	0.0363695	Microtubule-associated protein TORTIFOLIA1
HORVU.MOREX.r3.3HG0236100	164.62	-2.15339	0.484422	-4.44528	8.7777e-06	0.000134048	Late embryogenesis abundant (LEA) hydroxyproline-rich glycoprotein family
HORVU.MOREX.r3.3HG0306910	6.04361	-2.1505	0.652239	-3.2971	0.000976892	0.00642577	TPX2 (Targeting protein for Xklp2) family protein, putative
HORVU.MOREX.r3.5HG0527460	50.4194	-2.14981	0.511102	-4.20622	2.59675e-05	0.00032698	Pectin acetylesterase
HORVU.MOREX.r3.3HG0248280	263.975	-2.14942	0.318788	-6.74247	1.55712e-11	1.53403e-09	Reticulon-like protein
HORVU.MOREX.r3.2HG0108360	61.9569	-2.14714	0.375103	-5.72415	1.03952e-08	4.18196e-07	Isoflavone reductase-like protein
HORVU.MOREX.r3.7HG0648650	249.55	-2.14328	0.420671	-5.09491	3.48906e-07	8.70458e-06	Auxin repressed/dormancy associated protein
HORVU.MOREX.r3.3HG0296940	10.6857	-2.14321	0.775858	-2.76237	0.00573836	0.0265752	Calcium uniporter, mitochondrial
HORVU.MOREX.r3.2HG0096400	30.6389	-2.143	0.426416	-5.02562	5.01807e-07	1.19353e-05	Cortactin-binding protein 2
HORVU.MOREX.r3.4HG0415490	242.45	-2.1417	0.641235	-3.33996	0.000837892	0.0056951	14 kDa proline-rich protein DC2.15
HORVU.MOREX.r3.2HG0111280	53.3867	-2.13941	0.484583	-4.41495	1.01032e-05	0.000149982	Dof zinc finger protein
HORVU.MOREX.r3.5HG0487490	26.0046	-2.13869	0.450762	-4.74461	2.08913e-06	4.07004e-05	Protein MIZU-KUSSEI 1
HORVU.MOREX.r3.7HG0645710	111.254	-2.13561	0.35288	-6.05194	1.4311e-09	7.48483e-08	Phosphate-responsive 1 family protein
HORVU.MOREX.r3.4HG0410950	195.19	-2.13484	0.293369	-7.27698	3.41364e-13	5.74651e-11	Heavy metal transport/detoxification superfamily protein
HORVU.MOREX.r3.5HG0484540	34.119	-2.12971	0.513696	-4.14586	3.38538e-05	0.000404254	CAAX amino terminal protease family protein
HORVU.MOREX.r3.6HG0577940	41.9201	-2.12934	0.55085	-3.86556	0.000110834	0.00108659	Transcription factor
HORVU.MOREX.r3.1HG0076820	79.4303	-2.12896	0.389667	-5.46354	4.66728e-08	1.53269e-06	HXXXD-type acyl-transferase family protein
HORVU.MOREX.r3.2HG0205970	4.69249	-2.12787	0.810041	-2.62686	0.00861762	0.0363378	Transcription factor protein
HORVU.MOREX.r3.4HG0417970	7.79108	-2.12631	0.540909	-3.93099	8.4595e-05	0.000868954	Homeobox leucine-zipper protein
HORVU.MOREX.r3.5HG0423740	21.9815	-2.12573	0.846131	-2.5123	0.0119948	0.0470349	ATP synthase subunit beta
HORVU.MOREX.r3.7HG0730840	107.385	-2.12149	0.606044	-3.50056	0.000464289	0.00353051	Histone H3
HORVU.MOREX.r3.7HG0661290	42.2463	-2.11771	0.512285	-4.13386	3.56727e-05	0.000419911	Inositol-tetrakisphosphate 1-kinase
HORVU.MOREX.r3.5HG0460120	12.9568	-2.11731	0.700645	-3.02195	0.00251154	0.0137244	Alpha/beta-Hydrolases superfamily protein
HORVU.MOREX.r3.7HG0715300	201.203	-2.11676	0.484834	-4.36594	1.26579e-05	0.000179603	Serine/threonine-protein kinase atr
HORVU.MOREX.r3.7HG0653380	219.153	-2.11675	0.523484	-4.04357	5.26424e-05	0.000587744	GDSL esterase/lipase
HORVU.MOREX.r3.5HG0484140	6.59414	-2.11671	0.672002	-3.14986	0.00163347	0.00975468	U-box domain-containing protein
HORVU.MOREX.r3.3HG0223940	381.725	-2.11608	0.339082	-6.24064	4.35791e-10	2.71805e-08	Lecithin-cholesterol acyltransferase-like 1
HORVU.MOREX.r3.4HG0383630	24.7134	-2.11558	0.494417	-4.27895	1.87779e-05	0.000248949	Wound-induced protein 1, putative, expressed
HORVU.MOREX.r3.1HG0094010	9.69706	-2.11129	0.545601	-3.86965	0.00010899	0.00107191	Kinase family protein
HORVU.MOREX.r3.7HG0714690	231.774	-2.11017	0.557562	-3.78463	0.000153937	0.00142353	3'-N-debenzoyl-2'-deoxytaxol N-benzoyltransferase
HORVU.MOREX.r3.1HG0079930	16.5795	-2.10986	0.447913	-4.71043	2.47195e-06	4.69968e-05	Pectin lyase-like superfamily protein
HORVU.MOREX.r3.6HG0610500	154.184	-2.10944	0.427538	-4.93393	8.0591e-07	1.80538e-05	Eukaryotic aspartyl protease family protein
HORVU.MOREX.r3.4HG0333380	82.9718	-2.10892	0.487412	-4.32678	1.51306e-05	0.000208379	Tubulin beta chain
HORVU.MOREX.r3.6HG0575530	961.669	-2.10891	0.479551	-4.39767	1.0942e-05	0.000159896	Alcohol dehydrogenase, putative
HORVU.MOREX.r3.5HG0480740	181.577	-2.10754	0.666584	-3.16171	0.00156847	0.00944622	sulfate transporter 1
HORVU.MOREX.r3.3HG0301430	24.5369	-2.10517	0.563154	-3.73818	0.000185358	0.00165495	Myb transcription factor
HORVU.MOREX.r3.2HG0186650	8.06645	-2.10374	0.835509	-2.51791	0.0118054	0.0464511	Non-specific serine/threonine protein kinase
HORVU.MOREX.r3.1HG0073130	138.098	-2.10222	0.493232	-4.26214	2.0248e-05	0.000264966	Plant protein 1589 of Uncharacterized protein function
HORVU.MOREX.r3.4HG0417320	294.79	-2.09698	0.39382	-5.3247	1.0112e-07	2.99712e-06	Remorin
HORVU.MOREX.r3.2HG0178600	13.1258	-2.09683	0.607182	-3.45338	0.000553614	0.00405026	auxin canalization protein (DUF828)
HORVU.MOREX.r3.1HG0013800	99.7062	-2.09619	0.439497	-4.76952	1.8467e-06	3.68044e-05	Glycosyltransferases
HORVU.MOREX.r3.1HG0004110	10.0133	-2.0956	0.630971	-3.32124	0.000896192	0.00599964	DUF868 family protein
HORVU.MOREX.r3.6HG0540370	24.6359	-2.09474	0.372802	-5.6189	1.92177e-08	7.26888e-07	Myb family transcription factor-like protein
HORVU.MOREX.r3.2HG0202280	23.1403	-2.09345	0.52187	-4.01144	6.03506e-05	0.000657711	Amino acid permease
HORVU.MOREX.r3.3HG0222090	18.811	-2.09278	0.634172	-3.30001	0.000966806	0.00637636	C2 domain containing protein
HORVU.MOREX.r3.7HG0695010	8.60137	-2.09123	0.783158	-2.67025	0.00757955	0.0328719	RING/U-box superfamily protein
HORVU.MOREX.r3.7HG0662630	34.9731	-2.08926	0.47067	-4.4389	9.042e-06	0.000136925	Receptor protein kinase
HORVU.MOREX.r3.3HG0245320	48.4274	-2.08817	0.404118	-5.16723	2.37584e-07	6.20403e-06	GDSL esterase/lipase
HORVU.MOREX.r3.7HG0654850	13.373	-2.08623	0.547774	-3.80857	0.000139774	0.0013153	NRT1/PTR family protein 2.2
HORVU.MOREX.r3.7HG0662650	128.586	-2.08622	0.581224	-3.58937	0.000331484	0.00266377	Histone H3
HORVU.MOREX.r3.5HG0521960	11.0915	-2.08594	0.545466	-3.82415	0.000131223	0.00125055	Caveolin-1
HORVU.MOREX.r3.3HG0240140	11.0115	-2.0822	0.615212	-3.38452	0.000713021	0.0049831	Gibberellin 3-beta-hydroxylase 2
HORVU.MOREX.r3.6HG0556800	72.5608	-2.08108	0.593583	-3.50596	0.00045496	0.00347513	Mitochondrial import inner membrane translocase subunit tim-10 isoform 1
HORVU.MOREX.r3.2HG0113190	193.078	-2.07826	0.353107	-5.88566	3.9647e-09	1.84796e-07	UDP-glucuronate decarboxylase
HORVU.MOREX.r3.2HG0102550	39.4995	-2.0776	0.38491	-5.39762	6.75308e-08	2.10976e-06	Acidic leucine-rich nuclear phosphoprotein 32 family B protein
HORVU.MOREX.r3.1HG0074500	498.718	-2.07245	0.638354	-3.24655	0.00116813	0.00744914	Histone H3
HORVU.MOREX.r3.7HG0707850	49.7361	-2.07146	0.482761	-4.29086	1.77986e-05	0.000237941	N-acetyltransferase, putative
HORVU.MOREX.r3.2HG0211040	144.017	-2.06995	0.389419	-5.31548	1.06375e-07	3.13146e-06	Response regulator
HORVU.MOREX.r3.7HG0674250	9.92395	-2.06766	0.511283	-4.04407	5.25314e-05	0.000586883	hydroxysteroid dehydrogenase 3
HORVU.MOREX.r3.4HG0415240	442.136	-2.06763	0.467866	-4.41927	9.90348e-06	0.000147904	basic helix-loop-helix (bHLH) DNA-binding superfamily protein
HORVU.MOREX.r3.2HG0205500	77.746	-2.06662	0.521528	-3.96263	7.41297e-05	0.000783264	alpha/beta-Hydrolases superfamily protein
HORVU.MOREX.r3.2HG0202360	12.8	-2.06659	0.504269	-4.09819	4.164e-05	0.000478459	xyloglucan endotransglucosylase/hydrolase 5
HORVU.MOREX.r3.1HG0076070	88.2	-2.06581	0.417328	-4.95009	7.41796e-07	1.68131e-05	1,4-beta-D-glucanase
HORVU.MOREX.r3.2HG0152460	22.4027	-2.06467	0.752266	-2.7446	0.00605843	0.0277462	Cytidylate kinase
HORVU.MOREX.r3.4HG0412370	22.4467	-2.06439	0.620376	-3.32765	0.000875815	0.00587911	Homeobox protein knotted-1, putative
HORVU.MOREX.r3.2HG0113980	5.33919	-2.06436	0.738626	-2.79486	0.0051922	0.0245173	Calcium-dependent lipid-binding (CaLB domain) family protein
HORVU.MOREX.r3.5HG0425730	28.6161	-2.06254	0.444012	-4.64523	3.39692e-06	6.14814e-05	Receptor-like kinase
HORVU.MOREX.r3.6HG0614510	275.245	-2.06228	0.450342	-4.57936	4.66404e-06	7.96813e-05	Peptidylprolyl isomerase
HORVU.MOREX.r3.3HG0256190	29.6801	-2.06227	0.554795	-3.71718	0.000201456	0.00177402	Peroxidase
HORVU.MOREX.r3.3HG0300950	22.6579	-2.06211	0.561172	-3.67466	0.000238167	0.00202928	Amino acid transporter, putative
HORVU.MOREX.r3.3HG0289930	62.5339	-2.06156	0.529112	-3.89626	9.76894e-05	0.000983074	Interactor of constitutive active ROPs protein, putative
HORVU.MOREX.r3.2HG0113330	7072.26	-2.06093	0.269087	-7.65897	1.87435e-14	4.77932e-12	Ultraviolet-B-repressible protein
HORVU.MOREX.r3.6HG0629290	29.5206	-2.06056	0.682926	-3.01725	0.00255079	0.0139166	Alpha/beta-Hydrolases superfamily protein, putative
HORVU.MOREX.r3.2HG0187620	66.6346	-2.05746	0.427249	-4.8156	1.46755e-06	3.02926e-05	3-hexulose-6-phosphate isomerase
HORVU.MOREX.r3.6HG0627740	53.147	-2.05613	0.356988	-5.75966	8.4285e-09	3.45489e-07	ABC(ATP-binding) family transporter
HORVU.MOREX.r3.6HG0554840	51.7321	-2.05603	0.475421	-4.32466	1.5277e-05	0.000209896	Phosphopantetheine adenylyltransferase
HORVU.MOREX.r3.5HG0518560	9.72699	-2.05592	0.68249	-3.01238	0.00259207	0.0141067	Leucine-rich repeat protein kinase family protein
HORVU.MOREX.r3.3HG0306920	11.7196	-2.05558	0.455952	-4.50832	6.53439e-06	0.000104907	plasminogen activator inhibitor
HORVU.MOREX.r3.6HG0615060	20.2649	-2.0533	0.550885	-3.72728	0.000193559	0.00171493	Transcription factor protein
HORVU.MOREX.r3.7HG0634340	8644.53	-2.05092	0.339135	-6.04751	1.47103e-09	7.59111e-08	Plastocyanin
HORVU.MOREX.r3.1HG0074980	19.6136	-2.05011	0.598116	-3.4276	0.000608936	0.00437924	Kinase
HORVU.MOREX.r3.2HG0129200	14.7336	-2.04821	0.519184	-3.94506	7.97804e-05	0.000831317	glutamyl-tRNA (Gln) amidotransferase subunit A (DUF620)
HORVU.MOREX.r3.3HG0312250	5.59948	-2.04406	0.760523	-2.6877	0.00719452	0.0315448	Heavy metal transport/detoxification superfamily protein, putative
HORVU.MOREX.r3.3HG0231330	9.71097	-2.04261	0.548154	-3.72634	0.000194279	0.00172043	Transferase family protein
HORVU.MOREX.r3.7HG0701900	15.6108	-2.04235	0.668862	-3.05347	0.00226208	0.0126605	Ferredoxin-like protein
HORVU.MOREX.r3.3HG0299800	884.398	-2.0401	0.347278	-5.87456	4.23975e-09	1.95513e-07	Fructose-1,6-bisphosphatase class 1
HORVU.MOREX.r3.3HG0246970	65.8548	-2.03876	0.53107	-3.83896	0.000123556	0.00118989	Indole-3-acetic acid-amido synthetase GH3.3
HORVU.MOREX.r3.1HG0015110	72.7015	-2.03836	0.288758	-7.05907	1.6762e-12	2.28848e-10	Phosphoinositide phospholipase C
HORVU.MOREX.r3.5HG0513830	775.07	-2.03134	0.350247	-5.79973	6.64205e-09	2.82964e-07	Tubulin alpha chain
HORVU.MOREX.r3.5HG0420330	30.4774	-2.02694	0.423631	-4.78467	1.71268e-06	3.45706e-05	Receptor-like protein kinase
HORVU.MOREX.r3.1HG0023620	130.941	-2.02552	0.559351	-3.6212	0.000293241	0.00240516	Histone H3
HORVU.MOREX.r3.5HG0485520	10.9121	-2.02494	0.642721	-3.15057	0.00162952	0.00974284	Invertase/pectin methylesterase inhibitor family protein
HORVU.MOREX.r3.6HG0611360	16.4811	-2.02157	0.582589	-3.46997	0.000520508	0.00386896	U box domain-containing protein
HORVU.MOREX.r3.6HG0613410	73.8734	-2.01789	0.363804	-5.54664	2.9121e-08	1.03469e-06	Microtubule-associated protein 70-2
HORVU.MOREX.r3.4HG0397620	133.609	-2.01741	0.443299	-4.5509	5.34177e-06	8.8973e-05	Acetyl-CoA decarbonylase/synthase complex subunit alpha 1
HORVU.MOREX.r3.3HG0284220	100.41	-2.01508	0.539011	-3.73849	0.000185133	0.00165495	Phospholipase A1
HORVU.MOREX.r3.5HG0490520	20.0733	-2.01487	0.761286	-2.64666	0.00812902	0.0346824	Tonoplast dicarboxylate transporter
HORVU.MOREX.r3.5HG0513030	13.5635	-2.01467	0.611766	-3.2932	0.000990526	0.00650065	Myb family transcription factor-like protein
HORVU.MOREX.r3.1HG0089130	125.151	-2.01413	0.256668	-7.8472	4.25413e-15	1.42856e-12	Serine/Threonine-kinase pakA-like protein
HORVU.MOREX.r3.4HG0401720	297.391	-2.01397	0.637216	-3.16058	0.00157458	0.00947643	Histone H3
HORVU.MOREX.r3.4HG0386190	99.1065	-2.01356	0.293279	-6.86566	6.61833e-12	7.1722e-10	Glutathione-S-transferase
HORVU.MOREX.r3.2HG0157790	41.132	-2.01185	0.614151	-3.27582	0.00105356	0.0068367	Senescence regulator
HORVU.MOREX.r3.2HG0190230	136.857	-2.00967	0.642368	-3.12854	0.00175676	0.0103486	Histone H4
HORVU.MOREX.r3.2HG0190660	595.534	-2.00963	0.34814	-5.77248	7.81144e-09	3.24025e-07	myosin heavy chain, embryonic smooth protein
HORVU.MOREX.r3.4HG0387520	1084.45	-2.00923	0.271509	-7.40026	1.35919e-13	2.61855e-11	UDP-glucuronate decarboxylase protein 6
HORVU.MOREX.r3.5HG0498900	74.139	-2.00716	0.473263	-4.24112	2.22412e-05	0.000286122	Alpha/beta hydrolase, putative
HORVU.MOREX.r3.6HG0609420	131.166	-2.00559	0.438338	-4.57544	4.75213e-06	8.07249e-05	phosphoenolpyruvate carboxykinase 2
HORVU.MOREX.r3.4HG0389250	52.5868	-2.00449	0.411208	-4.87465	1.09002e-06	2.34199e-05	lipase, putative (DUF620)
HORVU.MOREX.r3.1HG0064600	93.4844	-2.00444	0.342696	-5.84903	4.94433e-09	2.20203e-07	transmembrane protein, putative (DUF288)
HORVU.MOREX.r3.2HG0126550	100.712	-2.00184	0.377238	-5.30658	1.11704e-07	3.25518e-06	Alpha/beta hydrolase, putative
HORVU.MOREX.r3.2HG0204590	14.4572	-1.99526	0.549417	-3.6316	0.000281671	0.00232788	Receptor protein kinase, putative
HORVU.MOREX.r3.6HG0605270	93.045	-1.99405	0.443693	-4.49421	6.98293e-06	0.000110876	Protein NRT1/ PTR FAMILY 5.1
HORVU.MOREX.r3.7HG0649960	16.9882	-1.99326	0.664121	-3.00136	0.00268778	0.0144983	Zinc finger (Ran-binding) family protein
HORVU.MOREX.r3.5HG0490710	13.6258	-1.993	0.734502	-2.7134	0.00665961	0.0297452	OTU domain-containing protein
HORVU.MOREX.r3.2HG0196660	33.846	-1.98945	0.569861	-3.49111	0.000481012	0.00362679	Purine permease family protein
HORVU.MOREX.r3.7HG0704620	78.5424	-1.98859	0.495912	-4.00996	6.07298e-05	0.000661013	NAC domain-containing protein, putative
HORVU.MOREX.r3.4HG0411100	351.529	-1.98474	0.426553	-4.65298	3.27173e-06	5.95888e-05	Anthranilate phosphoribosyltransferase
HORVU.MOREX.r3.5HG0536200	33.9517	-1.98447	0.527299	-3.76346	0.000167579	0.00153009	Xyloglucan endotransglucosylase/hydrolase
HORVU.MOREX.r3.6HG0605460	14.789	-1.98415	0.508323	-3.90333	9.48772e-05	0.000960348	Ring finger protein, putative
HORVU.MOREX.r3.7HG0736150	13.8835	-1.9834	0.7607	-2.60733	0.00912505	0.0379332	Phosphatidylinositol transfer protein
HORVU.MOREX.r3.5HG0488040	367.273	-1.98254	0.478252	-4.14539	3.39229e-05	0.000404254	Blue copper protein
HORVU.MOREX.r3.2HG0117610	565.862	-1.98189	0.392526	-5.04905	4.44005e-07	1.07143e-05	Structural constituent of ribosome, putative
HORVU.MOREX.r3.6HG0620170	11.02	-1.98157	0.589617	-3.36078	0.000777232	0.00534567	Receptor protein kinase
HORVU.MOREX.r3.5HG0527070	34.6048	-1.98102	0.51136	-3.87401	0.000107057	0.0010565	Urease subunit alpha
HORVU.MOREX.r3.1HG0082790	256.108	-1.98079	0.363626	-5.44735	5.11271e-08	1.657e-06	Calcium homeostasis regulator CHoR1
HORVU.MOREX.r3.7HG0688270	126.911	-1.98071	0.433944	-4.56443	5.00852e-06	8.43076e-05	Vestitone reductase-related family protein
HORVU.MOREX.r3.6HG0602210	533.279	-1.98012	0.305213	-6.48765	8.71854e-11	6.4328e-09	Aquaporin
HORVU.MOREX.r3.1HG0074280	30.2462	-1.97784	0.443754	-4.45705	8.30946e-06	0.000128412	MYB transcription factor
HORVU.MOREX.r3.5HG0427910	97.8018	-1.97605	0.303492	-6.51105	7.4629e-11	5.65062e-09	Pentatricopeptide repeat (PPR) superfamily protein
HORVU.MOREX.r3.4HG0415770	11.7997	-1.97437	0.609665	-3.23845	0.00120183	0.00761991	Oxysterol-binding protein
HORVU.MOREX.r3.5HG0511450	73.4509	-1.97329	0.351225	-5.6183	1.92842e-08	7.26888e-07	ABC transporter B family protein
HORVU.MOREX.r3.4HG0385140	6.96542	-1.97285	0.65777	-2.9993	0.00270598	0.014562	Carbamoyl-phosphate synthase large chain
HORVU.MOREX.r3.2HG0096080	21.6853	-1.97237	0.468083	-4.21372	2.51199e-05	0.000317691	NBS-LRR disease resistance protein-like protein
HORVU.MOREX.r3.3HG0236690	37.9098	-1.96989	0.409836	-4.80652	1.53579e-06	3.15885e-05	Myb transcription factor
HORVU.MOREX.r3.4HG0408980	1163.21	-1.96783	0.29947	-6.57106	4.99596e-11	4.0669e-09	Methyltransferase
HORVU.MOREX.r3.1HG0088960	26.379	-1.96753	0.535946	-3.67114	0.000241473	0.0020514	Mitogen-activated protein kinase
HORVU.MOREX.r3.2HG0190290	50.0168	-1.9671	0.516757	-3.80662	0.000140877	0.00132394	SHR5-receptor-like kinase
HORVU.MOREX.r3.5HG0497820	123.432	-1.9666	0.472937	-4.15828	3.20659e-05	0.00038718	Glucuronoxylan 4-O-methyltransferase
HORVU.MOREX.r3.2HG0159580	18.4253	-1.9641	0.633121	-3.10225	0.00192057	0.0111262	Carboxypeptidase
HORVU.MOREX.r3.7HG0739380	229.645	-1.96245	0.661139	-2.96828	0.00299471	0.0157923	Histone H2B
HORVU.MOREX.r3.1HG0000880	320.943	-1.96237	0.355649	-5.5177	3.43462e-08	1.19106e-06	transmembrane protein, putative (DUF 3339)
HORVU.MOREX.r3.7HG0654460	131.98	-1.96166	0.589841	-3.32574	0.000881841	0.0059127	Histone H3
HORVU.MOREX.r3.1HG0075230	263.316	-1.96156	0.682165	-2.8755	0.00403394	0.0201337	Histone H3
HORVU.MOREX.r3.1HG0063450	542.868	-1.96132	0.339287	-5.78071	7.43851e-09	3.13049e-07	Thylakoid lumen 18.3 kDa family protein
HORVU.MOREX.r3.2HG0102560	13.7036	-1.96042	0.532084	-3.68442	0.000229228	0.00196859	Sulfotransferase
HORVU.MOREX.r3.4HG0389380	12.3602	-1.95892	0.723032	-2.70932	0.0067422	0.0300367	Receptor-like protein kinase
HORVU.MOREX.r3.3HG0297330	41.4338	-1.95682	0.531323	-3.68292	0.000230579	0.00197824	Receptor-like kinase
HORVU.MOREX.r3.1HG0018390	35.3588	-1.9554	0.698296	-2.80024	0.00510643	0.024198	Histone H4
HORVU.MOREX.r3.6HG0542610	249.01	-1.95419	0.46687	-4.18573	2.84245e-05	0.000350037	Chloroplast stem-loop binding protein
HORVU.MOREX.r3.7HG0651010	63.9474	-1.94963	0.473964	-4.11346	3.89778e-05	0.00045267	Xyloglucan endotransglucosylase/hydrolase
HORVU.MOREX.r3.7HG0664720	404.706	-1.94785	0.576606	-3.37814	0.000729784	0.0050757	Blue copper protein
HORVU.MOREX.r3.7HG0721170	59.2322	-1.94758	0.659148	-2.9547	0.00312978	0.0164148	MADS box transcription factor
HORVU.MOREX.r3.6HG0550520	11.9004	-1.94488	0.665889	-2.92072	0.00349219	0.0179411	O-acyltransferase WSD1
HORVU.MOREX.r3.3HG0259870	15.6587	-1.94469	0.519784	-3.74135	0.000183032	0.00164115	Fimbrin-2
HORVU.MOREX.r3.1HG0028230	19.3699	-1.94272	0.730756	-2.6585	0.00784889	0.0337605	DUF581 family protein
HORVU.MOREX.r3.3HG0218620	205.395	-1.94246	0.2983	-6.51176	7.42752e-11	5.6485e-09	Paired amphipathic helix SIN3-like protein
HORVU.MOREX.r3.2HG0190220	274.698	-1.94132	0.621599	-3.12311	0.00178949	0.0104914	Histone H4
HORVU.MOREX.r3.2HG0207010	311.495	-1.93945	0.325407	-5.96007	2.52128e-09	1.24071e-07	WRKY DNA-binding protein 58
HORVU.MOREX.r3.6HG0603790	76.0233	-1.93881	0.640712	-3.02602	0.00247796	0.013588	SPX domain-containing family protein
HORVU.MOREX.r3.5HG0423750	1146.61	-1.93313	0.336029	-5.75289	8.77329e-09	3.58774e-07	Ribulose bisphosphate carboxylase large chain
HORVU.MOREX.r3.2HG0119120	78.3972	-1.93239	0.490012	-3.94355	8.02844e-05	0.000834063	Glycoprotein membrane GPI-anchored
HORVU.MOREX.r3.2HG0189950	11.7671	-1.93011	0.469403	-4.11184	3.92526e-05	0.000455556	Receptor-like kinase
HORVU.MOREX.r3.3HG0225310	18.5175	-1.92807	0.690433	-2.79255	0.00522936	0.0246659	Leucine-rich repeat receptor-like protein kinase family protein
HORVU.MOREX.r3.5HG0514590	23.1305	-1.92802	0.577374	-3.33929	0.000839942	0.00569787	NBS-LRR disease resistance protein, putative
HORVU.MOREX.r3.7HG0730820	16.4877	-1.92793	0.459444	-4.19624	2.71387e-05	0.000338287	Histone H2A
HORVU.MOREX.r3.2HG0189940	81.9383	-1.92676	0.656906	-2.93308	0.00335619	0.0173814	Histone H4
HORVU.MOREX.r3.3HG0329000	11.1105	-1.92503	0.649715	-2.96288	0.00304775	0.0160476	Haloacid dehalogenase-like hydrolase family protein, putative, expressed
HORVU.MOREX.r3.7HG0731630	572.187	-1.92169	0.317933	-6.04434	1.50023e-09	7.69603e-08	DUF3511 domain protein
HORVU.MOREX.r3.5HG0536720	19.5277	-1.9205	0.425719	-4.5112	6.44618e-06	0.000103938	carbohydrate esterase, putative (DUF303)
HORVU.MOREX.r3.1HG0027940	150.113	-1.92048	0.454527	-4.22523	2.38693e-05	0.000303869	3'-N-debenzoyl-2'-deoxytaxol N-benzoyltransferase
HORVU.MOREX.r3.7HG0653330	12.628	-1.92032	0.561051	-3.42272	0.000619978	0.00444207	p-loop containing nucleoside triphosphate hydrolases superfamily protein
HORVU.MOREX.r3.6HG0611440	4.88872	-1.91967	0.764772	-2.51011	0.0120692	0.0472816	BZIP transcription factor
HORVU.MOREX.r3.4HG0358770	118.718	-1.91938	0.554436	-3.46186	0.000536458	0.00395646	MYB transcription factor
HORVU.MOREX.r3.4HG0374480	187.246	-1.9192	0.352297	-5.44767	5.10347e-08	1.657e-06	Mitochondrial transcription termination factor family protein
HORVU.MOREX.r3.7HG0683980	22.2309	-1.91871	0.496838	-3.86184	0.000112536	0.00110054	Threonylcarbamoyl-AMP synthase
HORVU.MOREX.r3.4HG0411960	93.4708	-1.91859	0.459731	-4.17328	3.00251e-05	0.00036714	Tetratricopeptide repeat (TPR)-like superfamily protein
HORVU.MOREX.r3.7HG0635170	281.277	-1.91643	0.672649	-2.84908	0.00438459	0.0215062	Acid invertase 1
HORVU.MOREX.r3.5HG0537980	15.8146	-1.91502	0.638004	-3.00157	0.00268588	0.0144944	UPF0176 protein
HORVU.MOREX.r3.7HG0745430	102.668	-1.91445	0.528176	-3.62465	0.000289353	0.00237777	Bifunctional inhibitor/lipid-transfer protein/seed storage 2S albumin-like protein
HORVU.MOREX.r3.4HG0392730	411.135	-1.91403	0.278411	-6.87484	6.20614e-12	6.88355e-10	Actin-depolymerizing factor
HORVU.MOREX.r3.7HG0654480	78.9363	-1.91373	0.652672	-2.93214	0.00336635	0.0174236	Histone H3
HORVU.MOREX.r3.1HG0072430	24.1014	-1.91285	0.433905	-4.40846	1.04107e-05	0.000153496	Kinase family protein
HORVU.MOREX.r3.4HG0395600	16.8374	-1.91052	0.509008	-3.75341	0.000174443	0.00158111	Chaperone protein DnaJ
HORVU.MOREX.r3.4HG0412490	77.75	-1.90958	0.605731	-3.15253	0.00161864	0.00970123	2-oxoglutarate (2OG) and Fe(II)-dependent oxygenase superfamily protein
HORVU.MOREX.r3.2HG0133180	82.9209	-1.90669	0.345667	-5.51596	3.46887e-08	1.20053e-06	Ribosome recycling factor
HORVU.MOREX.r3.6HG0612480	238.546	-1.90394	0.309709	-6.14751	7.87096e-10	4.56437e-08	Methyltransferase
HORVU.MOREX.r3.5HG0430050	55.8742	-1.90286	0.304219	-6.2549	3.97778e-10	2.51718e-08	Stomatal closure-related actin-binding protein 1
HORVU.MOREX.r3.2HG0185840	284.647	-1.90279	0.636042	-2.9916	0.00277516	0.0148928	Histone H4
HORVU.MOREX.r3.4HG0407120	41.5279	-1.90204	0.348612	-5.45603	4.86885e-08	1.58985e-06	methyl-coenzyme M reductase II subunit gamma, putative (DUF3741)
HORVU.MOREX.r3.5HG0495430	30.8496	-1.89947	0.511554	-3.71314	0.000204701	0.00179349	Beta-glucosidase
HORVU.MOREX.r3.3HG0330950	8.61962	-1.89672	0.677019	-2.80158	0.0050853	0.0241308	Kinase-like protein
HORVU.MOREX.r3.1HG0090290	27.2212	-1.89617	0.363743	-5.21294	1.85868e-07	5.05927e-06	NBS-LRR-like resistance protein
HORVU.MOREX.r3.2HG0183310	10.1875	-1.89508	0.74195	-2.55418	0.0106438	0.0428054	TCP transcription factor
HORVU.MOREX.r3.5HG0517170	378.533	-1.89397	0.360222	-5.25779	1.45799e-07	4.11058e-06	Fasciclin-like arabinogalactan protein
HORVU.MOREX.r3.4HG0347650	16.7203	-1.89385	0.521635	-3.63059	0.00028277	0.00233473	Short-chain dehydrogenase/reductase family protein
HORVU.MOREX.r3.6HG0549810	28.3551	-1.89307	0.402339	-4.70515	2.53677e-06	4.7914e-05	Rac-like GTP binding protein
HORVU.MOREX.r3.7HG0740200	14.822	-1.8912	0.512252	-3.69194	0.000222547	0.00191882	Pectin lyase-like superfamily protein
HORVU.MOREX.r3.3HG0248630	46.7401	-1.88829	0.504056	-3.74618	0.000179545	0.00162058	Pentatricopeptide repeat-containing protein
HORVU.MOREX.r3.4HG0385330	38.8015	-1.88643	0.52635	-3.58399	0.000338379	0.00271074	Glycosyltransferases
HORVU.MOREX.r3.2HG0181330	20.7908	-1.88433	0.593884	-3.17289	0.00150927	0.00915329	Fatty acid hydroxylase superfamily protein
HORVU.MOREX.r3.1HG0012020	220.428	-1.88429	0.355894	-5.29452	1.1933e-07	3.43128e-06	Glutamyl-tRNA reductase
HORVU.MOREX.r3.4HG0418720	134.03	-1.88111	0.339705	-5.53747	3.0687e-08	1.07927e-06	Calcineurin B-like protein
HORVU.MOREX.r3.5HG0451840	3117.72	-1.88109	0.40231	-4.67573	2.9291e-06	5.4087e-05	Fructose-bisphosphate aldolase
HORVU.MOREX.r3.7HG0707300	55.2319	-1.881	0.381939	-4.92487	8.4416e-07	1.88135e-05	Pentatricopeptide repeat (PPR) superfamily protein
HORVU.MOREX.r3.2HG0160870	24.8534	-1.88046	0.44666	-4.21005	2.55319e-05	0.000322196	Protein DETOXIFICATION
HORVU.MOREX.r3.4HG0347760	11.8309	-1.87987	0.549766	-3.4194	0.000627604	0.00448373	MYB transcription factor
HORVU.MOREX.r3.5HG0537270	73.5022	-1.87909	0.40514	-4.63812	3.51586e-06	6.31725e-05	RNA polymerase sigma factor
HORVU.MOREX.r3.1HG0079860	14.5754	-1.87801	0.547523	-3.43	0.000603573	0.0043515	Glucuronoxylan 4-O-methyltransferase
HORVU.MOREX.r3.6HG0551710	114.53	-1.87769	0.382008	-4.91531	8.86417e-07	1.95186e-05	Adenylate kinase, putative
HORVU.MOREX.r3.6HG0586640	178.528	-1.87688	0.456671	-4.10992	3.95799e-05	0.000458434	Ribulose bisphosphate carboxylase large chain
HORVU.MOREX.r3.4HG0340490	7.4131	-1.87612	0.741091	-2.53156	0.0113557	0.0449946	Syntaxin, putative
HORVU.MOREX.r3.5HG0502740	13.7059	-1.87443	0.615647	-3.04465	0.00232954	0.0129586	LysM domain GPI-anchored protein
HORVU.MOREX.r3.7HG0670910	109.401	-1.87436	0.239151	-7.83755	4.59411e-15	1.47514e-12	Aluminum activated malate transporter family protein
HORVU.MOREX.r3.2HG0173220	4083.92	-1.87363	0.361372	-5.18476	2.16291e-07	5.69949e-06	Glyceraldehyde-3-phosphate dehydrogenase
HORVU.MOREX.r3.2HG0199620	101.898	-1.87242	0.54034	-3.46526	0.00052971	0.00392338	Xyloglucan endotransglucosylase/hydrolase
HORVU.MOREX.r3.1HG0017280	354.883	-1.87225	0.503988	-3.71487	0.000203305	0.00178487	Peroxidase
HORVU.MOREX.r3.4HG0348800	6.15297	-1.87185	0.59927	-3.12355	0.00178684	0.0104811	TCP transcription factor
HORVU.MOREX.r3.2HG0204350	181.9	-1.87158	0.409168	-4.57412	4.78231e-06	8.11355e-05	Glycosyltransferases
HORVU.MOREX.r3.5HG0471040	210.937	-1.87112	0.427869	-4.3731	1.22492e-05	0.00017495	Rhodanese/Cell cycle control phosphatase superfamily protein
HORVU.MOREX.r3.1HG0064020	118.24	-1.87076	0.292627	-6.39297	1.62692e-10	1.12387e-08	RING/U-box superfamily protein
HORVU.MOREX.r3.6HG0629220	7.6653	-1.86705	0.556389	-3.35565	0.000791795	0.00543505	methyl-coenzyme M reductase II subunit gamma, putative (DUF3741)
HORVU.MOREX.r3.1HG0006820	17.0671	-1.86671	0.596881	-3.12744	0.00176337	0.010375	Leucine-rich repeat receptor-like kinase
HORVU.MOREX.r3.7HG0741650	225.025	-1.86648	0.572	-3.26308	0.00110208	0.00710368	Histone H2A
HORVU.MOREX.r3.2HG0166450	75.802	-1.86577	0.732605	-2.54676	0.0108727	0.0434983	Cell wall invertase
HORVU.MOREX.r3.3HG0289860	87.7867	-1.86411	0.324927	-5.73701	9.63606e-09	3.91287e-07	choice-of-anchor C domain protein, putative (Protein of unknown function, DUF642)
HORVU.MOREX.r3.6HG0570040	421.112	-1.86271	0.494613	-3.766	0.000165886	0.00152031	4-coumarate CoA ligase
HORVU.MOREX.r3.5HG0451950	1302.81	-1.86203	0.259373	-7.17896	7.02453e-13	1.08748e-10	Thioredoxin
HORVU.MOREX.r3.7HG0670900	48.1619	-1.8619	0.588016	-3.16642	0.0015433	0.00932172	Aspartic proteinase Asp1
HORVU.MOREX.r3.5HG0443160	69.866	-1.86172	0.505552	-3.68254	0.000230921	0.00198019	Stress responsive alpha-beta barrel domain protein
HORVU.MOREX.r3.2HG0184670	33.7768	-1.86135	0.468886	-3.96973	7.19539e-05	0.000764466	Kinesin-like protein
HORVU.MOREX.r3.3HG0288420	27.7954	-1.86066	0.376604	-4.94064	7.78664e-07	1.75797e-05	Mannan endo-1,4-beta-mannosidase-like protein
HORVU.MOREX.r3.1HG0012620	35.3423	-1.85892	0.689187	-2.69727	0.00699105	0.0308835	Patatin
HORVU.MOREX.r3.4HG0340820	2473.95	-1.85713	0.344375	-5.39277	6.93811e-08	2.15978e-06	Serine hydroxymethyltransferase
HORVU.MOREX.r3.7HG0648220	24.8957	-1.857	0.579092	-3.20674	0.0013425	0.00835822	Kinase family protein
HORVU.MOREX.r3.4HG0405650	96.5933	-1.85573	0.335166	-5.53673	3.08172e-08	1.08166e-06	Ethylene-responsive transcription factor
HORVU.MOREX.r3.3HG0307120	37.7123	-1.8515	0.409997	-4.51589	6.30526e-06	0.000102079	S-adenosyl-L-methionine-dependent methyltransferases superfamily protein
HORVU.MOREX.r3.5HG0520390	78.1463	-1.85135	0.424423	-4.36203	1.2886e-05	0.000182095	Nodulin-like / Major Facilitator Superfamily protein
HORVU.MOREX.r3.5HG0530450	440.532	-1.85129	0.251921	-7.34869	2.00165e-13	3.61527e-11	Cellulose synthase
HORVU.MOREX.r3.2HG0102890	13.1912	-1.85113	0.68206	-2.71403	0.00664708	0.029713	Serine/threonine-protein kinase
HORVU.MOREX.r3.6HG0543780	133.435	-1.85104	0.638351	-2.89973	0.00373487	0.0189632	Histone H2B
HORVU.MOREX.r3.2HG0107750	34.5552	-1.85045	0.422619	-4.37854	1.19479e-05	0.000171352	Arogenate dehydratase
HORVU.MOREX.r3.4HG0337820	324.751	-1.84938	0.462687	-3.99703	6.41414e-05	0.00068949	UDP-glucose 6-dehydrogenase
HORVU.MOREX.r3.2HG0201150	234.645	-1.84831	0.348807	-5.29895	1.16473e-07	3.3715e-06	IQ domain-containing protein
HORVU.MOREX.r3.7HG0687260	67.1527	-1.84825	0.418985	-4.41127	1.02766e-05	0.000152035	Kinesin-like protein
HORVU.MOREX.r3.3HG0294970	93.3029	-1.84777	0.45442	-4.06621	4.77834e-05	0.000539751	DNA-3-methyladenine glycosylase
HORVU.MOREX.r3.1HG0069580	17.9203	-1.84438	0.437199	-4.21862	2.45806e-05	0.000311552	Gag-Pol polyprotein
HORVU.MOREX.r3.4HG0354670	12.2369	-1.84415	0.546271	-3.37589	0.000735785	0.00510924	Gag polyprotein
HORVU.MOREX.r3.4HG0337770	154.189	-1.84366	0.407504	-4.52427	6.06034e-06	9.8482e-05	Histidine kinase
HORVU.MOREX.r3.7HG0730010	377.549	-1.84164	0.391906	-4.69919	2.61198e-06	4.90143e-05	Calmodulin, putative
HORVU.MOREX.r3.1HG0058280	390.244	-1.84094	0.318833	-5.77398	7.74207e-09	3.21918e-07	D-3-phosphoglycerate dehydrogenase
HORVU.MOREX.r3.6HG0619470	4.34665	-1.84031	0.72234	-2.54771	0.0108433	0.0434149	Sugar transporter family protein
HORVU.MOREX.r3.4HG0357650	57.409	-1.83978	0.336767	-5.46305	4.68027e-08	1.53405e-06	UPF0161 protein
HORVU.MOREX.r3.3HG0257850	1572.65	-1.83898	0.334648	-5.49527	3.90123e-08	1.33156e-06	Magnesium-protoporphyrin IX monomethyl ester [oxidative] cyclase
HORVU.MOREX.r3.2HG0123880	727.965	-1.83823	0.414043	-4.43972	9.00753e-06	0.000136524	Phospho-2-dehydro-3-deoxyheptonate aldolase
HORVU.MOREX.r3.5HG0485760	284.766	-1.83759	0.391764	-4.69057	2.72452e-06	5.08508e-05	65-kDa microtubule-associated-like protein
HORVU.MOREX.r3.5HG0468240	297.896	-1.83598	0.322567	-5.69176	1.25737e-08	5.00037e-07	Kinesin-like protein
HORVU.MOREX.r3.2HG0168350	49.1467	-1.83573	0.337847	-5.43362	5.52217e-08	1.77313e-06	Protein kinase family protein
HORVU.MOREX.r3.6HG0566220	53.2092	-1.83507	0.344921	-5.32027	1.03611e-07	3.05602e-06	Hexosyltransferase
HORVU.MOREX.r3.4HG0342510	8.13033	-1.83416	0.66468	-2.75946	0.0057897	0.0267697	glutamyl-tRNA (Gln) amidotransferase subunit A (DUF620)
HORVU.MOREX.r3.5HG0527400	5.2161	-1.83241	0.701055	-2.61379	0.00895443	0.0374213	Nucleobase ascorbate transporter
HORVU.MOREX.r3.2HG0186680	77.7934	-1.83186	0.577257	-3.17339	0.00150672	0.00914424	Histone H1
HORVU.MOREX.r3.2HG0111520	75.6914	-1.83144	0.267223	-6.85361	7.20069e-12	7.65968e-10	RNA-binding domain CCCH-type zinc finger protein
HORVU.MOREX.r3.6HG0597350	28.6174	-1.82958	0.563801	-3.24509	0.00117413	0.0074819	Bifunctional uridylyltransferase/uridylyl-removing enzyme
HORVU.MOREX.r3.6HG0571770	136.021	-1.82937	0.333929	-5.47831	4.294e-08	1.44011e-06	Glycine cleavage system H protein
HORVU.MOREX.r3.6HG0567160	796.102	-1.82891	0.349425	-5.23406	1.6583e-07	4.62272e-06	Tubulin beta chain
HORVU.MOREX.r3.1HG0038750	36.3368	-1.82853	0.543569	-3.36393	0.000768408	0.00528917	Late embryogenesis abundant (LEA) hydroxyproline-rich glycoprotein family
HORVU.MOREX.r3.1HG0014350	8.5255	-1.82667	0.576127	-3.17061	0.00152119	0.00921592	P-loop containing nucleoside triphosphate hydrolases superfamily protein
HORVU.MOREX.r3.4HG0397660	174.389	-1.82592	0.366243	-4.98555	6.17846e-07	1.4322e-05	DUF538 family protein (Protein of unknown function, DUF538)
HORVU.MOREX.r3.6HG0608820	55.6447	-1.82256	0.312414	-5.83381	5.41754e-09	2.36612e-07	transmembrane protein
HORVU.MOREX.r3.4HG0335230	10.4475	-1.82209	0.522004	-3.49056	0.000482005	0.00362715	Protein UPSTREAM OF FLC
HORVU.MOREX.r3.1HG0017620	384.142	-1.81969	0.527674	-3.4485	0.000563702	0.00411019	Peroxidase
HORVU.MOREX.r3.5HG0530200	634.593	-1.81894	0.284668	-6.38969	1.66226e-10	1.14372e-08	Actin
HORVU.MOREX.r3.7HG0717180	72.8243	-1.81844	0.373351	-4.87059	1.11265e-06	2.38764e-05	Zinc transporter
HORVU.MOREX.r3.1HG0047480	41.1083	-1.81747	0.466623	-3.89493	9.82261e-05	0.000987329	Protein NEOXANTHIN-DEFICIENT 1
HORVU.MOREX.r3.1HG0074040	39.8935	-1.81571	0.378151	-4.80154	1.57452e-06	3.23189e-05	RING/FYVE/PHD zinc finger superfamily protein
HORVU.MOREX.r3.3HG0312020	20.669	-1.81554	0.395593	-4.58942	4.44474e-06	7.68369e-05	glycosyltransferase family exostosin protein
HORVU.MOREX.r3.6HG0582570	54.3187	-1.81478	0.477182	-3.80313	0.000142881	0.0013377	Kinesin-like protein
HORVU.MOREX.r3.6HG0543740	67.5252	-1.81472	0.658858	-2.75433	0.00588116	0.0271062	Histone H2A
HORVU.MOREX.r3.5HG0449120	6.88327	-1.81351	0.672038	-2.69853	0.00696467	0.0308062	tRNA pseudouridine synthase A
HORVU.MOREX.r3.7HG0651960	5.0313	-1.81146	0.711905	-2.54452	0.0109428	0.0436981	Triose-phosphate transporter family protein
HORVU.MOREX.r3.2HG0097810	315.58	-1.8093	0.562257	-3.21792	0.00129122	0.00809416	Pectate lyase
HORVU.MOREX.r3.4HG0343260	188.457	-1.80843	0.349155	-5.17946	2.22526e-07	5.83717e-06	NAD(P)H dehydrogenase subunit 48
HORVU.MOREX.r3.7HG0654510	45.9117	-1.8078	0.64483	-2.80354	0.00505454	0.0240223	Histone H3
HORVU.MOREX.r3.6HG0573420	609.365	-1.80612	0.385282	-4.68778	2.76187e-06	5.14926e-05	Lipoxygenase
HORVU.MOREX.r3.4HG0339920	9.27189	-1.80509	0.641467	-2.814	0.00489295	0.0234467	GRF1-interacting factor-like protein
HORVU.MOREX.r3.2HG0177440	40.5779	-1.79775	0.496875	-3.61811	0.000296759	0.0024267	Ankyrin repeat
HORVU.MOREX.r3.4HG0416070	11.0943	-1.79656	0.608469	-2.95259	0.00315118	0.0164921	GATA transcription factor
HORVU.MOREX.r3.4HG0399280	24.0898	-1.79385	0.560875	-3.19831	0.00138236	0.00856335	Crt
HORVU.MOREX.r3.7HG0741130	8.28116	-1.79337	0.553089	-3.24247	0.001185	0.00753728	Disease resistance protein RPM1
HORVU.MOREX.r3.5HG0519970	1542.62	-1.79288	0.411887	-4.35285	1.34377e-05	0.000188509	Histone H1
HORVU.MOREX.r3.1HG0052980	51.817	-1.79135	0.346243	-5.17367	2.29544e-07	6.01217e-06	RING/U-box superfamily protein, putative
HORVU.MOREX.r3.5HG0522660	18.477	-1.79037	0.496341	-3.60713	0.000309601	0.00250967	Plant/protein (DUF668)
HORVU.MOREX.r3.5HG0490640	13.1078	-1.79026	0.685091	-2.61317	0.00897055	0.0374616	Serine carboxypeptidase family protein, expressed
HORVU.MOREX.r3.7HG0743490	93.3677	-1.78922	0.404441	-4.42392	9.69247e-06	0.000145253	Lysosomal Pro-X carboxypeptidase
HORVU.MOREX.r3.3HG0319950	15.7187	-1.78836	0.455325	-3.92767	8.57743e-05	0.000880024	Single-stranded DNA binding protein
HORVU.MOREX.r3.3HG0315390	45.4523	-1.78833	0.389973	-4.58577	4.52324e-06	7.78059e-05	CASP-like protein
HORVU.MOREX.r3.6HG0557230	235.859	-1.788	0.458247	-3.90184	9.5466e-05	0.000963495	Terpene cyclase/mutase family member
HORVU.MOREX.r3.5HG0514990	429.288	-1.78514	0.295002	-6.05128	1.43697e-09	7.48483e-08	Tubulin beta chain
HORVU.MOREX.r3.5HG0483980	150.12	-1.78381	0.510959	-3.4911	0.000481031	0.00362679	Cinnamoyl CoA reductase
HORVU.MOREX.r3.5HG0484760	26.84	-1.78338	0.525156	-3.3959	0.000684033	0.0048272	Chloroplast lysine N-methyltransferase
HORVU.MOREX.r3.7HG0702400	24.6877	-1.78331	0.461381	-3.86516	0.000111015	0.00108751	Nucleotide/sugar transporter family protein
HORVU.MOREX.r3.7HG0703220	11.4719	-1.78279	0.614577	-2.90084	0.00372162	0.0189069	Transcription factor Inducer of CBF expression 1
HORVU.MOREX.r3.6HG0540590	909.63	-1.78188	0.327711	-5.43736	5.40771e-08	1.74283e-06	Ferredoxin--NADP reductase
HORVU.MOREX.r3.6HG0564320	171.778	-1.78124	0.28352	-6.28259	3.32978e-10	2.17588e-08	Elongation factor 4
HORVU.MOREX.r3.6HG0556730	30.546	-1.77994	0.405475	-4.38976	1.13475e-05	0.000164099	Leucine-rich repeat protein kinase family protein
HORVU.MOREX.r3.4HG0339820	74.4406	-1.77832	0.625459	-2.84323	0.00446592	0.021831	Sugar transporter family protein
HORVU.MOREX.r3.3HG0276340	8.14914	-1.77749	0.594797	-2.9884	0.00280443	0.0150219	Trichome birefringence-like protein
HORVU.MOREX.r3.1HG0072540	40.0493	-1.77618	0.60758	-2.92337	0.00346268	0.0178317	Histone H4
HORVU.MOREX.r3.2HG0157470	13.7819	-1.77615	0.62875	-2.82489	0.00472975	0.0228629	Peroxidase
HORVU.MOREX.r3.7HG0720600	10.7437	-1.77402	0.478826	-3.70494	0.000211437	0.00183949	110 kDa U5 small nuclear ribonucleoprotein component CLO
HORVU.MOREX.r3.1HG0063880	111.755	-1.77388	0.360714	-4.91768	8.75739e-07	1.93186e-05	Glycosyltransferase
HORVU.MOREX.r3.5HG0491740	778.998	-1.77325	0.394863	-4.49079	7.09593e-06	0.000112465	Chitinase-like protein
HORVU.MOREX.r3.2HG0135760	3.77488	-1.77257	0.690662	-2.56649	0.0102735	0.0416221	transmembrane protein
HORVU.MOREX.r3.3HG0251630	47.8371	-1.77232	0.505123	-3.50869	0.000450317	0.00344574	Carboxypeptidase
HORVU.MOREX.r3.7HG0708120	56.2926	-1.76971	0.62977	-2.81009	0.00495274	0.0236954	High mobility group family
HORVU.MOREX.r3.5HG0423820	15.2846	-1.76718	0.495282	-3.56802	0.000359691	0.00284665	PI-PLC X domain-containing protein
HORVU.MOREX.r3.7HG0746990	33.8725	-1.76689	0.710335	-2.4874	0.0128681	0.0496854	Basic-leucine zipper (bZIP) transcription factor family protein
HORVU.MOREX.r3.7HG0652120	541.982	-1.76596	0.324938	-5.43476	5.48702e-08	1.76511e-06	Photosynthetic NDH subcomplex B 3
HORVU.MOREX.r3.2HG0111810	24.15	-1.76578	0.423292	-4.17154	3.02545e-05	0.000369424	Protein kinase
HORVU.MOREX.r3.7HG0719560	39.9146	-1.76572	0.641352	-2.75313	0.00590291	0.0271703	transmembrane protein, putative (DUF247)
HORVU.MOREX.r3.2HG0122190	69.1854	-1.76552	0.650309	-2.7149	0.00662957	0.0296722	RING/U-box superfamily protein
HORVU.MOREX.r3.4HG0398900	172.295	-1.76397	0.62778	-2.80986	0.00495634	0.0236954	Histone H2A
HORVU.MOREX.r3.3HG0300480	58.8227	-1.76172	0.360806	-4.88272	1.04632e-06	2.2621e-05	GATA zinc finger protein
HORVU.MOREX.r3.2HG0206860	1759.68	-1.76104	0.497262	-3.54146	0.000397912	0.00309721	Lipoxygenase
HORVU.MOREX.r3.4HG0334050	51.9987	-1.76032	0.533711	-3.29827	0.000972834	0.00640724	ERD (Early-responsive to dehydration stress) family protein
HORVU.MOREX.r3.3HG0284330	2064.47	-1.76021	0.30062	-5.85525	4.76302e-09	2.13953e-07	Glycine dehydrogenase decarboxylating protein
HORVU.MOREX.r3.3HG0283480	47.3569	-1.7584	0.385257	-4.56424	5.01304e-06	8.43076e-05	Kelch repeat-containing F-box-like protein
HORVU.MOREX.r3.1HG0049480	114.68	-1.75803	0.492592	-3.56895	0.00035842	0.00284163	Kinase family protein
HORVU.MOREX.r3.2HG0182920	56.7227	-1.75794	0.548548	-3.20472	0.00135194	0.0084019	E3 ubiquitin-protein ligase, putative (DUF177)
HORVU.MOREX.r3.1HG0080780	324.873	-1.75783	0.565912	-3.10618	0.00189518	0.0110123	Histone H3
HORVU.MOREX.r3.3HG0271740	12.7441	-1.75697	0.442268	-3.97263	7.10835e-05	0.000756146	Pentatricopeptide repeat-containing protein
HORVU.MOREX.r3.3HG0319900	18.4072	-1.75655	0.411682	-4.26676	1.98332e-05	0.000260917	Ankyrin repeat domain-containing protein 1
HORVU.MOREX.r3.5HG0489020	16.6387	-1.75491	0.463446	-3.78666	0.000152683	0.00141495	Protein kinase
HORVU.MOREX.r3.2HG0163090	246.393	-1.75485	0.417593	-4.20229	2.64233e-05	0.000331515	Heavy metal-associated protein
HORVU.MOREX.r3.1HG0051380	78.8781	-1.75351	0.34077	-5.14572	2.66503e-07	6.84578e-06	U-box domain-containing protein 4
HORVU.MOREX.r3.2HG0181900	93.2752	-1.75304	0.434223	-4.0372	5.40934e-05	0.000602007	Kinase family protein
HORVU.MOREX.r3.6HG0552800	182.638	-1.75278	0.633289	-2.76774	0.00564461	0.0262321	Histone H2B
HORVU.MOREX.r3.2HG0195510	2746.56	-1.75276	0.51735	-3.38796	0.000704151	0.00493474	Eukaryotic translation initiation factor 3 subunit G
HORVU.MOREX.r3.7HG0670790	274.471	-1.75133	0.490318	-3.57182	0.000354503	0.00282089	Gibberellin-regulated family protein
HORVU.MOREX.r3.5HG0515020	13.7229	-1.75081	0.525458	-3.33197	0.000862349	0.00581122	Alpha N-terminal protein methyltransferase 1
HORVU.MOREX.r3.1HG0065370	14.8903	-1.74943	0.41999	-4.16541	3.10788e-05	0.000377628	TPX2 (Targeting protein for Xklp2) family protein
HORVU.MOREX.r3.2HG0215200	17.5653	-1.74869	0.507906	-3.44294	0.000575424	0.00417634	Plant/F1M20-13 protein
HORVU.MOREX.r3.2HG0192250	13.7962	-1.74789	0.417511	-4.18644	2.83362e-05	0.000349197	Galactokinase
HORVU.MOREX.r3.2HG0095670	308.218	-1.74725	0.535137	-3.26506	0.0010944	0.00706732	Cysteine synthase
HORVU.MOREX.r3.7HG0666440	156.097	-1.74695	0.481605	-3.62734	0.000286353	0.00235758	Aquaporin-1
HORVU.MOREX.r3.3HG0239900	43.3301	-1.74601	0.319043	-5.47264	4.43384e-08	1.47559e-06	Auxin-responsive protein
HORVU.MOREX.r3.3HG0247200	2108.82	-1.74531	0.392229	-4.44973	8.59776e-06	0.000131926	DNA mismatch repair protein MutL
HORVU.MOREX.r3.5HG0509060	61.2521	-1.74297	0.568725	-3.06469	0.00217893	0.0123184	Non-specific serine/threonine protein kinase
HORVU.MOREX.r3.4HG0344730	23.8474	-1.74268	0.673098	-2.58905	0.00962425	0.0395719	Protein NRT1/ PTR FAMILY 1.2
HORVU.MOREX.r3.6HG0548700	595.679	-1.7422	0.483803	-3.60105	0.00031694	0.00256316	Ribose-5-phosphate isomerase A
HORVU.MOREX.r3.7HG0714980	15.8747	-1.74057	0.552369	-3.1511	0.00162656	0.00973521	Aldehyde dehydrogenase, putative
HORVU.MOREX.r3.5HG0440150	10.5349	-1.73816	0.592361	-2.9343	0.00334304	0.0173234	Heparanase
HORVU.MOREX.r3.3HG0231790	7.60372	-1.73689	0.580774	-2.99064	0.00278392	0.0149351	Charged multivesicular body protein 5
HORVU.MOREX.r3.UnG0753820	130.719	-1.73371	0.648365	-2.67398	0.0074958	0.0325662	Ribosomal protein S3
HORVU.MOREX.r3.2HG0174760	6.10669	-1.73235	0.637736	-2.71641	0.00659935	0.0296054	Glycerophosphodiester phosphodiesterase
HORVU.MOREX.r3.2HG0176010	73.4227	-1.72986	0.466432	-3.70871	0.000208318	0.00181692	Methyltransferase, putative
HORVU.MOREX.r3.7HG0675850	29.1329	-1.72981	0.461386	-3.74915	0.000177433	0.00160402	Transmembrane protein, putative
HORVU.MOREX.r3.6HG0557190	59.0863	-1.72952	0.37837	-4.57098	4.85457e-06	8.22006e-05	Squamosa promoter-binding-like protein
HORVU.MOREX.r3.4HG0332050	68.664	-1.72951	0.377738	-4.57859	4.6813e-06	7.97686e-05	Sulfate adenylyltransferase subunit 2
HORVU.MOREX.r3.7HG0644320	120.683	-1.72873	0.438456	-3.94276	8.05482e-05	0.000835302	Methyltransferase, putative
HORVU.MOREX.r3.1HG0006570	552.774	-1.72702	0.282892	-6.10489	1.02872e-09	5.6987e-08	Actin depolymerizing factor
HORVU.MOREX.r3.1HG0060270	576.356	-1.72699	0.560889	-3.07903	0.00207675	0.0118489	Histone H3
HORVU.MOREX.r3.1HG0048410	28.7384	-1.7262	0.401777	-4.29642	1.7358e-05	0.000232949	Tetraspanin family protein
HORVU.MOREX.r3.6HG0610230	151.467	-1.72405	0.59817	-2.88221	0.00394903	0.0198032	Eukaryotic aspartyl protease family protein, putative
HORVU.MOREX.r3.5HG0464070	11.4033	-1.72234	0.586614	-2.93608	0.00332391	0.0172377	DUF1191 superfamily protein
HORVU.MOREX.r3.2HG0119330	24.2869	-1.72234	0.490114	-3.51416	0.000441152	0.00338307	Na(+)-translocating NADH-quinone reductase subunit A
HORVU.MOREX.r3.1HG0003150	32.8122	-1.7217	0.395042	-4.35826	1.311e-05	0.000184808	Chaperone protein DnaJ
HORVU.MOREX.r3.2HG0187360	59.8797	-1.72128	0.415636	-4.14132	3.45319e-05	0.000409315	IQ domain-containing protein
HORVU.MOREX.r3.2HG0111610	118.408	-1.72108	0.47411	-3.63013	0.000283277	0.00233781	Cellulose synthase
HORVU.MOREX.r3.1HG0047060	755.197	-1.72049	0.339166	-5.07271	3.92184e-07	9.57757e-06	Protochlorophyllide reductase
HORVU.MOREX.r3.1HG0077190	58.9152	-1.72039	0.461831	-3.72515	0.000195199	0.0017277	Trehalose-6-phosphate synthase
HORVU.MOREX.r3.1HG0067090	337.943	-1.72029	0.354405	-4.85403	1.2098e-06	2.55815e-05	Phospholipase A1
HORVU.MOREX.r3.2HG0178450	163.88	-1.71648	0.501611	-3.42193	0.000621779	0.00444762	Fasciclin-like arabinogalactan protein
HORVU.MOREX.r3.5HG0480710	355.527	-1.71609	0.43894	-3.90961	9.24437e-05	0.000940106	Hypersensitive-induced response protein 1
HORVU.MOREX.r3.1HG0026190	35.3538	-1.71468	0.629736	-2.72285	0.00647206	0.0292161	Arabinogalactan peptide-like protein
HORVU.MOREX.r3.2HG0117630	497.68	-1.71415	0.400602	-4.27892	1.87799e-05	0.000248949	Magnesium-chelatase subunit H
HORVU.MOREX.r3.5HG0482600	32.3342	-1.71353	0.630825	-2.71633	0.00660098	0.0296054	Pentatricopeptide repeat-containing protein
HORVU.MOREX.r3.5HG0519200	140.651	-1.71297	0.329002	-5.20656	1.92374e-07	5.19559e-06	DUF506 family protein
HORVU.MOREX.r3.1HG0073050	13.9493	-1.71271	0.65256	-2.6246	0.00867512	0.036511	Histone H4
HORVU.MOREX.r3.2HG0173960	167.075	-1.71125	0.392032	-4.36508	1.27079e-05	0.000180165	Peroxidase
HORVU.MOREX.r3.7HG0664950	113.63	-1.71121	0.242808	-7.04757	1.8207e-12	2.4284e-10	F-box protein-like
HORVU.MOREX.r3.2HG0196370	241.502	-1.71009	0.310986	-5.49892	3.82121e-08	1.30682e-06	senescence-associated family protein (DUF581)
HORVU.MOREX.r3.1HG0094770	77.2762	-1.70861	0.333792	-5.11879	3.07497e-07	7.78349e-06	Transmembrane protein, putative
HORVU.MOREX.r3.4HG0390650	23.368	-1.70845	0.447444	-3.81823	0.000134411	0.00127631	Ubiquitin
HORVU.MOREX.r3.7HG0731430	14.9013	-1.70811	0.507503	-3.3657	0.000763489	0.00526786	basic helix-loop-helix (bHLH) DNA-binding superfamily protein
HORVU.MOREX.r3.2HG0111130	9.17053	-1.70683	0.568977	-2.99983	0.00270131	0.014546	Short chain dehydrogenase/reductase
HORVU.MOREX.r3.2HG0215900	8.26451	-1.70631	0.531101	-3.21278	0.00131458	0.00822868	C2H2-like zinc finger protein
HORVU.MOREX.r3.1HG0080230	316.145	-1.70462	0.654358	-2.60502	0.00918684	0.0381352	Histone H4
HORVU.MOREX.r3.7HG0656580	22.1336	-1.70328	0.441542	-3.85757	0.00011452	0.0011168	Calcium-binding family protein
HORVU.MOREX.r3.3HG0243210	61.871	-1.70257	0.393598	-4.32565	1.52081e-05	0.000209281	Rho termination factor
HORVU.MOREX.r3.6HG0601660	1096.11	-1.70093	0.363932	-4.67375	2.95747e-06	5.44948e-05	S-adenosylmethionine synthase
HORVU.MOREX.r3.3HG0219130	32.1154	-1.70068	0.620232	-2.742	0.00610658	0.0279446	Peptidyl-prolyl cis-trans isomerase
HORVU.MOREX.r3.2HG0124380	23.8002	-1.70062	0.390944	-4.35004	1.36114e-05	0.000190483	protein kinase family protein
HORVU.MOREX.r3.1HG0009050	48.4579	-1.70045	0.461884	-3.68156	0.000231814	0.00198588	MYB transcription factor
HORVU.MOREX.r3.5HG0513170	11.3673	-1.70015	0.615251	-2.76334	0.00572135	0.0265174	BTB/POZ domain-containing protein
HORVU.MOREX.r3.4HG0354250	102.754	-1.6979	0.446056	-3.80647	0.000140964	0.00132404	Receptor-like protein kinase
HORVU.MOREX.r3.6HG0548670	94.4014	-1.69759	0.627928	-2.70348	0.00686166	0.030475	Histone H4
HORVU.MOREX.r3.1HG0046710	25.4591	-1.69751	0.400904	-4.23422	2.29347e-05	0.000293696	DNA ligase
HORVU.MOREX.r3.5HG0476690	30.4385	-1.69701	0.330645	-5.13243	2.8602e-07	7.29308e-06	Tetratricopeptide repeat protein 1
HORVU.MOREX.r3.2HG0129120	38.6552	-1.69693	0.491475	-3.45273	0.000554948	0.00405659	Gibberellin regulated protein
HORVU.MOREX.r3.1HG0080760	1365.28	-1.69636	0.643296	-2.63698	0.00836474	0.0354698	Histone H3
HORVU.MOREX.r3.6HG0617850	113.835	-1.69632	0.344292	-4.92698	8.35093e-07	1.86363e-05	Methionine aminopeptidase
HORVU.MOREX.r3.1HG0044640	23.3511	-1.69631	0.49045	-3.45868	0.000542834	0.00398991	Aminotransferase
HORVU.MOREX.r3.5HG0423030	34.8287	-1.69614	0.510963	-3.3195	0.00090178	0.00602647	Thaumatin-like protein
HORVU.MOREX.r3.7HG0748480	19.6329	-1.69479	0.459961	-3.68465	0.000229021	0.00196778	Basic helix-loop-helix transcription factor
HORVU.MOREX.r3.2HG0197680	52.6688	-1.69432	0.290367	-5.83509	5.37619e-09	2.35399e-07	actin cytoskeleton-regulatory complex pan-like protein
HORVU.MOREX.r3.2HG0201400	1034.79	-1.69351	0.373552	-4.53354	5.8004e-06	9.53299e-05	Serine hydroxymethyltransferase
HORVU.MOREX.r3.2HG0195190	183.033	-1.69211	0.614574	-2.7533	0.00589979	0.0271632	Multidrug resistance protein MdtC
HORVU.MOREX.r3.5HG0492650	39.9829	-1.69209	0.385538	-4.38891	1.13921e-05	0.000164305	O-fucosyltransferase family protein
HORVU.MOREX.r3.1HG0025900	196.923	-1.6903	0.392161	-4.31022	1.63091e-05	0.000221443	homeobox protein knotted-1-like 6
HORVU.MOREX.r3.2HG0215190	13.0916	-1.68944	0.614594	-2.74887	0.0059801	0.02746	ABC transporter G family member
HORVU.MOREX.r3.3HG0236140	40.2875	-1.68704	0.406262	-4.15259	3.28737e-05	0.000395008	Receptor-like kinase
HORVU.MOREX.r3.7HG0663060	19.0297	-1.68333	0.440758	-3.81917	0.000133901	0.00127322	Kinesin-like protein
HORVU.MOREX.r3.3HG0330200	3411.8	-1.68252	0.413422	-4.06975	4.70637e-05	0.000532315	Aquaporin
HORVU.MOREX.r3.5HG0480800	56.9449	-1.68183	0.36603	-4.59479	4.33181e-06	7.55626e-05	Respiratory burst oxidase
HORVU.MOREX.r3.2HG0206720	11.1167	-1.68138	0.53844	-3.12269	0.00179205	0.0104974	Plant elicitor peptide 2
HORVU.MOREX.r3.3HG0252240	205.02	-1.68135	0.599323	-2.80541	0.0050253	0.0239247	Histone H2B
HORVU.MOREX.r3.1HG0011870	22.4466	-1.67963	0.485408	-3.46024	0.000539699	0.00397469	Protein LURE 1.5
HORVU.MOREX.r3.6HG0558870	82.3461	-1.67957	0.553178	-3.03623	0.0023956	0.0132622	Histone H2A
HORVU.MOREX.r3.3HG0291490	68.3082	-1.67954	0.350939	-4.78584	1.70276e-06	3.44506e-05	Cellulose synthase
HORVU.MOREX.r3.3HG0273540	27.9278	-1.67892	0.370849	-4.52724	5.976e-06	9.75358e-05	Kinesin-like protein
HORVU.MOREX.r3.5HG0514150	73.8156	-1.67848	0.463908	-3.61812	0.000296751	0.0024267	Receptor-like kinase
HORVU.MOREX.r3.5HG0433440	91.0902	-1.67641	0.415729	-4.03245	5.51985e-05	0.000611948	Auxin-responsive protein
HORVU.MOREX.r3.1HG0063810	25.0081	-1.67493	0.385907	-4.34024	1.42326e-05	0.000197423	Cyclin family protein
HORVU.MOREX.r3.4HG0352590	89.3373	-1.6738	0.327361	-5.11303	3.17029e-07	7.98978e-06	Ring finger protein, putative
HORVU.MOREX.r3.4HG0333940	17.8921	-1.67334	0.566403	-2.95433	0.00313345	0.0164257	Transmembrane protein, putative
HORVU.MOREX.r3.2HG0193390	379.921	-1.67209	0.502092	-3.33025	0.000867681	0.00583689	Ascorbate peroxidase
HORVU.MOREX.r3.6HG0626850	122.809	-1.67108	0.320768	-5.20961	1.89235e-07	5.1348e-06	Phospholipase C 1
HORVU.MOREX.r3.4HG0331720	37.0136	-1.67071	0.522318	-3.19864	0.00138079	0.00855664	Short-chain dehydrogenase/reductase family protein
HORVU.MOREX.r3.6HG0547360	195.809	-1.67069	0.380376	-4.3922	1.12209e-05	0.000162675	anti-muellerian hormone type-2 receptor
HORVU.MOREX.r3.5HG0492820	8.82527	-1.67008	0.614878	-2.71612	0.00660517	0.0296093	V(D)J recombination-activating protein 1
HORVU.MOREX.r3.2HG0194460	23.1229	-1.66714	0.521711	-3.19551	0.00139582	0.00863745	Receptor-like kinase
HORVU.MOREX.r3.1HG0068880	1686.45	-1.66648	0.265425	-6.27855	3.41743e-10	2.21928e-08	Phosphoglycerate kinase
HORVU.MOREX.r3.5HG0522130	21.2638	-1.66604	0.612242	-2.72122	0.00650419	0.0293077	F-box protein family-like protein
HORVU.MOREX.r3.2HG0126410	18.5526	-1.66162	0.641034	-2.5921	0.00953926	0.039297	Nuclear transcription factor Y subunit B
HORVU.MOREX.r3.1HG0047120	173.607	-1.66122	0.265022	-6.26825	3.65125e-10	2.33612e-08	Epoxide hydrolase 2
HORVU.MOREX.r3.6HG0543790	101.201	-1.66069	0.625756	-2.6539	0.0079568	0.0341136	Histone H2A
HORVU.MOREX.r3.3HG0233720	11.8914	-1.66031	0.524459	-3.16576	0.0015468	0.00933515	cytochrome P450 family protein
HORVU.MOREX.r3.7HG0739400	28.2859	-1.65955	0.661897	-2.50727	0.0121669	0.0475998	Histone H2B
HORVU.MOREX.r3.1HG0006650	158.605	-1.6587	0.564709	-2.93726	0.00331124	0.0171794	Histone H2A
HORVU.MOREX.r3.5HG0483030	9.5738	-1.65777	0.569642	-2.91019	0.00361205	0.0184258	BTB/POZ domain-containing protein
HORVU.MOREX.r3.5HG0488200	275.3	-1.65759	0.346684	-4.78128	1.74183e-06	3.4996e-05	Peroxidase
HORVU.MOREX.r3.7HG0663410	63.1523	-1.65382	0.38615	-4.28286	1.8451e-05	0.000245527	Phosphoserine phosphatase
HORVU.MOREX.r3.7HG0682920	65.5562	-1.65362	0.389717	-4.24312	2.20434e-05	0.000284382	VWA domain containing protein
HORVU.MOREX.r3.5HG0509390	19.4791	-1.65148	0.476801	-3.46367	0.000532868	0.00393859	LEM3 (Ligand-effect modulator 3)-like
HORVU.MOREX.r3.1HG0066370	17.0662	-1.65147	0.452208	-3.65202	0.00026019	0.00218577	Glutathione S-transferase
HORVU.MOREX.r3.5HG0421070	19.7222	-1.6508	0.346015	-4.7709	1.83408e-06	3.66371e-05	Hydroxyproline-rich glycoprotein-like
HORVU.MOREX.r3.3HG0285550	190.813	-1.65037	0.564011	-2.92613	0.00343211	0.0176953	Inorganic pyrophosphatase 2
HORVU.MOREX.r3.2HG0127530	57.7173	-1.64728	0.55171	-2.98577	0.00282861	0.0151095	Glucan endo-1,3-beta-glucosidase 3
HORVU.MOREX.r3.2HG0214260	22.2258	-1.64618	0.395269	-4.16472	3.11736e-05	0.000378514	Receptor kinase, putative
HORVU.MOREX.r3.7HG0699010	327.943	-1.64593	0.537566	-3.06181	0.00220002	0.0123927	LHY
HORVU.MOREX.r3.3HG0293840	15.8328	-1.64135	0.60618	-2.7077	0.00677519	0.0301604	Pentatricopeptide repeat-containing protein
HORVU.MOREX.r3.7HG0708840	35.0574	-1.6409	0.514767	-3.18766	0.00143427	0.00880313	DUF4228 domain protein
HORVU.MOREX.r3.5HG0523560	123.075	-1.64083	0.595302	-2.75631	0.00584578	0.0269933	Histone H2A
HORVU.MOREX.r3.5HG0522560	53.3189	-1.64039	0.358525	-4.57538	4.75345e-06	8.07249e-05	carboxyl-terminal peptidase, putative (DUF239)
HORVU.MOREX.r3.6HG0550260	20.88	-1.63774	0.47411	-3.45435	0.000551611	0.00404072	aminoalcoholphosphotransferase 1
HORVU.MOREX.r3.5HG0500590	68.6129	-1.6373	0.49646	-3.29795	0.000973935	0.00640875	Receptor-like kinase
HORVU.MOREX.r3.5HG0525260	19.1255	-1.63709	0.399011	-4.10288	4.08046e-05	0.000470911	SCAR family protein
HORVU.MOREX.r3.1HG0046230	322.59	-1.63456	0.422362	-3.87004	0.000108818	0.00107083	Chloroplast inner envelope protein, putative, expressed
HORVU.MOREX.r3.6HG0604260	212.271	-1.63377	0.418866	-3.90047	9.60069e-05	0.000967828	Myb family transcription factor-like
HORVU.MOREX.r3.6HG0603120	45.8364	-1.63307	0.356676	-4.57858	4.6814e-06	7.97686e-05	Zinc finger protein, putative
HORVU.MOREX.r3.4HG0384360	10.9598	-1.63298	0.509647	-3.20414	0.00135465	0.00841272	Protein kinase, putative
HORVU.MOREX.r3.6HG0599310	32.0333	-1.63295	0.441123	-3.70179	0.000214082	0.00185691	Aldehyde dehydrogenase
HORVU.MOREX.r3.1HG0037780	8.18123	-1.63242	0.581658	-2.8065	0.00500836	0.0238637	Cationic amino acid transporter, putative
HORVU.MOREX.r3.3HG0271660	14.6099	-1.63039	0.491191	-3.31925	0.000902596	0.00602701	TPR repeat-containing thioredoxin TTL1
HORVU.MOREX.r3.4HG0336820	159.1	-1.63022	0.368991	-4.41805	9.95966e-06	0.000148487	Peptidylprolyl isomerase
HORVU.MOREX.r3.2HG0107830	6.61522	-1.62912	0.592124	-2.75131	0.00593578	0.0273071	Glycosyltransferases
HORVU.MOREX.r3.5HG0532570	20.7037	-1.62499	0.53415	-3.0422	0.00234852	0.0130334	YacP-like NYN domain protein
HORVU.MOREX.r3.1HG0050070	201.355	-1.62478	0.449883	-3.61156	0.000304358	0.0024741	Response to low sulfur protein, putative
HORVU.MOREX.r3.1HG0073160	396.922	-1.62286	0.245699	-6.60507	3.97321e-11	3.36056e-09	Histone H2A
HORVU.MOREX.r3.7HG0666500	24.1671	-1.62279	0.350104	-4.63518	3.56635e-06	6.40134e-05	Exosome complex component rrp4
HORVU.MOREX.r3.5HG0460760	99.3765	-1.62273	0.431023	-3.76484	0.000166657	0.00152489	DNA-directed RNA polymerase II, putative
HORVU.MOREX.r3.5HG0439390	23.1577	-1.62249	0.394047	-4.11749	3.83023e-05	0.00044595	glutamyl-tRNA (Gln) amidotransferase subunit A (DUF620)
HORVU.MOREX.r3.4HG0353070	101.153	-1.62228	0.516962	-3.1381	0.00170047	0.0100699	Phototropic-responsive NPH3 family protein
HORVU.MOREX.r3.7HG0751310	1226.94	-1.62217	0.278667	-5.8212	5.84281e-09	2.52639e-07	High mobility group protein
HORVU.MOREX.r3.2HG0197610	116.014	-1.62073	0.494021	-3.28068	0.00103556	0.00674925	Starch synthase family protein
HORVU.MOREX.r3.3HG0300330	85.9207	-1.62072	0.574241	-2.82237	0.00476701	0.0229917	Alpha-amylase
HORVU.MOREX.r3.5HG0499880	12.4424	-1.62042	0.58341	-2.7775	0.00547782	0.0256149	5'-3' exoribonuclease 3
HORVU.MOREX.r3.6HG0632860	207.517	-1.6204	0.380003	-4.26417	2.00649e-05	0.000263365	Peroxidase
HORVU.MOREX.r3.7HG0739910	10.7403	-1.61902	0.647958	-2.49865	0.0124667	0.0484447	Disease resistance protein (NBS-LRR class) family
HORVU.MOREX.r3.5HG0531440	14.232	-1.61458	0.36395	-4.43627	9.15292e-06	0.000138363	ATP-dependent zinc metalloprotease FTSH protein
HORVU.MOREX.r3.2HG0185660	130.933	-1.61391	0.293047	-5.50736	3.64258e-08	1.25067e-06	Kinase family protein
HORVU.MOREX.r3.6HG0629730	1924.22	-1.612	0.406502	-3.96555	7.32273e-05	0.000776093	Inosine-5'-monophosphate dehydrogenase
HORVU.MOREX.r3.1HG0070670	38.478	-1.61171	0.384076	-4.19634	2.71262e-05	0.000338287	Protein kinase-like protein
HORVU.MOREX.r3.1HG0067900	88.9219	-1.61169	0.363016	-4.43972	9.00761e-06	0.000136524	Domain of Uncharacterized protein function
HORVU.MOREX.r3.7HG0699810	25.6459	-1.61114	0.358028	-4.50005	6.79381e-06	0.000108161	Kinase family protein
HORVU.MOREX.r3.7HG0678130	52.5427	-1.61031	0.548221	-2.93733	0.00331048	0.0171794	Caffeoyl-CoA O-methyltransferase
HORVU.MOREX.r3.2HG0198940	101.623	-1.60984	0.552424	-2.91413	0.00356683	0.0182381	Cyclin family protein
HORVU.MOREX.r3.5HG0511330	205.904	-1.60463	0.386276	-4.15411	3.26559e-05	0.000392936	COBRA-like protein
HORVU.MOREX.r3.1HG0081340	136.002	-1.60295	0.337791	-4.74539	2.08108e-06	4.05892e-05	Rapid alkalinization factor (RALF) family protein
HORVU.MOREX.r3.6HG0595330	32.7389	-1.60143	0.516987	-3.09763	0.00195076	0.0112597	Zinc finger (C3HC4-type RING finger) family protein
HORVU.MOREX.r3.7HG0716520	334.65	-1.59954	0.358125	-4.46644	7.95323e-06	0.000123789	GATA transcription factor
HORVU.MOREX.r3.5HG0446790	45.7778	-1.59899	0.526699	-3.03587	0.00239845	0.0132737	Peroxidase
HORVU.MOREX.r3.5HG0436950	151.833	-1.59869	0.425785	-3.75468	0.000173566	0.00157715	Octanoyltransferase
HORVU.MOREX.r3.2HG0190570	25.6733	-1.59763	0.470349	-3.3967	0.000682045	0.0048154	APO protein
HORVU.MOREX.r3.3HG0281200	9.95689	-1.59757	0.607264	-2.63077	0.00851917	0.0360102	DUF1639 family protein
HORVU.MOREX.r3.5HG0533730	17.968	-1.59651	0.403683	-3.95485	7.65834e-05	0.000802653	Glycosyltransferase
HORVU.MOREX.r3.5HG0527190	79.9843	-1.59639	0.324239	-4.92349	8.50126e-07	1.88979e-05	Chaperone DnaJ
HORVU.MOREX.r3.7HG0636450	37.661	-1.59595	0.512874	-3.11177	0.00185966	0.0108422	keratin-associated protein (DUF819)
HORVU.MOREX.r3.3HG0296450	71.5748	-1.59534	0.571092	-2.7935	0.00521411	0.0246074	Glycerophosphodiester phosphodiesterase
HORVU.MOREX.r3.1HG0087810	42.8648	-1.59524	0.569986	-2.79874	0.00513022	0.0242842	Fasciclin-like arabinogalactan protein
HORVU.MOREX.r3.2HG0130620	399.499	-1.59471	0.376016	-4.24108	2.22442e-05	0.000286122	Aldehyde dehydrogenase
HORVU.MOREX.r3.4HG0402070	14.6254	-1.59437	0.601841	-2.64916	0.00806919	0.034478	IQ domain-containing protein
HORVU.MOREX.r3.3HG0240670	116.213	-1.59361	0.502863	-3.16908	0.00152923	0.0092549	Histone H4
HORVU.MOREX.r3.3HG0236020	28.3464	-1.59323	0.583466	-2.73062	0.00632144	0.0286931	Calcineurin-like metallo-phosphoesterase superfamily protein
HORVU.MOREX.r3.3HG0225930	288.669	-1.59314	0.256366	-6.2143	5.15535e-10	3.13644e-08	Delta(7)-sterol-C5(6)-desaturase
HORVU.MOREX.r3.7HG0657640	38.0738	-1.59251	0.345831	-4.60486	4.12734e-06	7.25066e-05	2-oxoglutarate (2OG) and Fe(II)-dependent oxygenase superfamily protein
HORVU.MOREX.r3.5HG0528930	14.5269	-1.59166	0.425393	-3.74161	0.000182844	0.00164095	GPI-anchored adhesin-like protein
HORVU.MOREX.r3.3HG0291570	216.16	-1.59157	0.240597	-6.61508	3.71353e-11	3.20343e-09	Nuclear matrix constituent-like protein 1
HORVU.MOREX.r3.7HG0641050	39.3216	-1.59151	0.596438	-2.66836	0.00762223	0.0329827	Mitochondrial transcription termination factor family protein
HORVU.MOREX.r3.6HG0550810	62.2159	-1.5879	0.313372	-5.06713	4.03854e-07	9.83486e-06	Protein kinase
HORVU.MOREX.r3.5HG0511770	200.213	-1.58752	0.492577	-3.22288	0.00126909	0.00797852	UDP-glucose 6-dehydrogenase
HORVU.MOREX.r3.4HG0410690	128.115	-1.58611	0.514737	-3.0814	0.00206027	0.0117703	Glycerol kinase
HORVU.MOREX.r3.7HG0642890	6507.48	-1.5853	0.424391	-3.73548	0.00018736	0.00167025	Acid phosphatase 1
HORVU.MOREX.r3.7HG0722690	137.902	-1.58459	0.421243	-3.76171	0.000168758	0.00153843	Amino acid transporter-like protein
HORVU.MOREX.r3.2HG0112030	124.127	-1.58348	0.28491	-5.55783	2.73156e-08	9.74537e-07	B3 domain-containing transcription factor VAL3
HORVU.MOREX.r3.1HG0055230	15.6516	-1.58341	0.600767	-2.63564	0.00839786	0.03557	Methyltransferase
HORVU.MOREX.r3.3HG0299300	20.8849	-1.58124	0.432609	-3.65513	0.00025705	0.00216359	Sister chromatid cohesion protein PDS5
HORVU.MOREX.r3.4HG0390200	41.591	-1.58093	0.393907	-4.01346	5.98359e-05	0.000653334	Late embryogenesis abundant (LEA) hydroxyproline-rich glycoprotein family
HORVU.MOREX.r3.1HG0091340	28.8252	-1.58018	0.465688	-3.39322	0.000690756	0.00485883	Protein MIZU-KUSSEI 1
HORVU.MOREX.r3.7HG0660300	9.7554	-1.58009	0.582194	-2.71402	0.00664726	0.029713	Zinc ion binding protein
HORVU.MOREX.r3.7HG0650330	70.7	-1.57979	0.440741	-3.5844	0.000337848	0.0027095	GDSL esterase/lipase
HORVU.MOREX.r3.3HG0231040	46.538	-1.5797	0.408666	-3.86551	0.000110858	0.00108659	Chaperone protein DnaJ
HORVU.MOREX.r3.5HG0527480	18.7593	-1.57953	0.39837	-3.96497	7.34059e-05	0.000777511	Mitotic-spindle organizing protein 1
HORVU.MOREX.r3.5HG0480380	55.9454	-1.57914	0.406431	-3.88539	0.000102166	0.00102101	Alcohol dehydrogenase, putative
HORVU.MOREX.r3.6HG0619950	139.284	-1.57906	0.363304	-4.34639	1.38394e-05	0.00019274	Nuclear transcription factor Y subunit
HORVU.MOREX.r3.7HG0726850	18.4626	-1.57897	0.502908	-3.13968	0.0016913	0.010027	MYB transcription factor
HORVU.MOREX.r3.3HG0302980	24.8972	-1.5782	0.413365	-3.81793	0.000134576	0.00127648	ATP-dependent zinc metalloprotease FtsH
HORVU.MOREX.r3.2HG0215610	80.4742	-1.57701	0.45648	-3.45473	0.000550851	0.00403686	Peroxidase
HORVU.MOREX.r3.1HG0077230	41.0055	-1.57674	0.3811	-4.13734	3.51353e-05	0.000414994	VQ motif-containing protein
HORVU.MOREX.r3.6HG0613020	398.365	-1.57592	0.300865	-5.23795	1.62374e-07	4.54097e-06	Caleosin
HORVU.MOREX.r3.1HG0068100	18.8678	-1.57378	0.414171	-3.79982	0.000144799	0.00135201	actin cytoskeleton-regulatory complex pan-like protein
HORVU.MOREX.r3.3HG0273880	19.3764	-1.57213	0.532431	-2.95274	0.00314965	0.0164921	Glycerol-3-phosphate acyltransferase
HORVU.MOREX.r3.6HG0633560	29.8102	-1.57207	0.604199	-2.6019	0.00927085	0.0384195	Receptor-like kinase
HORVU.MOREX.r3.7HG0684000	8.82371	-1.56945	0.501615	-3.12879	0.00175527	0.0103449	Squamosa promoter binding-like protein
HORVU.MOREX.r3.6HG0556580	15.2583	-1.56941	0.52689	-2.97863	0.00289539	0.0153667	Ribosomal RNA small subunit methyltransferase H
HORVU.MOREX.r3.1HG0066010	153.474	-1.56862	0.295226	-5.31329	1.07665e-07	3.16408e-06	with no lysine (K) kinase 2
HORVU.MOREX.r3.2HG0194820	81.4798	-1.56823	0.307953	-5.09244	3.53476e-07	8.78069e-06	Transcription factor
HORVU.MOREX.r3.6HG0558810	191.35	-1.56794	0.452683	-3.46365	0.000532899	0.00393859	Histone H2A
HORVU.MOREX.r3.2HG0111570	9.54037	-1.56679	0.423547	-3.6992	0.000216278	0.00187222	Polynucleotidyl transferase, ribonuclease H-like superfamily protein
HORVU.MOREX.r3.7HG0636640	665.194	-1.56613	0.38685	-4.04842	5.15644e-05	0.000577568	Ferredoxin--NADP reductase
HORVU.MOREX.r3.5HG0515600	50.5281	-1.56594	0.591621	-2.64687	0.008124	0.0346695	Vegetative cell wall protein gp1
HORVU.MOREX.r3.7HG0650970	255.754	-1.56566	0.484594	-3.23087	0.00123412	0.00779533	Histone H3
HORVU.MOREX.r3.7HG0712390	8.93228	-1.56468	0.547917	-2.85569	0.00429427	0.0211902	NBS-LRR disease resistance protein
HORVU.MOREX.r3.6HG0564510	20.0772	-1.56455	0.447116	-3.49919	0.000466675	0.00354432	Arabinose 5-phosphate isomerase, putative
HORVU.MOREX.r3.7HG0692610	214.795	-1.56319	0.290172	-5.38714	7.15896e-08	2.21659e-06	Peptidyl-prolyl cis-trans isomerase
HORVU.MOREX.r3.4HG0416470	7.95246	-1.56227	0.51604	-3.02742	0.00246648	0.0135435	Intracellular protease 1
HORVU.MOREX.r3.2HG0159250	443.26	-1.56221	0.258015	-6.05472	1.40661e-09	7.45847e-08	Protein kinase family protein
HORVU.MOREX.r3.4HG0354480	108.451	-1.56186	0.256899	-6.07968	1.20426e-09	6.60781e-08	Aquaporin-like protein
HORVU.MOREX.r3.7HG0743900	9.77638	-1.56001	0.563714	-2.76737	0.00565101	0.0262548	Kinase family protein
HORVU.MOREX.r3.2HG0111650	8.95481	-1.55795	0.573632	-2.71595	0.00660867	0.0296093	ATP-dependent RNA helicase DeaD
HORVU.MOREX.r3.1HG0049450	21.3578	-1.55632	0.42825	-3.63414	0.000278913	0.00231065	Nucleotide-diphospho-sugar transferases superfamily protein
HORVU.MOREX.r3.6HG0607470	332.501	-1.55606	0.302501	-5.14399	2.68967e-07	6.89885e-06	Inorganic pyrophosphatase, putative
HORVU.MOREX.r3.5HG0501980	29.177	-1.55553	0.38368	-4.05424	5.02967e-05	0.000564829	Rop guanine nucleotide exchange factor, putative
HORVU.MOREX.r3.7HG0735770	11.371	-1.5553	0.521776	-2.98079	0.00287506	0.015301	NAC domain-containing protein
HORVU.MOREX.r3.6HG0630070	29.8003	-1.55511	0.360191	-4.31747	1.57825e-05	0.000215645	Protein kinase
HORVU.MOREX.r3.7HG0707700	273.627	-1.5532	0.433852	-3.58002	0.000343566	0.00274141	Late embryogenesis abundant (LEA) hydroxyproline-rich glycoprotein family
HORVU.MOREX.r3.3HG0286440	110.921	-1.55302	0.283007	-5.48757	4.07508e-08	1.38003e-06	Integral membrane family protein
HORVU.MOREX.r3.2HG0197340	82.795	-1.55266	0.551351	-2.81609	0.00486115	0.0233267	S-norcoclaurine synthase 1
HORVU.MOREX.r3.7HG0647310	88.1988	-1.55247	0.293591	-5.28788	1.23745e-07	3.52896e-06	Kinesin-like protein
HORVU.MOREX.r3.7HG0728710	482.79	-1.55186	0.614498	-2.52541	0.0115563	0.0456228	Xyloglucan endotransglucosylase/hydrolase
HORVU.MOREX.r3.2HG0107660	9.04803	-1.55067	0.601793	-2.57674	0.00997358	0.0406707	Ribosome production factor 2-like protein
HORVU.MOREX.r3.4HG0391580	424.075	-1.55031	0.352349	-4.39992	1.08291e-05	0.000158452	Chaperone protein dnaJ
HORVU.MOREX.r3.6HG0550800	169.515	-1.5497	0.389565	-3.97802	6.94908e-05	0.000741022	Cellulose synthase
HORVU.MOREX.r3.5HG0504400	7.43236	-1.54964	0.608794	-2.54543	0.0109144	0.0436351	F-box/kelch-repeat protein
HORVU.MOREX.r3.3HG0307170	20.2469	-1.54963	0.474892	-3.26312	0.00110193	0.00710368	Receptor-like kinase
HORVU.MOREX.r3.3HG0302050	17.9557	-1.54823	0.52112	-2.97097	0.00296862	0.0156882	Pentatricopeptide repeat-containing protein
HORVU.MOREX.r3.3HG0297580	42.6993	-1.5475	0.408998	-3.78364	0.000154554	0.00142771	Receptor-like protein kinase
HORVU.MOREX.r3.1HG0086140	102.526	-1.54502	0.315106	-4.90316	9.43068e-07	2.06463e-05	Oxidoreductase
HORVU.MOREX.r3.1HG0021100	40.1724	-1.54363	0.406467	-3.79768	0.000146059	0.00136011	NBS-LRR disease resistance protein-like protein
HORVU.MOREX.r3.1HG0092730	88.2907	-1.54349	0.388051	-3.97754	6.96312e-05	0.000742062	ATP-dependent zinc metalloprotease FtsH 1
HORVU.MOREX.r3.2HG0197160	22.1742	-1.54214	0.35983	-4.28573	1.82137e-05	0.000242929	Ring finger protein, putative
HORVU.MOREX.r3.5HG0504160	570.739	-1.54168	0.475788	-3.24027	0.00119415	0.00758161	Histone H4
HORVU.MOREX.r3.2HG0186470	136.549	-1.54056	0.453672	-3.39575	0.0006844	0.00482784	Nuclear transport factor 2 (NTF2) family protein
HORVU.MOREX.r3.6HG0598420	28.387	-1.54045	0.599589	-2.56918	0.0101939	0.041392	E3 ubiquitin-protein ligase
HORVU.MOREX.r3.6HG0589290	20.5399	-1.53917	0.563169	-2.73304	0.00627518	0.0285429	Loricrin-like protein
HORVU.MOREX.r3.3HG0267000	163.836	-1.53883	0.4528	-3.39849	0.000677601	0.00479352	Regulator of chromosome condensation (RCC1) family protein
HORVU.MOREX.r3.4HG0345990	1004.34	-1.53803	0.30774	-4.99784	5.79764e-07	1.35479e-05	GDP-L-galactose phosphorylase 1
HORVU.MOREX.r3.3HG0308830	30.1558	-1.53768	0.61131	-2.51538	0.0118904	0.0467393	ATP-binding ABC transporter
HORVU.MOREX.r3.7HG0650270	109.381	-1.53549	0.376325	-4.08023	4.49918e-05	0.000510545	DUF1995 domain protein
HORVU.MOREX.r3.1HG0055820	43.8385	-1.53444	0.482892	-3.1776	0.00148499	0.00904397	UDP-N-acetylmuramoyl-L-alanyl-D-glutamate--2, 6-diaminopimelate ligase
HORVU.MOREX.r3.5HG0468410	116.05	-1.53439	0.301384	-5.09116	3.55881e-07	8.81517e-06	Structural maintenance of chromosomes family protein
HORVU.MOREX.r3.7HG0704450	9.39404	-1.53371	0.485627	-3.1582	0.00158745	0.00953072	Hexosyltransferase
HORVU.MOREX.r3.4HG0339890	22.1637	-1.53296	0.568052	-2.69863	0.00696259	0.0308052	Pollen Ole e 1 allergen and extensin family protein, putative
HORVU.MOREX.r3.5HG0432950	151.171	-1.5316	0.236743	-6.46945	9.83608e-11	7.19611e-09	L-galactose dehydrogenase
HORVU.MOREX.r3.4HG0331740	448.362	-1.53005	0.337601	-4.53212	5.83943e-06	9.57899e-05	PsbP-like protein 1
HORVU.MOREX.r3.6HG0628510	149.816	-1.52817	0.321108	-4.75906	1.94499e-06	3.8236e-05	Transcriptional corepressor LEUNIG
HORVU.MOREX.r3.7HG0737440	12.0691	-1.52807	0.579525	-2.63677	0.00836988	0.0354743	carboxyl-terminal peptidase (DUF239)
HORVU.MOREX.r3.2HG0216610	100.575	-1.52745	0.367986	-4.15083	3.31275e-05	0.000396957	Protein NRT1/ PTR FAMILY 5.5
HORVU.MOREX.r3.4HG0413660	81.933	-1.52713	0.351565	-4.34381	1.40035e-05	0.000194557	U-box domain-containing protein 4
HORVU.MOREX.r3.1HG0085140	17.9243	-1.52492	0.419351	-3.63637	0.000276508	0.00229505	Serine/threonine protein phosphatase 2A regulatory subunit B
HORVU.MOREX.r3.5HG0463370	71.4029	-1.52488	0.364987	-4.17789	2.94221e-05	0.00036053	Zinc finger family protein
HORVU.MOREX.r3.5HG0486340	17.6964	-1.5245	0.578913	-2.63339	0.00845384	0.0357515	Alpha/beta-Hydrolases superfamily protein, putative
HORVU.MOREX.r3.1HG0079280	177.622	-1.52422	0.502928	-3.03069	0.00243999	0.013465	Histone H2B
HORVU.MOREX.r3.7HG0670770	19.8884	-1.52395	0.415063	-3.67162	0.000241015	0.00204862	Squamosa promoter-binding-like protein
HORVU.MOREX.r3.5HG0486800	27.7031	-1.52358	0.484805	-3.14266	0.00167421	0.009952	Cyclin dependent kinase inhibitor
HORVU.MOREX.r3.2HG0194310	27.8189	-1.52322	0.556597	-2.73666	0.00620665	0.0282905	Midasin
HORVU.MOREX.r3.2HG0189870	16.5598	-1.52278	0.444943	-3.42241	0.000620693	0.00444351	L-allo-threonine aldolase
HORVU.MOREX.r3.2HG0108630	49.8448	-1.52216	0.468495	-3.24904	0.00115793	0.00740045	Abscisic acid receptor
HORVU.MOREX.r3.6HG0568870	11.1086	-1.52063	0.565779	-2.68767	0.00719533	0.0315448	Histone H2A
HORVU.MOREX.r3.3HG0289180	26.0383	-1.51979	0.337682	-4.50065	6.77465e-06	0.000107965	Glucosidase 2 subunit beta
HORVU.MOREX.r3.6HG0606220	1292.59	-1.51958	0.401372	-3.78597	0.000153112	0.00141817	Phosphoribulokinase
HORVU.MOREX.r3.6HG0617830	48.9363	-1.51824	0.315405	-4.81361	1.48224e-06	3.05596e-05	Cyclin-dependent kinase inhibitor
HORVU.MOREX.r3.6HG0543130	8.85743	-1.51753	0.541305	-2.80348	0.0050555	0.0240223	Mannosyltransferase
HORVU.MOREX.r3.5HG0478650	33.4754	-1.5175	0.441334	-3.43842	0.000585109	0.004236	Endoglucanase
HORVU.MOREX.r3.6HG0595110	77.7251	-1.51725	0.302027	-5.02355	5.07246e-07	1.20316e-05	CLIP-associating family protein
HORVU.MOREX.r3.7HG0714620	83.057	-1.51265	0.422519	-3.58007	0.0003435	0.00274141	3'-N-debenzoyl-2'-deoxytaxol N-benzoyltransferase
HORVU.MOREX.r3.1HG0073900	53.8709	-1.51171	0.319895	-4.72565	2.29381e-06	4.40935e-05	BEL1-like homeodomain protein
HORVU.MOREX.r3.7HG0689310	33.3095	-1.51154	0.423166	-3.57197	0.000354301	0.00282058	Late embryogenesis abundant (LEA) hydroxyproline-rich glycoprotein family
HORVU.MOREX.r3.2HG0199860	58.1508	-1.51002	0.58593	-2.57713	0.00996232	0.0406439	Dedicator of cytokinesis protein 4
HORVU.MOREX.r3.5HG0439690	9.66364	-1.50944	0.56856	-2.65485	0.00793429	0.0340358	F-box protein
HORVU.MOREX.r3.3HG0300410	12.4498	-1.50874	0.504971	-2.98778	0.00281015	0.0150478	GATA zinc finger domain-containing protein C1393.08 isoform 2
HORVU.MOREX.r3.5HG0471620	502.467	-1.50832	0.393646	-3.83166	0.00012728	0.00121996	Aspartokinase-homoserine dehydrogenase
HORVU.MOREX.r3.5HG0497810	74.8224	-1.50781	0.4063	-3.71108	0.000206375	0.00180451	RING/U-box superfamily protein
HORVU.MOREX.r3.3HG0325700	13.1251	-1.5072	0.459442	-3.28051	0.00103619	0.00674925	KH domain-containing protein
HORVU.MOREX.r3.2HG0105020	705.372	-1.50711	0.437158	-3.44752	0.00056575	0.0041182	Aquaporin
HORVU.MOREX.r3.1HG0077840	276.777	-1.50438	0.358299	-4.19867	2.68483e-05	0.000336139	Glucan endo-1,3-beta-glucosidase 1
HORVU.MOREX.r3.6HG0538240	847.923	-1.50426	0.358602	-4.1948	2.73114e-05	0.000339708	D-glycerate dehydrogenase/hydroxypyruvate reductase
HORVU.MOREX.r3.2HG0209090	60.2525	-1.50409	0.316229	-4.75633	1.97144e-06	3.87122e-05	Tetraspanin family protein
HORVU.MOREX.r3.5HG0442140	15.3291	-1.50291	0.555272	-2.70663	0.00679708	0.0302502	Pathogenesis-related thaumatin family protein
HORVU.MOREX.r3.6HG0609570	44.2601	-1.50264	0.327014	-4.59503	4.32681e-06	7.55515e-05	rho GTPase-activating gacO-like protein
HORVU.MOREX.r3.2HG0131380	44.9728	-1.50195	0.309197	-4.85759	1.18825e-06	2.51565e-05	BES1/BZR1 homolog 1
HORVU.MOREX.r3.7HG0729520	36.7347	-1.49947	0.342208	-4.38174	1.17735e-05	0.00016927	cDNA clone:002-103-C12, full insert sequence
HORVU.MOREX.r3.2HG0199420	104.009	-1.49816	0.27127	-5.52276	3.3371e-08	1.15956e-06	Anthocyanidin reductase
HORVU.MOREX.r3.2HG0181800	81.6578	-1.49767	0.473041	-3.16604	0.00154528	0.00932924	Protodermal factor 1
HORVU.MOREX.r3.4HG0415420	102.967	-1.49762	0.424082	-3.53143	0.000413324	0.00319394	Tubulin beta chain
HORVU.MOREX.r3.6HG0589240	17.6786	-1.49569	0.486357	-3.07529	0.00210297	0.0119631	GPI ethanolamine phosphate transferase 1
HORVU.MOREX.r3.2HG0182280	31.2867	-1.49384	0.34799	-4.29276	1.76465e-05	0.000236233	Auxin response factor
HORVU.MOREX.r3.2HG0172180	25.8285	-1.49322	0.350765	-4.25705	2.07146e-05	0.00026985	Ring finger protein, putative
HORVU.MOREX.r3.1HG0044000	41.3772	-1.49135	0.322207	-4.62854	3.68257e-06	6.58268e-05	RING/FYVE/PHD zinc finger superfamily protein
HORVU.MOREX.r3.2HG0133420	668.22	-1.491	0.491709	-3.03227	0.00242719	0.0133986	Leucine-rich repeat receptor-like protein kinase family protein
HORVU.MOREX.r3.4HG0394400	42.0751	-1.49089	0.442564	-3.36876	0.000755084	0.00521995	Non-specific serine/threonine protein kinase
HORVU.MOREX.r3.3HG0231050	98.2341	-1.49015	0.568094	-2.62306	0.00871432	0.0366386	Histone H2B
HORVU.MOREX.r3.5HG0497770	66.0703	-1.49007	0.520928	-2.86041	0.00423088	0.0209359	BAG family molecular chaperone regulator-like protein
HORVU.MOREX.r3.3HG0297850	15.2904	-1.48957	0.52512	-2.83663	0.00455928	0.0221562	Non-specific serine/threonine protein kinase
HORVU.MOREX.r3.2HG0187780	120.263	-1.48711	0.322573	-4.61015	4.02371e-06	7.11803e-05	Zinc finger protein, putative
HORVU.MOREX.r3.2HG0187890	389.931	-1.48651	0.246729	-6.02489	1.69227e-09	8.55462e-08	High mobility group protein
HORVU.MOREX.r3.1HG0095410	140.165	-1.48475	0.303884	-4.88593	1.02941e-06	2.23112e-05	Rho GDP-dissociation inhibitor 1
HORVU.MOREX.r3.5HG0497350	72.8477	-1.48373	0.431539	-3.43822	0.000585556	0.00423746	Ycf49-like protein
HORVU.MOREX.r3.7HG0650980	261.971	-1.48349	0.546533	-2.71437	0.00664025	0.0297047	Histone H3
HORVU.MOREX.r3.1HG0092010	58.4273	-1.48232	0.322816	-4.59185	4.39336e-06	7.61715e-05	Auxilin-like protein 1
HORVU.MOREX.r3.2HG0153830	496.693	-1.48195	0.424133	-3.49406	0.000475735	0.00359424	Aldo/keto reductase family-like protein
HORVU.MOREX.r3.3HG0254010	9.06892	-1.48048	0.554354	-2.67063	0.00757089	0.0328425	Oxygen-dependent choline dehydrogenase
HORVU.MOREX.r3.7HG0670480	35.8451	-1.47847	0.557109	-2.65383	0.00795833	0.0341136	CONSTANS-like zinc finger protein
HORVU.MOREX.r3.1HG0074020	93.8232	-1.4775	0.360501	-4.09845	4.15926e-05	0.000478232	TIP41-like protein
HORVU.MOREX.r3.2HG0135170	25.2558	-1.47743	0.416921	-3.54368	0.000394587	0.00307494	CUE domain-containing protein 2
[truncated: 1,965 more rows]

## Sheet: GC-GG
Gene ID	baseMean (GC-GG)	logFC (GC-GG)	lfcSE (GC-GG)	stat (GC-GG)	pvalue (GC-GG)	FDR (GC-GG)	IPK Gene Description
[truncated: 7,825 more rows]

[truncated: 21 more sheets: GD-GH, GI-GM, GJ-GN, GK-GO, GL-GP, GQ-GU, GR-GV, GS-GW, GT-GX, OA-OE, OB-OF, OC-OG, OD-OH, OI-OM, OJ-ON, OK-OO, OL-OP, OQ-OU, OR-OV, OS-OW …]
