# Supplementary material for: Heat and drought induced transcriptomic changes in barley varieties with contrasting stress response phenotypes
Source: Front Plant Sci. 2022 Dec 8;13:1066421. doi: 10.3389/fpls.2022.1066421 (PMC9772561; doi:10.3389/fpls.2022.1066421)
Supplement: Supplementary file 10 [file Table_3.xlsx]

## Sheet: Legend for Table
Supplementary Table 3: Statisitically significant GOs associated with heat, drought and combined stress in Golden Promise and Otis. These were used to generate figure 7.
There is one sheet each for heat, drought and combined stress.
Sample column shows genotype (GP/OT)- time point (1D or 5D) -Tissue (FL/HD for flag leaf or head)
Ontology column: BP: Biological process; MF: Molecular Function; CC: Cellular component
Colored column in the middle separates the 1 day and 5 day

## Sheet: HD-1-5-leaf-head
Sample	GO ID	GO Term	Ontology	GeneRatio	BgRatio	Pvalues	FDR	Counts	Genes	logPvalues		Sample	GO ID	GO Term	Ontology	GeneRatio	BgRatio	Pvalues	FDR	Counts	Genes	logPvalues
GP-1D-FL	GO:0009658	chloroplast organization	BP	30/4872	61/24082	4.08574e-07	0.00138385	30	HORVU.MOREX.R3.1HG0036390/HORVU.MOREX.R3.2HG0185890/HORVU.MOREX.R3.3HG0294840/HORVU.MOREX.R3.4HG0392240/HORVU.MOREX.R3.5HG0486630/HORVU.MOREX.R3.5HG0532950/HORVU.MOREX.R3.1HG0011270/HORVU.MOREX.R3.1HG0020820/HORVU.MOREX.R3.1HG0053670/HORVU.MOREX.R3.1HG0055820/HORVU.MOREX.R3.1HG0076260/HORVU.MOREX.R3.2HG0131040/HORVU.MOREX.R3.2HG0133180/HORVU.MOREX.R3.2HG0190570/HORVU.MOREX.R3.2HG0200330/HORVU.MOR…	6.39		OT-1D-FL	GO:0009658	chloroplast organization	BP	30/3845	61/24082	1.52843e-09	7.24145e-06	30	HORVU.MOREX.R3.1HG0036390/HORVU.MOREX.R3.4HG0392240/HORVU.MOREX.R3.5HG0532950/HORVU.MOREX.R3.1HG0011270/HORVU.MOREX.R3.1HG0053670/HORVU.MOREX.R3.1HG0055820/HORVU.MOREX.R3.1HG0064290/HORVU.MOREX.R3.1HG0076260/HORVU.MOREX.R3.2HG0133180/HORVU.MOREX.R3.2HG0175170/HORVU.MOREX.R3.2HG0190570/HORVU.MOREX.R3.2HG0200330/HORVU.MOREX.R3.3HG0231940/HORVU.MOREX.R3.3HG0242830/HORVU.MOREX.R3.3HG0257850/HORVU.MOR…	8.82
	GO:0016311	dephosphorylation	BP	53/4872	142/24082	1.82072e-06	0.00448495	53	HORVU.MOREX.R3.1HG0055320/HORVU.MOREX.R3.1HG0056240/HORVU.MOREX.R3.1HG0061140/HORVU.MOREX.R3.1HG0080890/HORVU.MOREX.R3.1HG0090670/HORVU.MOREX.R3.2HG0105100/HORVU.MOREX.R3.2HG0134240/HORVU.MOREX.R3.2HG0156620/HORVU.MOREX.R3.3HG0267730/HORVU.MOREX.R3.3HG0278120/HORVU.MOREX.R3.3HG0284100/HORVU.MOREX.R3.3HG0284740/HORVU.MOREX.R3.3HG0287630/HORVU.MOREX.R3.3HG0289970/HORVU.MOREX.R3.3HG0295040/HORVU.MOR…	5.74			GO:0008652	cellular amino acid biosynthetic process	BP	29/3845	69/24082	2.23479e-07	0.000529402	29	HORVU.MOREX.R3.1HG0051580/HORVU.MOREX.R3.1HG0057520/HORVU.MOREX.R3.1HG0073870/HORVU.MOREX.R3.2HG0189740/HORVU.MOREX.R3.3HG0319810/HORVU.MOREX.R3.4HG0394630/HORVU.MOREX.R3.5HG0465890/HORVU.MOREX.R3.7HG0702290/HORVU.MOREX.R3.7HG0722940/HORVU.MOREX.R3.1HG0063530/HORVU.MOREX.R3.1HG0083320/HORVU.MOREX.R3.1HG0090780/HORVU.MOREX.R3.1HG0092430/HORVU.MOREX.R3.2HG0095670/HORVU.MOREX.R3.2HG0117030/HORVU.MOR…	6.65
	GO:0009651	response to salt stress	BP	32/4872	71/24082	1.98457e-06	0.00448118	32	HORVU.MOREX.R3.1HG0022750/HORVU.MOREX.R3.1HG0041820/HORVU.MOREX.R3.1HG0057610/HORVU.MOREX.R3.1HG0063780/HORVU.MOREX.R3.1HG0081000/HORVU.MOREX.R3.2HG0164340/HORVU.MOREX.R3.3HG0286930/HORVU.MOREX.R3.3HG0294880/HORVU.MOREX.R3.3HG0310920/HORVU.MOREX.R3.3HG0319810/HORVU.MOREX.R3.4HG0339340/HORVU.MOREX.R3.4HG0389360/HORVU.MOREX.R3.4HG0389370/HORVU.MOREX.R3.5HG0482310/HORVU.MOREX.R3.5HG0508270/HORVU.MOR…	5.7			GO:0015995	chlorophyll biosynthetic process	BP	15/3845	24/24082	3.34858e-07	0.000721137	15	HORVU.MOREX.R3.1HG0012020/HORVU.MOREX.R3.1HG0047060/HORVU.MOREX.R3.1HG0047980/HORVU.MOREX.R3.1HG0061750/HORVU.MOREX.R3.2HG0117630/HORVU.MOREX.R3.2HG0191580/HORVU.MOREX.R3.2HG0209470/HORVU.MOREX.R3.3HG0255220/HORVU.MOREX.R3.3HG0257850/HORVU.MOREX.R3.4HG0378000/HORVU.MOREX.R3.5HG0524250/HORVU.MOREX.R3.6HG0615360/HORVU.MOREX.R3.7HG0644320/HORVU.MOREX.R3.7HG0655340/HORVU.MOREX.R3.7HG0738240	6.48
	GO:0055085	transmembrane transport	BP	230/4872	874/24082	5.80354e-06	0.0120964	230	HORVU.MOREX.R3.1HG0032200/HORVU.MOREX.R3.1HG0050790/HORVU.MOREX.R3.1HG0053840/HORVU.MOREX.R3.1HG0064910/HORVU.MOREX.R3.1HG0080730/HORVU.MOREX.R3.1HG0083900/HORVU.MOREX.R3.1HG0084890/HORVU.MOREX.R3.2HG0099650/HORVU.MOREX.R3.2HG0115250/HORVU.MOREX.R3.2HG0140290/HORVU.MOREX.R3.2HG0160920/HORVU.MOREX.R3.2HG0163220/HORVU.MOREX.R3.2HG0169290/HORVU.MOREX.R3.2HG0170290/HORVU.MOREX.R3.2HG0171550/HORVU.MOR…	5.24			GO:0015979	photosynthesis	BP	34/3845	95/24082	1.93182e-06	0.00305087	34	HORVU.MOREX.R3.1HG0090410/HORVU.MOREX.R3.5HG0522820/HORVU.MOREX.R3.1HG0037500/HORVU.MOREX.R3.1HG0047060/HORVU.MOREX.R3.2HG0104730/HORVU.MOREX.R3.2HG0104740/HORVU.MOREX.R3.2HG0104760/HORVU.MOREX.R3.2HG0104780/HORVU.MOREX.R3.2HG0104810/HORVU.MOREX.R3.2HG0113330/HORVU.MOREX.R3.2HG0117630/HORVU.MOREX.R3.2HG0150570/HORVU.MOREX.R3.2HG0169260/HORVU.MOREX.R3.2HG0190570/HORVU.MOREX.R3.2HG0209470/HORVU.MOR…	5.71
	GO:0009809	lignin biosynthetic process	BP	9/4872	11/24082	2.079e-05	0.0352082	9	HORVU.MOREX.R3.3HG0274610/HORVU.MOREX.R3.3HG0312010/HORVU.MOREX.R3.6HG0626160/HORVU.MOREX.R3.7HG0708660/HORVU.MOREX.R3.1HG0008130/HORVU.MOREX.R3.2HG0104870/HORVU.MOREX.R3.5HG0479030/HORVU.MOREX.R3.5HG0488200/HORVU.MOREX.R3.6HG0575530	4.68			GO:0009651	response to salt stress	BP	27/3845	71/24082	5.8134e-06	0.00860716	27	HORVU.MOREX.R3.1HG0041820/HORVU.MOREX.R3.1HG0057610/HORVU.MOREX.R3.1HG0081000/HORVU.MOREX.R3.2HG0164340/HORVU.MOREX.R3.2HG0185380/HORVU.MOREX.R3.3HG0286930/HORVU.MOREX.R3.3HG0294880/HORVU.MOREX.R3.3HG0319810/HORVU.MOREX.R3.4HG0339340/HORVU.MOREX.R3.4HG0389360/HORVU.MOREX.R3.4HG0389370/HORVU.MOREX.R3.5HG0467870/HORVU.MOREX.R3.5HG0504320/HORVU.MOREX.R3.5HG0508270/HORVU.MOREX.R3.7HG0677710/HORVU.MOR…	5.24
													GO:0009408	response to heat	BP	21/3845	49/24082	7.07079e-06	0.009853	21	HORVU.MOREX.R3.2HG0168610/HORVU.MOREX.R3.2HG0168640/HORVU.MOREX.R3.2HG0170930/HORVU.MOREX.R3.3HG0319810/HORVU.MOREX.R3.4HG0389360/HORVU.MOREX.R3.4HG0389370/HORVU.MOREX.R3.4HG0392240/HORVU.MOREX.R3.4HG0396100/HORVU.MOREX.R3.4HG0418530/HORVU.MOREX.R3.5HG0456050/HORVU.MOREX.R3.5HG0489830/HORVU.MOREX.R3.5HG0508270/HORVU.MOREX.R3.6HG0568470/HORVU.MOREX.R3.6HG0570900/HORVU.MOREX.R3.7HG0641550/HORVU.MOR…	5.15
	GO:0016787	hydrolase activity	MF	315/4872	1127/24082	1.25767e-10	8.51949e-07	315	HORVU.MOREX.R3.1HG0016210/HORVU.MOREX.R3.1HG0040860/HORVU.MOREX.R3.1HG0046180/HORVU.MOREX.R3.1HG0052690/HORVU.MOREX.R3.1HG0053610/HORVU.MOREX.R3.1HG0055320/HORVU.MOREX.R3.1HG0056240/HORVU.MOREX.R3.1HG0057350/HORVU.MOREX.R3.1HG0059270/HORVU.MOREX.R3.1HG0059470/HORVU.MOREX.R3.1HG0061100/HORVU.MOREX.R3.1HG0062680/HORVU.MOREX.R3.1HG0063720/HORVU.MOREX.R3.1HG0063740/HORVU.MOREX.R3.1HG0064920/HORVU.MOR…	9.9			GO:0016070	RNA metabolic process	BP	9/3845	13/24082	2.57952e-05	0.0290984	9	HORVU.MOREX.R3.2HG0122360/HORVU.MOREX.R3.2HG0155750/HORVU.MOREX.R3.5HG0514070/HORVU.MOREX.R3.1HG0039000/HORVU.MOREX.R3.1HG0064290/HORVU.MOREX.R3.3HG0305800/HORVU.MOREX.R3.5HG0499880/HORVU.MOREX.R3.5HG0510090/HORVU.MOREX.R3.6HG0620720	4.59
	GO:0016740	transferase activity	MF	438/4872	1741/24082	1.26236e-07	0.000570086	438	HORVU.MOREX.R3.1HG0013300/HORVU.MOREX.R3.1HG0014520/HORVU.MOREX.R3.1HG0015720/HORVU.MOREX.R3.1HG0016450/HORVU.MOREX.R3.1HG0017720/HORVU.MOREX.R3.1HG0019260/HORVU.MOREX.R3.1HG0025320/HORVU.MOREX.R3.1HG0029910/HORVU.MOREX.R3.1HG0038640/HORVU.MOREX.R3.1HG0040860/HORVU.MOREX.R3.1HG0041560/HORVU.MOREX.R3.1HG0042750/HORVU.MOREX.R3.1HG0051110/HORVU.MOREX.R3.1HG0052720/HORVU.MOREX.R3.1HG0053610/HORVU.MOR…	6.9			GO:0009409	response to cold	BP	23/3845	62/24082	4.43967e-05	0.0438217	23	HORVU.MOREX.R3.2HG0168640/HORVU.MOREX.R3.2HG0185380/HORVU.MOREX.R3.3HG0294880/HORVU.MOREX.R3.3HG0307040/HORVU.MOREX.R3.4HG0417410/HORVU.MOREX.R3.5HG0467870/HORVU.MOREX.R3.6HG0570900/HORVU.MOREX.R3.7HG0656670/HORVU.MOREX.R3.1HG0057750/HORVU.MOREX.R3.1HG0081150/HORVU.MOREX.R3.2HG0185050/HORVU.MOREX.R3.2HG0204770/HORVU.MOREX.R3.3HG0236330/HORVU.MOREX.R3.3HG0306270/HORVU.MOREX.R3.3HG0309580/HORVU.MOR…	4.35
	GO:0003729	mRNA binding	MF	79/4872	226/24082	1.63772e-07	0.000633941	79	HORVU.MOREX.R3.1HG0054790/HORVU.MOREX.R3.1HG0059810/HORVU.MOREX.R3.1HG0063430/HORVU.MOREX.R3.1HG0070640/HORVU.MOREX.R3.1HG0081460/HORVU.MOREX.R3.2HG0132400/HORVU.MOREX.R3.2HG0153260/HORVU.MOREX.R3.2HG0178430/HORVU.MOREX.R3.2HG0185890/HORVU.MOREX.R3.3HG0219160/HORVU.MOREX.R3.3HG0221100/HORVU.MOREX.R3.3HG0269660/HORVU.MOREX.R3.3HG0272500/HORVU.MOREX.R3.3HG0280160/HORVU.MOREX.R3.3HG0286930/HORVU.MOR…	6.79
	GO:0000166	nucleotide binding	MF	391/4872	1563/24082	1.15384e-06	0.00312646	391	HORVU.MOREX.R3.1HG0000110/HORVU.MOREX.R3.1HG0007600/HORVU.MOREX.R3.1HG0014520/HORVU.MOREX.R3.1HG0015720/HORVU.MOREX.R3.1HG0016450/HORVU.MOREX.R3.1HG0024880/HORVU.MOREX.R3.1HG0025320/HORVU.MOREX.R3.1HG0029910/HORVU.MOREX.R3.1HG0034380/HORVU.MOREX.R3.1HG0038640/HORVU.MOREX.R3.1HG0038800/HORVU.MOREX.R3.1HG0040640/HORVU.MOREX.R3.1HG0040860/HORVU.MOREX.R3.1HG0041440/HORVU.MOREX.R3.1HG0042750/HORVU.MOR…	5.94			GO:0016787	hydrolase activity	MF	251/3845	1127/24082	8.84035e-09	2.99172e-05	251	HORVU.MOREX.R3.1HG0011900/HORVU.MOREX.R3.1HG0016210/HORVU.MOREX.R3.1HG0046170/HORVU.MOREX.R3.1HG0052690/HORVU.MOREX.R3.1HG0057350/HORVU.MOREX.R3.1HG0059470/HORVU.MOREX.R3.1HG0061100/HORVU.MOREX.R3.1HG0062680/HORVU.MOREX.R3.1HG0063720/HORVU.MOREX.R3.1HG0063740/HORVU.MOREX.R3.1HG0072840/HORVU.MOREX.R3.1HG0076400/HORVU.MOREX.R3.1HG0080140/HORVU.MOREX.R3.2HG0115460/HORVU.MOREX.R3.2HG0116760/HORVU.MOR…	8.05
	GO:0051082	unfolded protein binding	MF	34/4872	81/24082	6.7574e-06	0.0130786	34	HORVU.MOREX.R3.1HG0032990/HORVU.MOREX.R3.1HG0087430/HORVU.MOREX.R3.2HG0099870/HORVU.MOREX.R3.3HG0250320/HORVU.MOREX.R3.3HG0286290/HORVU.MOREX.R3.4HG0387610/HORVU.MOREX.R3.4HG0389360/HORVU.MOREX.R3.4HG0389370/HORVU.MOREX.R3.4HG0416940/HORVU.MOREX.R3.5HG0456050/HORVU.MOREX.R3.6HG0593790/HORVU.MOREX.R3.7HG0641550/HORVU.MOREX.R3.7HG0698270/HORVU.MOREX.R3.1HG0042320/HORVU.MOREX.R3.1HG0059770/HORVU.MOR…	5.17			GO:0046982	protein heterodimerization activity	MF	72/3845	243/24082	5.86474e-08	0.000173664	72	HORVU.MOREX.R3.1HG0016310/HORVU.MOREX.R3.1HG0060260/HORVU.MOREX.R3.1HG0072890/HORVU.MOREX.R3.2HG0138280/HORVU.MOREX.R3.2HG0168610/HORVU.MOREX.R3.3HG0280300/HORVU.MOREX.R3.3HG0299820/HORVU.MOREX.R3.1HG0006610/HORVU.MOREX.R3.1HG0023610/HORVU.MOREX.R3.1HG0023620/HORVU.MOREX.R3.1HG0060270/HORVU.MOREX.R3.1HG0060320/HORVU.MOREX.R3.1HG0068370/HORVU.MOREX.R3.1HG0073050/HORVU.MOREX.R3.1HG0073160/HORVU.MOR…	7.23
	GO:0046872	metal ion binding	MF	385/4872	1584/24082	2.43119e-05	0.0387505	385	HORVU.MOREX.R3.1HG0029730/HORVU.MOREX.R3.1HG0039840/HORVU.MOREX.R3.1HG0041250/HORVU.MOREX.R3.1HG0045490/HORVU.MOREX.R3.1HG0047500/HORVU.MOREX.R3.1HG0049060/HORVU.MOREX.R3.1HG0049460/HORVU.MOREX.R3.1HG0051110/HORVU.MOREX.R3.1HG0054710/HORVU.MOREX.R3.1HG0055320/HORVU.MOREX.R3.1HG0060040/HORVU.MOREX.R3.1HG0064040/HORVU.MOREX.R3.1HG0064500/HORVU.MOREX.R3.1HG0066180/HORVU.MOREX.R3.1HG0075990/HORVU.MOR…	4.61			GO:0046872	metal ion binding	MF	329/3845	1584/24082	1.02893e-07	0.000270827	329	HORVU.MOREX.R3.1HG0021960/HORVU.MOREX.R3.1HG0021970/HORVU.MOREX.R3.1HG0029730/HORVU.MOREX.R3.1HG0045490/HORVU.MOREX.R3.1HG0047500/HORVU.MOREX.R3.1HG0049460/HORVU.MOREX.R3.1HG0054710/HORVU.MOREX.R3.1HG0056730/HORVU.MOREX.R3.1HG0064040/HORVU.MOREX.R3.1HG0076780/HORVU.MOREX.R3.1HG0082120/HORVU.MOREX.R3.1HG0085380/HORVU.MOREX.R3.1HG0091070/HORVU.MOREX.R3.2HG0097600/HORVU.MOREX.R3.2HG0100060/HORVU.MOR…	6.99
													GO:0003729	mRNA binding	MF	66/3845	226/24082	3.67386e-07	0.000725256	66	HORVU.MOREX.R3.1HG0070640/HORVU.MOREX.R3.1HG0090410/HORVU.MOREX.R3.2HG0178430/HORVU.MOREX.R3.3HG0272500/HORVU.MOREX.R3.3HG0286930/HORVU.MOREX.R3.3HG0308780/HORVU.MOREX.R3.4HG0343850/HORVU.MOREX.R3.5HG0440090/HORVU.MOREX.R3.5HG0449190/HORVU.MOREX.R3.6HG0593030/HORVU.MOREX.R3.7HG0708040/HORVU.MOREX.R3.7HG0733020/HORVU.MOREX.R3.7HG0733070/HORVU.MOREX.R3.1HG0020280/HORVU.MOREX.R3.1HG0063450/HORVU.MOR…	6.43
	GO:0016021	integral component of membrane	CC	1004/4872	4016/24082	4.08526e-16	1.10695e-11	1004	HORVU.MOREX.R3.1HG0000110/HORVU.MOREX.R3.1HG0007600/HORVU.MOREX.R3.1HG0015720/HORVU.MOREX.R3.1HG0016450/HORVU.MOREX.R3.1HG0016760/HORVU.MOREX.R3.1HG0018260/HORVU.MOREX.R3.1HG0019650/HORVU.MOREX.R3.1HG0021020/HORVU.MOREX.R3.1HG0022750/HORVU.MOREX.R3.1HG0024740/HORVU.MOREX.R3.1HG0025320/HORVU.MOREX.R3.1HG0027180/HORVU.MOREX.R3.1HG0032200/HORVU.MOREX.R3.1HG0034380/HORVU.MOREX.R3.1HG0041440/HORVU.MOR…	15.39			GO:0016491	oxidoreductase activity	MF	241/3845	1141/24082	1.54972e-06	0.00262226	241	HORVU.MOREX.R3.1HG0014590/HORVU.MOREX.R3.1HG0021960/HORVU.MOREX.R3.1HG0021970/HORVU.MOREX.R3.1HG0029730/HORVU.MOREX.R3.1HG0041720/HORVU.MOREX.R3.1HG0042510/HORVU.MOREX.R3.1HG0049460/HORVU.MOREX.R3.1HG0055380/HORVU.MOREX.R3.1HG0056730/HORVU.MOREX.R3.1HG0069410/HORVU.MOREX.R3.1HG0073670/HORVU.MOREX.R3.1HG0073870/HORVU.MOREX.R3.1HG0081000/HORVU.MOREX.R3.1HG0085380/HORVU.MOREX.R3.1HG0090140/HORVU.MOR…	5.81
	GO:0005777	peroxisome	CC	40/4872	82/24082	6.81542e-09	3.69344e-05	40	HORVU.MOREX.R3.2HG0173750/HORVU.MOREX.R3.2HG0180500/HORVU.MOREX.R3.2HG0183440/HORVU.MOREX.R3.2HG0194750/HORVU.MOREX.R3.2HG0194790/HORVU.MOREX.R3.2HG0211680/HORVU.MOREX.R3.3HG0219040/HORVU.MOREX.R3.3HG0231090/HORVU.MOREX.R3.3HG0232840/HORVU.MOREX.R3.3HG0300030/HORVU.MOREX.R3.3HG0311690/HORVU.MOREX.R3.3HG0313120/HORVU.MOREX.R3.4HG0383270/HORVU.MOREX.R3.4HG0389580/HORVU.MOREX.R3.4HG0396060/HORVU.MOR…	8.17			GO:0016740	transferase activity	MF	341/3845	1741/24082	1.69275e-05	0.0222776	341	HORVU.MOREX.R3.1HG0002020/HORVU.MOREX.R3.1HG0017720/HORVU.MOREX.R3.1HG0019260/HORVU.MOREX.R3.1HG0025320/HORVU.MOREX.R3.1HG0027330/HORVU.MOREX.R3.1HG0029910/HORVU.MOREX.R3.1HG0030720/HORVU.MOREX.R3.1HG0038630/HORVU.MOREX.R3.1HG0038640/HORVU.MOREX.R3.1HG0041560/HORVU.MOREX.R3.1HG0046900/HORVU.MOREX.R3.1HG0052720/HORVU.MOREX.R3.1HG0053720/HORVU.MOREX.R3.1HG0057520/HORVU.MOREX.R3.1HG0064900/HORVU.MOR…	4.77
	GO:0009570	chloroplast stroma	CC	43/4872	103/24082	5.19963e-07	0.00156544	43	HORVU.MOREX.R3.2HG0165490/HORVU.MOREX.R3.2HG0168610/HORVU.MOREX.R3.3HG0312010/HORVU.MOREX.R3.4HG0347670/HORVU.MOREX.R3.4HG0357420/HORVU.MOREX.R3.5HG0426410/HORVU.MOREX.R3.5HG0507470/HORVU.MOREX.R3.5HG0522820/HORVU.MOREX.R3.6HG0593790/HORVU.MOREX.R3.6HG0607460/HORVU.MOREX.R3.6HG0610530/HORVU.MOREX.R3.6HG0613490/HORVU.MOREX.R3.7HG0712700/HORVU.MOREX.R3.2HG0111750/HORVU.MOREX.R3.2HG0117030/HORVU.MOR…	6.28
	GO:0010287	plastoglobule	CC	7/4872	7/24082	1.38232e-05	0.0249704	7	HORVU.MOREX.R3.1HG0036390/HORVU.MOREX.R3.1HG0062050/HORVU.MOREX.R3.5HG0424010/HORVU.MOREX.R3.6HG0607370/HORVU.MOREX.R3.6HG0608810/HORVU.MOREX.R3.7HG0713010/HORVU.MOREX.R3.7HG0750360	4.86			GO:0009570	chloroplast stroma	CC	43/3845	103/24082	3.81022e-10	3.0087e-06	43	HORVU.MOREX.R3.2HG0168610/HORVU.MOREX.R3.3HG0312010/HORVU.MOREX.R3.4HG0347670/HORVU.MOREX.R3.4HG0357420/HORVU.MOREX.R3.5HG0426410/HORVU.MOREX.R3.5HG0522820/HORVU.MOREX.R3.6HG0555810/HORVU.MOREX.R3.6HG0613490/HORVU.MOREX.R3.6HG0630000/HORVU.MOREX.R3.7HG0712700/HORVU.MOREX.R3.1HG0064290/HORVU.MOREX.R3.1HG0067230/HORVU.MOREX.R3.2HG0117030/HORVU.MOREX.R3.2HG0140050/HORVU.MOREX.R3.2HG0167620/HORVU.MOR…	9.42
	GO:0009941	chloroplast envelope	CC	25/4872	56/24082	3.12379e-05	0.0470237	25	HORVU.MOREX.R3.2HG0115250/HORVU.MOREX.R3.2HG0168610/HORVU.MOREX.R3.3HG0221490/HORVU.MOREX.R3.4HG0335480/HORVU.MOREX.R3.4HG0340070/HORVU.MOREX.R3.5HG0479640/HORVU.MOREX.R3.6HG0593790/HORVU.MOREX.R3.1HG0053670/HORVU.MOREX.R3.1HG0085700/HORVU.MOREX.R3.2HG0103720/HORVU.MOREX.R3.2HG0178080/HORVU.MOREX.R3.3HG0275530/HORVU.MOREX.R3.4HG0331640/HORVU.MOREX.R3.4HG0389620/HORVU.MOREX.R3.5HG0426300/HORVU.MOR…	4.51			GO:0000786	nucleosome	CC	67/3845	204/24082	1.78467e-09	7.04622e-06	67	HORVU.MOREX.R3.1HG0060260/HORVU.MOREX.R3.2HG0138280/HORVU.MOREX.R3.3HG0299820/HORVU.MOREX.R3.1HG0006610/HORVU.MOREX.R3.1HG0023610/HORVU.MOREX.R3.1HG0023620/HORVU.MOREX.R3.1HG0060270/HORVU.MOREX.R3.1HG0060320/HORVU.MOREX.R3.1HG0068370/HORVU.MOREX.R3.1HG0073050/HORVU.MOREX.R3.1HG0073160/HORVU.MOREX.R3.1HG0074500/HORVU.MOREX.R3.1HG0075230/HORVU.MOREX.R3.1HG0079280/HORVU.MOREX.R3.1HG0080230/HORVU.MOR…	8.75
													GO:0005777	peroxisome	CC	31/3845	82/24082	1.41133e-06	0.00257178	31	HORVU.MOREX.R3.1HG0082250/HORVU.MOREX.R3.2HG0139380/HORVU.MOREX.R3.2HG0173750/HORVU.MOREX.R3.2HG0180500/HORVU.MOREX.R3.2HG0194750/HORVU.MOREX.R3.2HG0194790/HORVU.MOREX.R3.3HG0219040/HORVU.MOREX.R3.3HG0231090/HORVU.MOREX.R3.3HG0300030/HORVU.MOREX.R3.3HG0311690/HORVU.MOREX.R3.4HG0383270/HORVU.MOREX.R3.4HG0389580/HORVU.MOREX.R3.4HG0400840/HORVU.MOREX.R3.5HG0468870/HORVU.MOREX.R3.5HG0516730/HORVU.MOR…	5.85
													GO:0005856	cytoskeleton	CC	26/3845	74/24082	4.33752e-05	0.0446749	26	HORVU.MOREX.R3.1HG0075220/HORVU.MOREX.R3.3HG0290240/HORVU.MOREX.R3.1HG0047290/HORVU.MOREX.R3.1HG0049980/HORVU.MOREX.R3.1HG0066260/HORVU.MOREX.R3.1HG0069570/HORVU.MOREX.R3.1HG0082050/HORVU.MOREX.R3.2HG0132170/HORVU.MOREX.R3.2HG0132730/HORVU.MOREX.R3.2HG0205940/HORVU.MOREX.R3.3HG0236750/HORVU.MOREX.R3.3HG0280700/HORVU.MOREX.R3.3HG0299830/HORVU.MOREX.R3.4HG0333380/HORVU.MOREX.R3.4HG0337850/HORVU.MOR…	4.36
Sample	GO ID	GO Term	Ontology	GeneRatio	BgRatio	Pvalues	FDR	Counts	Genes	logPvalues		Sample	GO ID	GO Term	Ontology	GeneRatio	BgRatio	Pvalues	FDR	Counts	Genes	logPvalues
GP-1D-HD	GO:0009834	plant-type secondary cell wall biogenesis	BP	15/2684	25/24082	5.36811e-09	9.64665e-06	15	HORVU.MOREX.R3.1HG0013800/HORVU.MOREX.R3.1HG0025530/HORVU.MOREX.R3.1HG0041280/HORVU.MOREX.R3.1HG0087810/HORVU.MOREX.R3.2HG0182000/HORVU.MOREX.R3.2HG0199620/HORVU.MOREX.R3.3HG0219290/HORVU.MOREX.R3.3HG0278710/HORVU.MOREX.R3.3HG0288960/HORVU.MOREX.R3.3HG0312020/HORVU.MOREX.R3.5HG0482670/HORVU.MOREX.R3.5HG0497820/HORVU.MOREX.R3.7HG0678940/HORVU.MOREX.R3.7HG0706570/HORVU.MOREX.R3.7HG0749940	8.27		OT-1D-HD	GO:0045492	xylan biosynthetic process	BP	14/2209	18/24082	6.16635e-12	8.13093e-08	14	HORVU.MOREX.R3.1HG0013800/HORVU.MOREX.R3.1HG0067020/HORVU.MOREX.R3.1HG0079860/HORVU.MOREX.R3.1HG0086590/HORVU.MOREX.R3.2HG0182000/HORVU.MOREX.R3.2HG0204570/HORVU.MOREX.R3.3HG0279730/HORVU.MOREX.R3.4HG0344370/HORVU.MOREX.R3.4HG0405920/HORVU.MOREX.R3.5HG0444460/HORVU.MOREX.R3.5HG0497820/HORVU.MOREX.R3.6HG0564530/HORVU.MOREX.R3.7HG0731130/HORVU.MOREX.R3.7HG0749870	11.21
	GO:0009408	response to heat	BP	19/2684	49/24082	5.05076e-07	0.000680728	19	HORVU.MOREX.R3.2HG0170930/HORVU.MOREX.R3.3HG0319810/HORVU.MOREX.R3.4HG0384590/HORVU.MOREX.R3.4HG0389360/HORVU.MOREX.R3.4HG0389370/HORVU.MOREX.R3.4HG0392240/HORVU.MOREX.R3.4HG0396100/HORVU.MOREX.R3.5HG0489830/HORVU.MOREX.R3.5HG0508270/HORVU.MOREX.R3.6HG0570900/HORVU.MOREX.R3.7HG0641550/HORVU.MOREX.R3.7HG0669480/HORVU.MOREX.R3.7HG0714970/HORVU.MOREX.R3.7HG0732330/HORVU.MOREX.R3.2HG0140970/HORVU.MOR…	6.3			GO:0008152	metabolic process	BP	64/2209	321/24082	2.15973e-09	7.11954e-06	64	HORVU.MOREX.R3.1HG0046170/HORVU.MOREX.R3.1HG0053610/HORVU.MOREX.R3.1HG0057350/HORVU.MOREX.R3.1HG0059470/HORVU.MOREX.R3.1HG0073370/HORVU.MOREX.R3.2HG0112150/HORVU.MOREX.R3.2HG0138420/HORVU.MOREX.R3.2HG0175970/HORVU.MOREX.R3.2HG0175990/HORVU.MOREX.R3.2HG0211530/HORVU.MOREX.R3.3HG0319530/HORVU.MOREX.R3.4HG0333180/HORVU.MOREX.R3.4HG0338290/HORVU.MOREX.R3.4HG0358980/HORVU.MOREX.R3.4HG0379470/HORVU.MOR…	8.67
	GO:0045736	negative regulation of cyclin-dependent protein serine/threonine kinase activity	BP	6/2684	6/24082	1.90714e-06	0.00220319	6	HORVU.MOREX.R3.4HG0414340/HORVU.MOREX.R3.1HG0042060/HORVU.MOREX.R3.4HG0408570/HORVU.MOREX.R3.5HG0486800/HORVU.MOREX.R3.6HG0617830/HORVU.MOREX.R3.7HG0663880	5.72			GO:0009408	response to heat	BP	19/2209	49/24082	2.28031e-08	6.01361e-05	19	HORVU.MOREX.R3.2HG0168610/HORVU.MOREX.R3.2HG0170930/HORVU.MOREX.R3.4HG0389360/HORVU.MOREX.R3.4HG0389370/HORVU.MOREX.R3.4HG0392240/HORVU.MOREX.R3.4HG0396100/HORVU.MOREX.R3.4HG0418530/HORVU.MOREX.R3.5HG0489830/HORVU.MOREX.R3.5HG0508270/HORVU.MOREX.R3.6HG0568470/HORVU.MOREX.R3.6HG0616950/HORVU.MOREX.R3.7HG0641550/HORVU.MOREX.R3.7HG0669480/HORVU.MOREX.R3.7HG0714970/HORVU.MOREX.R3.7HG0732330/HORVU.MOR…	7.64
	GO:0071669	plant-type cell wall organization or biogenesis	BP	12/2684	26/24082	7.69494e-06	0.00541098	12	HORVU.MOREX.R3.5HG0488970/HORVU.MOREX.R3.1HG0024140/HORVU.MOREX.R3.1HG0027850/HORVU.MOREX.R3.1HG0041280/HORVU.MOREX.R3.2HG0111610/HORVU.MOREX.R3.2HG0136610/HORVU.MOREX.R3.3HG0288960/HORVU.MOREX.R3.5HG0482670/HORVU.MOREX.R3.5HG0530450/HORVU.MOREX.R3.6HG0550800/HORVU.MOREX.R3.6HG0611060/HORVU.MOREX.R3.7HG0698110	5.11			GO:0071554	cell wall organization or biogenesis	BP	8/2209	9/24082	4.09685e-08	9.0035e-05	8	HORVU.MOREX.R3.1HG0079860/HORVU.MOREX.R3.2HG0182000/HORVU.MOREX.R3.2HG0204570/HORVU.MOREX.R3.4HG0344370/HORVU.MOREX.R3.5HG0497820/HORVU.MOREX.R3.6HG0564530/HORVU.MOREX.R3.7HG0731130/HORVU.MOREX.R3.7HG0749870	7.39
	GO:0007017	microtubule-based process	BP	12/2684	26/24082	7.69494e-06	0.00565693	12	HORVU.MOREX.R3.1HG0066260/HORVU.MOREX.R3.1HG0069570/HORVU.MOREX.R3.1HG0074980/HORVU.MOREX.R3.2HG0132170/HORVU.MOREX.R3.2HG0200330/HORVU.MOREX.R3.3HG0290240/HORVU.MOREX.R3.4HG0333380/HORVU.MOREX.R3.4HG0338800/HORVU.MOREX.R3.4HG0415420/HORVU.MOREX.R3.5HG0513830/HORVU.MOREX.R3.5HG0514990/HORVU.MOREX.R3.6HG0567160	5.11			GO:0005975	carbohydrate metabolic process	BP	99/2209	628/24082	6.31175e-08	0.000104033	99	HORVU.MOREX.R3.1HG0046170/HORVU.MOREX.R3.1HG0047100/HORVU.MOREX.R3.1HG0053610/HORVU.MOREX.R3.1HG0057350/HORVU.MOREX.R3.1HG0059470/HORVU.MOREX.R3.1HG0073370/HORVU.MOREX.R3.1HG0095170/HORVU.MOREX.R3.2HG0112150/HORVU.MOREX.R3.2HG0117660/HORVU.MOREX.R3.2HG0138320/HORVU.MOREX.R3.2HG0138420/HORVU.MOREX.R3.2HG0178020/HORVU.MOREX.R3.2HG0192890/HORVU.MOREX.R3.2HG0211530/HORVU.MOREX.R3.2HG0211580/HORVU.MOR…	7.2
	GO:0009651	response to salt stress	BP	21/2684	71/24082	1.94068e-05	0.012072	21	HORVU.MOREX.R3.1HG0022750/HORVU.MOREX.R3.1HG0041820/HORVU.MOREX.R3.1HG0057610/HORVU.MOREX.R3.1HG0081000/HORVU.MOREX.R3.3HG0294880/HORVU.MOREX.R3.3HG0319810/HORVU.MOREX.R3.4HG0339340/HORVU.MOREX.R3.4HG0389360/HORVU.MOREX.R3.4HG0389370/HORVU.MOREX.R3.5HG0482310/HORVU.MOREX.R3.5HG0508270/HORVU.MOREX.R3.6HG0601410/HORVU.MOREX.R3.6HG0619650/HORVU.MOREX.R3.6HG0628680/HORVU.MOREX.R3.7HG0677710/HORVU.MOR…	4.71			GO:0009834	plant-type secondary cell wall biogenesis	BP	12/2209	25/24082	5.74107e-07	0.000757016	12	HORVU.MOREX.R3.1HG0013800/HORVU.MOREX.R3.1HG0025530/HORVU.MOREX.R3.1HG0041280/HORVU.MOREX.R3.1HG0086590/HORVU.MOREX.R3.2HG0182000/HORVU.MOREX.R3.3HG0219290/HORVU.MOREX.R3.3HG0288960/HORVU.MOREX.R3.4HG0405920/HORVU.MOREX.R3.5HG0444460/HORVU.MOREX.R3.5HG0482670/HORVU.MOREX.R3.5HG0497820/HORVU.MOREX.R3.7HG0749940	6.24
	GO:0007010	cytoskeleton organization	BP	11/2684	24/24082	2.01513e-05	0.0120709	11	HORVU.MOREX.R3.1HG0066260/HORVU.MOREX.R3.2HG0132170/HORVU.MOREX.R3.2HG0192990/HORVU.MOREX.R3.4HG0333380/HORVU.MOREX.R3.4HG0338800/HORVU.MOREX.R3.4HG0415420/HORVU.MOREX.R3.5HG0419520/HORVU.MOREX.R3.5HG0513830/HORVU.MOREX.R3.5HG0514990/HORVU.MOREX.R3.6HG0613410/HORVU.MOREX.R3.7HG0669240	4.7			GO:0000272	polysaccharide catabolic process	BP	16/2209	53/24082	1.31265e-05	0.0108178	16	HORVU.MOREX.R3.1HG0057350/HORVU.MOREX.R3.2HG0138420/HORVU.MOREX.R3.4HG0379470/HORVU.MOREX.R3.7HG0742440/HORVU.MOREX.R3.1HG0040950/HORVU.MOREX.R3.2HG0115230/HORVU.MOREX.R3.4HG0340370/HORVU.MOREX.R3.4HG0412150/HORVU.MOREX.R3.4HG0417260/HORVU.MOREX.R3.5HG0478650/HORVU.MOREX.R3.5HG0491740/HORVU.MOREX.R3.5HG0499440/HORVU.MOREX.R3.6HG0560140/HORVU.MOREX.R3.6HG0616240/HORVU.MOREX.R3.7HG0669790/HORVU.MOR…	4.88
	GO:0030244	cellulose biosynthetic process	BP	14/2684	37/24082	2.2227e-05	0.012396	14	HORVU.MOREX.R3.5HG0488970/HORVU.MOREX.R3.1HG0024140/HORVU.MOREX.R3.1HG0027850/HORVU.MOREX.R3.1HG0041280/HORVU.MOREX.R3.2HG0111610/HORVU.MOREX.R3.2HG0136610/HORVU.MOREX.R3.3HG0288960/HORVU.MOREX.R3.4HG0389380/HORVU.MOREX.R3.5HG0482670/HORVU.MOREX.R3.5HG0530450/HORVU.MOREX.R3.6HG0550800/HORVU.MOREX.R3.6HG0611060/HORVU.MOREX.R3.7HG0665610/HORVU.MOREX.R3.7HG0698110	4.65			GO:0030245	cellulose catabolic process	BP	9/2209	21/24082	4.7793e-05	0.0331683	9	HORVU.MOREX.R3.4HG0379470/HORVU.MOREX.R3.3HG0305780/HORVU.MOREX.R3.4HG0340370/HORVU.MOREX.R3.5HG0478650/HORVU.MOREX.R3.5HG0499440/HORVU.MOREX.R3.6HG0560140/HORVU.MOREX.R3.6HG0616240/HORVU.MOREX.R3.7HG0669790/HORVU.MOREX.R3.7HG0721690	4.32
	GO:0006629	lipid metabolic process	BP	55/2684	281/24082	2.25356e-05	0.0121491	55	HORVU.MOREX.R3.1HG0014590/HORVU.MOREX.R3.1HG0056730/HORVU.MOREX.R3.1HG0079970/HORVU.MOREX.R3.1HG0084970/HORVU.MOREX.R3.2HG0114390/HORVU.MOREX.R3.2HG0118060/HORVU.MOREX.R3.2HG0126870/HORVU.MOREX.R3.2HG0127360/HORVU.MOREX.R3.2HG0190630/HORVU.MOREX.R3.3HG0231090/HORVU.MOREX.R3.3HG0253170/HORVU.MOREX.R3.3HG0273450/HORVU.MOREX.R3.3HG0277200/HORVU.MOREX.R3.3HG0307490/HORVU.MOREX.R3.4HG0335790/HORVU.MOR…	4.65
	GO:0009737	response to abscisic acid	BP	22/2684	78/24082	2.82935e-05	0.0147613	22	HORVU.MOREX.R3.1HG0022750/HORVU.MOREX.R3.1HG0049040/HORVU.MOREX.R3.1HG0061770/HORVU.MOREX.R3.2HG0186720/HORVU.MOREX.R3.3HG0286890/HORVU.MOREX.R3.3HG0294880/HORVU.MOREX.R3.3HG0304380/HORVU.MOREX.R3.5HG0478330/HORVU.MOREX.R3.5HG0508270/HORVU.MOREX.R3.6HG0569590/HORVU.MOREX.R3.6HG0602880/HORVU.MOREX.R3.6HG0622760/HORVU.MOREX.R3.6HG0622790/HORVU.MOREX.R3.7HG0674710/HORVU.MOREX.R3.7HG0714970/HORVU.MOR…	4.55			GO:0016787	hydrolase activity	MF	170/2209	1127/24082	4.11393e-11	2.7123e-07	170	HORVU.MOREX.R3.1HG0046170/HORVU.MOREX.R3.1HG0052690/HORVU.MOREX.R3.1HG0053610/HORVU.MOREX.R3.1HG0057350/HORVU.MOREX.R3.1HG0059470/HORVU.MOREX.R3.1HG0063720/HORVU.MOREX.R3.1HG0063740/HORVU.MOREX.R3.1HG0073370/HORVU.MOREX.R3.1HG0076400/HORVU.MOREX.R3.1HG0080890/HORVU.MOREX.R3.1HG0094940/HORVU.MOREX.R3.2HG0110810/HORVU.MOREX.R3.2HG0112150/HORVU.MOREX.R3.2HG0116760/HORVU.MOREX.R3.2HG0116900/HORVU.MOR…	10.39
	GO:0015979	photosynthesis	BP	25/2684	95/24082	3.05698e-05	0.0145416	25	HORVU.MOREX.R3.5HG0522820/HORVU.MOREX.R3.1HG0037500/HORVU.MOREX.R3.1HG0047060/HORVU.MOREX.R3.2HG0104730/HORVU.MOREX.R3.2HG0104740/HORVU.MOREX.R3.2HG0104780/HORVU.MOREX.R3.2HG0104810/HORVU.MOREX.R3.2HG0113330/HORVU.MOREX.R3.2HG0117630/HORVU.MOREX.R3.2HG0150570/HORVU.MOREX.R3.2HG0190570/HORVU.MOREX.R3.3HG0231040/HORVU.MOREX.R3.3HG0257850/HORVU.MOREX.R3.4HG0331740/HORVU.MOREX.R3.4HG0339670/HORVU.MOR…	4.51			GO:0016491	oxidoreductase activity	MF	159/2209	1141/24082	4.97263e-08	9.36699e-05	159	HORVU.MOREX.R3.1HG0010530/HORVU.MOREX.R3.1HG0018800/HORVU.MOREX.R3.1HG0021970/HORVU.MOREX.R3.1HG0056730/HORVU.MOREX.R3.1HG0071540/HORVU.MOREX.R3.1HG0079420/HORVU.MOREX.R3.1HG0084700/HORVU.MOREX.R3.1HG0094920/HORVU.MOREX.R3.2HG0102880/HORVU.MOREX.R3.2HG0104090/HORVU.MOREX.R3.2HG0115620/HORVU.MOREX.R3.2HG0150820/HORVU.MOREX.R3.2HG0153470/HORVU.MOREX.R3.2HG0154110/HORVU.MOREX.R3.2HG0160790/HORVU.MOR…	7.3
	GO:0005975	carbohydrate metabolic process	BP	103/2684	628/24082	3.73145e-05	0.0167638	103	HORVU.MOREX.R3.1HG0016210/HORVU.MOREX.R3.1HG0046170/HORVU.MOREX.R3.1HG0047100/HORVU.MOREX.R3.1HG0053610/HORVU.MOREX.R3.1HG0057350/HORVU.MOREX.R3.1HG0066860/HORVU.MOREX.R3.1HG0069010/HORVU.MOREX.R3.1HG0073370/HORVU.MOREX.R3.1HG0095170/HORVU.MOREX.R3.2HG0115460/HORVU.MOREX.R3.2HG0117660/HORVU.MOREX.R3.2HG0138320/HORVU.MOREX.R3.2HG0176730/HORVU.MOREX.R3.2HG0184450/HORVU.MOREX.R3.2HG0192890/HORVU.MOR…	4.43			GO:0016740	transferase activity	MF	223/2209	1741/24082	1.16481e-07	0.000170657	223	HORVU.MOREX.R3.1HG0016450/HORVU.MOREX.R3.1HG0038640/HORVU.MOREX.R3.1HG0053610/HORVU.MOREX.R3.1HG0057520/HORVU.MOREX.R3.1HG0059740/HORVU.MOREX.R3.1HG0090950/HORVU.MOREX.R3.2HG0107690/HORVU.MOREX.R3.2HG0145350/HORVU.MOREX.R3.2HG0153630/HORVU.MOREX.R3.2HG0159540/HORVU.MOREX.R3.2HG0176030/HORVU.MOREX.R3.2HG0201420/HORVU.MOREX.R3.2HG0204030/HORVU.MOREX.R3.3HG0221240/HORVU.MOREX.R3.3HG0243310/HORVU.MOR…	6.93
	GO:0009414	response to water deprivation	BP	17/2684	56/24082	8.19998e-05	0.0323465	17	HORVU.MOREX.R3.1HG0036390/HORVU.MOREX.R3.3HG0294880/HORVU.MOREX.R3.5HG0482310/HORVU.MOREX.R3.5HG0508270/HORVU.MOREX.R3.6HG0569590/HORVU.MOREX.R3.6HG0602880/HORVU.MOREX.R3.6HG0619650/HORVU.MOREX.R3.6HG0622760/HORVU.MOREX.R3.6HG0622790/HORVU.MOREX.R3.6HG0628680/HORVU.MOREX.R3.7HG0652790/HORVU.MOREX.R3.7HG0714970/HORVU.MOREX.R3.2HG0185050/HORVU.MOREX.R3.2HG0196120/HORVU.MOREX.R3.2HG0198070/HORVU.MOR…	4.09			GO:0008017	microtubule binding	MF	25/2209	114/24082	3.14453e-05	0.0230354	25	HORVU.MOREX.R3.1HG0076800/HORVU.MOREX.R3.1HG0084490/HORVU.MOREX.R3.2HG0184670/HORVU.MOREX.R3.2HG0199160/HORVU.MOREX.R3.3HG0219790/HORVU.MOREX.R3.3HG0254260/HORVU.MOREX.R3.3HG0293550/HORVU.MOREX.R3.4HG0362980/HORVU.MOREX.R3.4HG0383280/HORVU.MOREX.R3.4HG0393520/HORVU.MOREX.R3.5HG0468240/HORVU.MOREX.R3.5HG0472420/HORVU.MOREX.R3.5HG0485760/HORVU.MOREX.R3.5HG0498300/HORVU.MOREX.R3.6HG0551950/HORVU.MOR…	4.5
	GO:0006950	response to stress	BP	14/2684	41/24082	8.33644e-05	0.0321018	14	HORVU.MOREX.R3.1HG0041720/HORVU.MOREX.R3.1HG0055380/HORVU.MOREX.R3.1HG0059150/HORVU.MOREX.R3.1HG0059170/HORVU.MOREX.R3.2HG0186410/HORVU.MOREX.R3.5HG0482310/HORVU.MOREX.R3.6HG0569590/HORVU.MOREX.R3.6HG0615200/HORVU.MOREX.R3.6HG0628680/HORVU.MOREX.R3.7HG0666290/HORVU.MOREX.R3.7HG0741770/HORVU.MOREX.R3.3HG0225930/HORVU.MOREX.R3.5HG0423780/HORVU.MOREX.R3.6HG0587680	4.08
													GO:0016021	integral component of membrane	CC	451/2209	4016/24082	7.76796e-07	0.000931164	451	HORVU.MOREX.R3.1HG0005090/HORVU.MOREX.R3.1HG0016450/HORVU.MOREX.R3.1HG0018260/HORVU.MOREX.R3.1HG0019650/HORVU.MOREX.R3.1HG0024340/HORVU.MOREX.R3.1HG0027030/HORVU.MOREX.R3.1HG0044070/HORVU.MOREX.R3.1HG0054070/HORVU.MOREX.R3.1HG0055640/HORVU.MOREX.R3.1HG0059740/HORVU.MOREX.R3.1HG0064040/HORVU.MOREX.R3.1HG0066620/HORVU.MOREX.R3.1HG0075700/HORVU.MOREX.R3.1HG0076600/HORVU.MOREX.R3.1HG0078000/HORVU.MOR…	6.11
	GO:0046982	protein heterodimerization activity	MF	73/2684	243/24082	8.25116e-16	4.44828e-12	73	HORVU.MOREX.R3.1HG0072890/HORVU.MOREX.R3.2HG0138280/HORVU.MOREX.R3.3HG0280300/HORVU.MOREX.R3.1HG0006650/HORVU.MOREX.R3.1HG0018390/HORVU.MOREX.R3.1HG0018430/HORVU.MOREX.R3.1HG0020900/HORVU.MOREX.R3.1HG0023620/HORVU.MOREX.R3.1HG0060270/HORVU.MOREX.R3.1HG0060320/HORVU.MOREX.R3.1HG0072110/HORVU.MOREX.R3.1HG0072540/HORVU.MOREX.R3.1HG0073030/HORVU.MOREX.R3.1HG0073050/HORVU.MOREX.R3.1HG0073160/HORVU.MOR…	15.08			GO:0005874	microtubule	CC	23/2209	93/24082	8.14525e-06	0.00767164	23	HORVU.MOREX.R3.1HG0066260/HORVU.MOREX.R3.1HG0084490/HORVU.MOREX.R3.2HG0132170/HORVU.MOREX.R3.2HG0184670/HORVU.MOREX.R3.3HG0219790/HORVU.MOREX.R3.3HG0254260/HORVU.MOREX.R3.3HG0290240/HORVU.MOREX.R3.4HG0333380/HORVU.MOREX.R3.4HG0362980/HORVU.MOREX.R3.4HG0383280/HORVU.MOREX.R3.5HG0468240/HORVU.MOREX.R3.5HG0472420/HORVU.MOREX.R3.5HG0485760/HORVU.MOREX.R3.5HG0498300/HORVU.MOREX.R3.6HG0567160/HORVU.MOR…	5.09
	GO:0016491	oxidoreductase activity	MF	199/2684	1141/24082	5.48014e-11	1.4772e-07	199	HORVU.MOREX.R3.1HG0010530/HORVU.MOREX.R3.1HG0014590/HORVU.MOREX.R3.1HG0018800/HORVU.MOREX.R3.1HG0041720/HORVU.MOREX.R3.1HG0049460/HORVU.MOREX.R3.1HG0055380/HORVU.MOREX.R3.1HG0056730/HORVU.MOREX.R3.1HG0063430/HORVU.MOREX.R3.1HG0069010/HORVU.MOREX.R3.1HG0071540/HORVU.MOREX.R3.1HG0081000/HORVU.MOREX.R3.1HG0088690/HORVU.MOREX.R3.1HG0090140/HORVU.MOREX.R3.1HG0092910/HORVU.MOREX.R3.2HG0104090/HORVU.MOR…	10.26			GO:0000139	Golgi membrane	CC	30/2209	154/24082	5.93075e-05	0.0391014	30	HORVU.MOREX.R3.1HG0084320/HORVU.MOREX.R3.3HG0221240/HORVU.MOREX.R3.1HG0013800/HORVU.MOREX.R3.1HG0026750/HORVU.MOREX.R3.1HG0079860/HORVU.MOREX.R3.1HG0081410/HORVU.MOREX.R3.1HG0086590/HORVU.MOREX.R3.2HG0182000/HORVU.MOREX.R3.2HG0204350/HORVU.MOREX.R3.2HG0204570/HORVU.MOREX.R3.3HG0224800/HORVU.MOREX.R3.3HG0246610/HORVU.MOREX.R3.3HG0279730/HORVU.MOREX.R3.4HG0344370/HORVU.MOREX.R3.4HG0385330/HORVU.MOR…	4.23
	GO:0016787	hydrolase activity	MF	192/2684	1127/24082	8.82048e-10	1.7832e-06	192	HORVU.MOREX.R3.1HG0016210/HORVU.MOREX.R3.1HG0046170/HORVU.MOREX.R3.1HG0052690/HORVU.MOREX.R3.1HG0053610/HORVU.MOREX.R3.1HG0056240/HORVU.MOREX.R3.1HG0057350/HORVU.MOREX.R3.1HG0061100/HORVU.MOREX.R3.1HG0062680/HORVU.MOREX.R3.1HG0063720/HORVU.MOREX.R3.1HG0066860/HORVU.MOREX.R3.1HG0073370/HORVU.MOREX.R3.1HG0076400/HORVU.MOREX.R3.1HG0080140/HORVU.MOREX.R3.1HG0080890/HORVU.MOREX.R3.2HG0115460/HORVU.MOR…	9.05
	GO:0016740	transferase activity	MF	266/2684	1741/24082	3.02939e-08	4.89951e-05	266	HORVU.MOREX.R3.1HG0016450/HORVU.MOREX.R3.1HG0025320/HORVU.MOREX.R3.1HG0052720/HORVU.MOREX.R3.1HG0053610/HORVU.MOREX.R3.1HG0057520/HORVU.MOREX.R3.1HG0059740/HORVU.MOREX.R3.1HG0064900/HORVU.MOREX.R3.1HG0076630/HORVU.MOREX.R3.1HG0081250/HORVU.MOREX.R3.1HG0084970/HORVU.MOREX.R3.1HG0090950/HORVU.MOREX.R3.2HG0107690/HORVU.MOREX.R3.2HG0118580/HORVU.MOREX.R3.2HG0128600/HORVU.MOREX.R3.2HG0139300/HORVU.MOR…	7.52
	GO:0008017	microtubule binding	MF	34/2684	114/24082	4.78187e-08	7.03077e-05	34	HORVU.MOREX.R3.1HG0011190/HORVU.MOREX.R3.1HG0049600/HORVU.MOREX.R3.1HG0084490/HORVU.MOREX.R3.2HG0120020/HORVU.MOREX.R3.2HG0184670/HORVU.MOREX.R3.2HG0199160/HORVU.MOREX.R3.2HG0200100/HORVU.MOREX.R3.3HG0219790/HORVU.MOREX.R3.3HG0254260/HORVU.MOREX.R3.3HG0260070/HORVU.MOREX.R3.3HG0273540/HORVU.MOREX.R3.4HG0337950/HORVU.MOREX.R3.4HG0393520/HORVU.MOREX.R3.5HG0419520/HORVU.MOREX.R3.5HG0427080/HORVU.MOR…	7.32
	GO:0004861	cyclin-dependent protein serine/threonine kinase inhibitor activity	MF	6/2684	6/24082	1.90714e-06	0.00205631	6	HORVU.MOREX.R3.4HG0414340/HORVU.MOREX.R3.1HG0042060/HORVU.MOREX.R3.4HG0408570/HORVU.MOREX.R3.5HG0486800/HORVU.MOREX.R3.6HG0617830/HORVU.MOREX.R3.7HG0663880	5.72
	GO:0003777	microtubule motor activity	MF	18/2684	50/24082	3.54282e-06	0.00358119	18	HORVU.MOREX.R3.1HG0011190/HORVU.MOREX.R3.1HG0049600/HORVU.MOREX.R3.2HG0184670/HORVU.MOREX.R3.2HG0199160/HORVU.MOREX.R3.2HG0200100/HORVU.MOREX.R3.3HG0254260/HORVU.MOREX.R3.3HG0260070/HORVU.MOREX.R3.3HG0273540/HORVU.MOREX.R3.5HG0427080/HORVU.MOREX.R3.5HG0427780/HORVU.MOREX.R3.5HG0468240/HORVU.MOREX.R3.5HG0498300/HORVU.MOREX.R3.6HG0582570/HORVU.MOREX.R3.6HG0599140/HORVU.MOREX.R3.6HG0619820/HORVU.MOR…	5.45
	GO:0009924	octadecanal decarbonylase activity	MF	11/2684	22/24082	7.04383e-06	0.00569609	11	HORVU.MOREX.R3.1HG0041720/HORVU.MOREX.R3.1HG0055380/HORVU.MOREX.R3.2HG0186410/HORVU.MOREX.R3.5HG0482310/HORVU.MOREX.R3.6HG0569590/HORVU.MOREX.R3.6HG0615200/HORVU.MOREX.R3.6HG0628680/HORVU.MOREX.R3.7HG0666290/HORVU.MOREX.R3.7HG0741770/HORVU.MOREX.R3.3HG0225930/HORVU.MOREX.R3.5HG0423780	5.15
	GO:1990465	aldehyde oxygenase (deformylating) activity	MF	11/2684	22/24082	7.04383e-06	0.00599588	11	HORVU.MOREX.R3.1HG0041720/HORVU.MOREX.R3.1HG0055380/HORVU.MOREX.R3.2HG0186410/HORVU.MOREX.R3.5HG0482310/HORVU.MOREX.R3.6HG0569590/HORVU.MOREX.R3.6HG0615200/HORVU.MOREX.R3.6HG0628680/HORVU.MOREX.R3.7HG0666290/HORVU.MOREX.R3.7HG0741770/HORVU.MOREX.R3.3HG0225930/HORVU.MOREX.R3.5HG0423780	5.15
	GO:0016757	glycosyltransferase activity	MF	79/2684	437/24082	9.83047e-06	0.00635964	79	HORVU.MOREX.R3.1HG0053610/HORVU.MOREX.R3.1HG0064900/HORVU.MOREX.R3.1HG0084320/HORVU.MOREX.R3.2HG0110530/HORVU.MOREX.R3.2HG0118580/HORVU.MOREX.R3.2HG0159100/HORVU.MOREX.R3.2HG0159540/HORVU.MOREX.R3.2HG0189190/HORVU.MOREX.R3.3HG0221240/HORVU.MOREX.R3.3HG0221440/HORVU.MOREX.R3.3HG0240580/HORVU.MOREX.R3.3HG0287060/HORVU.MOREX.R3.4HG0378030/HORVU.MOREX.R3.4HG0380970/HORVU.MOREX.R3.5HG0488970/HORVU.MOR…	5.01
	GO:0016760	cellulose synthase (UDP-forming) activity	MF	12/2684	31/24082	6.59202e-05	0.0266536	12	HORVU.MOREX.R3.5HG0488970/HORVU.MOREX.R3.1HG0024140/HORVU.MOREX.R3.1HG0027850/HORVU.MOREX.R3.1HG0041280/HORVU.MOREX.R3.2HG0111610/HORVU.MOREX.R3.2HG0136610/HORVU.MOREX.R3.3HG0288960/HORVU.MOREX.R3.5HG0482670/HORVU.MOREX.R3.5HG0530450/HORVU.MOREX.R3.6HG0550800/HORVU.MOREX.R3.6HG0611060/HORVU.MOREX.R3.7HG0698110	4.18
	GO:0000786	nucleosome	CC	75/2684	204/24082	6.26398e-22	1.01309e-17	75	HORVU.MOREX.R3.2HG0138280/HORVU.MOREX.R3.7HG0644480/HORVU.MOREX.R3.1HG0006650/HORVU.MOREX.R3.1HG0018390/HORVU.MOREX.R3.1HG0018430/HORVU.MOREX.R3.1HG0020900/HORVU.MOREX.R3.1HG0023620/HORVU.MOREX.R3.1HG0060270/HORVU.MOREX.R3.1HG0060320/HORVU.MOREX.R3.1HG0072110/HORVU.MOREX.R3.1HG0072540/HORVU.MOREX.R3.1HG0073030/HORVU.MOREX.R3.1HG0073050/HORVU.MOREX.R3.1HG0073160/HORVU.MOREX.R3.1HG0074490/HORVU.MOR…	21.2
	GO:0016021	integral component of membrane	CC	575/2684	4016/24082	6.33733e-12	2.56238e-08	575	HORVU.MOREX.R3.1HG0005090/HORVU.MOREX.R3.1HG0014590/HORVU.MOREX.R3.1HG0016450/HORVU.MOREX.R3.1HG0016760/HORVU.MOREX.R3.1HG0018260/HORVU.MOREX.R3.1HG0019650/HORVU.MOREX.R3.1HG0022750/HORVU.MOREX.R3.1HG0025320/HORVU.MOREX.R3.1HG0030290/HORVU.MOREX.R3.1HG0032200/HORVU.MOREX.R3.1HG0041440/HORVU.MOREX.R3.1HG0041720/HORVU.MOREX.R3.1HG0044070/HORVU.MOREX.R3.1HG0046460/HORVU.MOREX.R3.1HG0047660/HORVU.MOR…	11.2
	GO:0005874	microtubule	CC	34/2684	93/24082	1.1921e-10	2.75432e-07	34	HORVU.MOREX.R3.1HG0011190/HORVU.MOREX.R3.1HG0049600/HORVU.MOREX.R3.1HG0066260/HORVU.MOREX.R3.1HG0069570/HORVU.MOREX.R3.1HG0084490/HORVU.MOREX.R3.2HG0132170/HORVU.MOREX.R3.2HG0184670/HORVU.MOREX.R3.2HG0200330/HORVU.MOREX.R3.3HG0219790/HORVU.MOREX.R3.3HG0254260/HORVU.MOREX.R3.3HG0260070/HORVU.MOREX.R3.3HG0273540/HORVU.MOREX.R3.3HG0290240/HORVU.MOREX.R3.4HG0333380/HORVU.MOREX.R3.4HG0337950/HORVU.MOR…	9.92
	GO:0009570	chloroplast stroma	CC	25/2684	103/24082	0.000128024	0.0481529	25	HORVU.MOREX.R3.1HG0056740/HORVU.MOREX.R3.3HG0277200/HORVU.MOREX.R3.3HG0307490/HORVU.MOREX.R3.5HG0426410/HORVU.MOREX.R3.5HG0522820/HORVU.MOREX.R3.7HG0643810/HORVU.MOREX.R3.1HG0058280/HORVU.MOREX.R3.2HG0117030/HORVU.MOREX.R3.2HG0140050/HORVU.MOREX.R3.2HG0200330/HORVU.MOREX.R3.3HG0231800/HORVU.MOREX.R3.3HG0300330/HORVU.MOREX.R3.4HG0357430/HORVU.MOREX.R3.4HG0374480/HORVU.MOREX.R3.4HG0389260/HORVU.MOR…	3.89
Sample	GO ID	GO Term	Ontology	GeneRatio	BgRatio	Pvalues	FDR	Counts	Genes	logPvalues		Sample	GO ID	GO Term	Ontology	GeneRatio	BgRatio	Pvalues	FDR	Counts	Genes	logPvalues
GP-5D-FL	GO:0009658	chloroplast organization	BP	43/6371	61/24082	8.30639e-13	1.32973e-08	43	HORVU.MOREX.R3.1HG0036390/HORVU.MOREX.R3.4HG0392240/HORVU.MOREX.R3.5HG0422110/HORVU.MOREX.R3.5HG0475970/HORVU.MOREX.R3.5HG0532950/HORVU.MOREX.R3.1HG0011270/HORVU.MOREX.R3.1HG0020820/HORVU.MOREX.R3.1HG0053670/HORVU.MOREX.R3.1HG0055820/HORVU.MOREX.R3.1HG0063280/HORVU.MOREX.R3.1HG0076260/HORVU.MOREX.R3.2HG0131040/HORVU.MOREX.R3.2HG0133180/HORVU.MOREX.R3.2HG0137510/HORVU.MOREX.R3.2HG0175170/HORVU.MOR…	12.08		OT-5D-FL	GO:0009651	response to salt stress	BP	30/2911	71/24082	1.60774e-10	3.04442e-06	30	HORVU.MOREX.R3.1HG0041820/HORVU.MOREX.R3.1HG0057610/HORVU.MOREX.R3.1HG0063780/HORVU.MOREX.R3.1HG0081000/HORVU.MOREX.R3.2HG0164340/HORVU.MOREX.R3.2HG0185380/HORVU.MOREX.R3.3HG0294880/HORVU.MOREX.R3.3HG0319810/HORVU.MOREX.R3.4HG0339340/HORVU.MOREX.R3.4HG0389360/HORVU.MOREX.R3.4HG0389370/HORVU.MOREX.R3.5HG0467870/HORVU.MOREX.R3.5HG0475970/HORVU.MOREX.R3.5HG0504320/HORVU.MOREX.R3.5HG0508270/HORVU.MOR…	9.79
	GO:0009651	response to salt stress	BP	39/6371	71/24082	3.4098e-07	0.000909764	39	HORVU.MOREX.R3.1HG0022750/HORVU.MOREX.R3.1HG0041820/HORVU.MOREX.R3.1HG0057610/HORVU.MOREX.R3.1HG0063780/HORVU.MOREX.R3.1HG0081000/HORVU.MOREX.R3.2HG0164340/HORVU.MOREX.R3.2HG0174250/HORVU.MOREX.R3.2HG0185380/HORVU.MOREX.R3.3HG0294880/HORVU.MOREX.R3.3HG0303840/HORVU.MOREX.R3.3HG0319810/HORVU.MOREX.R3.4HG0339340/HORVU.MOREX.R3.4HG0389360/HORVU.MOREX.R3.4HG0389370/HORVU.MOREX.R3.5HG0475970/HORVU.MOR…	6.47			GO:0009408	response to heat	BP	20/2911	49/24082	3.54383e-07	0.00134212	20	HORVU.MOREX.R3.2HG0168610/HORVU.MOREX.R3.2HG0170930/HORVU.MOREX.R3.3HG0319810/HORVU.MOREX.R3.4HG0389360/HORVU.MOREX.R3.4HG0389370/HORVU.MOREX.R3.4HG0392240/HORVU.MOREX.R3.4HG0396100/HORVU.MOREX.R3.4HG0418530/HORVU.MOREX.R3.5HG0486440/HORVU.MOREX.R3.5HG0489830/HORVU.MOREX.R3.5HG0508270/HORVU.MOREX.R3.6HG0568470/HORVU.MOREX.R3.7HG0641550/HORVU.MOREX.R3.7HG0669480/HORVU.MOREX.R3.7HG0714970/HORVU.MOR…	6.45
	GO:0006364	rRNA processing	BP	45/6371	88/24082	6.85495e-07	0.00156768	45	HORVU.MOREX.R3.4HG0339390/HORVU.MOREX.R3.4HG0361950/HORVU.MOREX.R3.5HG0488940/HORVU.MOREX.R3.1HG0011270/HORVU.MOREX.R3.1HG0015270/HORVU.MOREX.R3.1HG0056500/HORVU.MOREX.R3.1HG0089000/HORVU.MOREX.R3.1HG0089590/HORVU.MOREX.R3.1HG0093090/HORVU.MOREX.R3.2HG0196300/HORVU.MOREX.R3.2HG0196710/HORVU.MOREX.R3.2HG0197290/HORVU.MOREX.R3.2HG0201770/HORVU.MOREX.R3.2HG0209150/HORVU.MOREX.R3.3HG0274850/HORVU.MOR…	6.16			GO:0008652	cellular amino acid biosynthetic process	BP	24/2911	69/24082	8.35865e-07	0.00226114	24	HORVU.MOREX.R3.1HG0051580/HORVU.MOREX.R3.1HG0057520/HORVU.MOREX.R3.2HG0189740/HORVU.MOREX.R3.2HG0204170/HORVU.MOREX.R3.3HG0319810/HORVU.MOREX.R3.4HG0385730/HORVU.MOREX.R3.4HG0394630/HORVU.MOREX.R3.5HG0465890/HORVU.MOREX.R3.5HG0507470/HORVU.MOREX.R3.7HG0702290/HORVU.MOREX.R3.7HG0722940/HORVU.MOREX.R3.1HG0063530/HORVU.MOREX.R3.2HG0095670/HORVU.MOREX.R3.2HG0117030/HORVU.MOREX.R3.2HG0165510/HORVU.MOR…	6.08
	GO:0016311	dephosphorylation	BP	64/6371	142/24082	1.29301e-06	0.00229991	64	HORVU.MOREX.R3.1HG0056240/HORVU.MOREX.R3.1HG0057910/HORVU.MOREX.R3.1HG0061140/HORVU.MOREX.R3.1HG0080890/HORVU.MOREX.R3.1HG0090670/HORVU.MOREX.R3.2HG0105100/HORVU.MOREX.R3.2HG0120820/HORVU.MOREX.R3.2HG0134240/HORVU.MOREX.R3.2HG0156620/HORVU.MOREX.R3.3HG0252650/HORVU.MOREX.R3.3HG0267730/HORVU.MOREX.R3.3HG0278120/HORVU.MOREX.R3.3HG0284100/HORVU.MOREX.R3.3HG0284740/HORVU.MOREX.R3.3HG0287630/HORVU.MOR…	5.89			GO:0015995	chlorophyll biosynthetic process	BP	12/2911	24/24082	6.30991e-06	0.0108622	12	HORVU.MOREX.R3.7HG0726690/HORVU.MOREX.R3.1HG0012020/HORVU.MOREX.R3.1HG0047060/HORVU.MOREX.R3.1HG0047980/HORVU.MOREX.R3.2HG0117630/HORVU.MOREX.R3.2HG0191580/HORVU.MOREX.R3.2HG0209470/HORVU.MOREX.R3.3HG0255220/HORVU.MOREX.R3.3HG0257850/HORVU.MOREX.R3.5HG0524250/HORVU.MOREX.R3.7HG0644320/HORVU.MOREX.R3.7HG0738240	5.2
	GO:0006353	DNA-templated transcription, termination	BP	21/6371	32/24082	3.90989e-06	0.00625916	21	HORVU.MOREX.R3.1HG0063060/HORVU.MOREX.R3.1HG0063280/HORVU.MOREX.R3.2HG0131040/HORVU.MOREX.R3.3HG0230530/HORVU.MOREX.R3.3HG0243210/HORVU.MOREX.R3.4HG0333190/HORVU.MOREX.R3.4HG0343060/HORVU.MOREX.R3.4HG0374480/HORVU.MOREX.R3.5HG0487250/HORVU.MOREX.R3.5HG0516640/HORVU.MOREX.R3.5HG0522470/HORVU.MOREX.R3.5HG0530960/HORVU.MOREX.R3.6HG0541280/HORVU.MOREX.R3.6HG0541700/HORVU.MOREX.R3.6HG0543350/HORVU.MOR…	5.41			GO:0009414	response to water deprivation	BP	19/2911	56/24082	1.71571e-05	0.0249913	19	HORVU.MOREX.R3.1HG0036390/HORVU.MOREX.R3.2HG0164340/HORVU.MOREX.R3.3HG0294880/HORVU.MOREX.R3.5HG0467870/HORVU.MOREX.R3.5HG0508270/HORVU.MOREX.R3.5HG0509430/HORVU.MOREX.R3.6HG0596460/HORVU.MOREX.R3.6HG0602880/HORVU.MOREX.R3.6HG0619650/HORVU.MOREX.R3.6HG0622760/HORVU.MOREX.R3.7HG0652790/HORVU.MOREX.R3.7HG0714970/HORVU.MOREX.R3.7HG0751550/HORVU.MOREX.R3.3HG0309580/HORVU.MOREX.R3.4HG0401260/HORVU.MOR…	4.77
	GO:0015995	chlorophyll biosynthetic process	BP	17/6371	24/24082	7.01935e-06	0.0107019	17	HORVU.MOREX.R3.6HG0556720/HORVU.MOREX.R3.7HG0655340/HORVU.MOREX.R3.7HG0726690/HORVU.MOREX.R3.1HG0012020/HORVU.MOREX.R3.1HG0047060/HORVU.MOREX.R3.1HG0047980/HORVU.MOREX.R3.1HG0061750/HORVU.MOREX.R3.2HG0117630/HORVU.MOREX.R3.2HG0191580/HORVU.MOREX.R3.3HG0257850/HORVU.MOREX.R3.4HG0377120/HORVU.MOREX.R3.4HG0378000/HORVU.MOREX.R3.4HG0379270/HORVU.MOREX.R3.5HG0524250/HORVU.MOREX.R3.6HG0615360/HORVU.MOR…	5.15
	GO:0009737	response to abscisic acid	BP	39/6371	78/24082	7.49609e-06	0.0100001	39	HORVU.MOREX.R3.1HG0022750/HORVU.MOREX.R3.1HG0049040/HORVU.MOREX.R3.1HG0061770/HORVU.MOREX.R3.1HG0063780/HORVU.MOREX.R3.1HG0064500/HORVU.MOREX.R3.2HG0162410/HORVU.MOREX.R3.2HG0164340/HORVU.MOREX.R3.2HG0174250/HORVU.MOREX.R3.3HG0286890/HORVU.MOREX.R3.3HG0294880/HORVU.MOREX.R3.3HG0304380/HORVU.MOREX.R3.4HG0401510/HORVU.MOREX.R3.5HG0478330/HORVU.MOREX.R3.5HG0481290/HORVU.MOREX.R3.5HG0507390/HORVU.MOR…	5.13			GO:0016787	hydrolase activity	MF	201/2911	1127/24082	5.92405e-09	3.73927e-05	201	HORVU.MOREX.R3.1HG0011900/HORVU.MOREX.R3.1HG0016210/HORVU.MOREX.R3.1HG0017240/HORVU.MOREX.R3.1HG0046170/HORVU.MOREX.R3.1HG0046180/HORVU.MOREX.R3.1HG0052690/HORVU.MOREX.R3.1HG0053610/HORVU.MOREX.R3.1HG0056240/HORVU.MOREX.R3.1HG0057350/HORVU.MOREX.R3.1HG0061100/HORVU.MOREX.R3.1HG0063720/HORVU.MOREX.R3.1HG0063740/HORVU.MOREX.R3.1HG0068970/HORVU.MOREX.R3.1HG0072840/HORVU.MOREX.R3.1HG0074170/HORVU.MOR…	8.23
	GO:0006914	autophagy	BP	19/6371	29/24082	1.18217e-05	0.0145575	19	HORVU.MOREX.R3.1HG0002660/HORVU.MOREX.R3.1HG0062840/HORVU.MOREX.R3.2HG0184650/HORVU.MOREX.R3.2HG0194650/HORVU.MOREX.R3.2HG0205560/HORVU.MOREX.R3.2HG0213380/HORVU.MOREX.R3.2HG0214800/HORVU.MOREX.R3.3HG0280440/HORVU.MOREX.R3.3HG0294310/HORVU.MOREX.R3.4HG0391900/HORVU.MOREX.R3.4HG0412570/HORVU.MOREX.R3.5HG0467300/HORVU.MOREX.R3.5HG0535330/HORVU.MOREX.R3.6HG0546660/HORVU.MOREX.R3.6HG0569320/HORVU.MOR…	4.93			GO:0008483	transaminase activity	MF	16/2911	36/24082	1.33842e-06	0.00281605	16	HORVU.MOREX.R3.1HG0015520/HORVU.MOREX.R3.1HG0016200/HORVU.MOREX.R3.1HG0019260/HORVU.MOREX.R3.1HG0071400/HORVU.MOREX.R3.2HG0124810/HORVU.MOREX.R3.2HG0190680/HORVU.MOREX.R3.4HG0361660/HORVU.MOREX.R3.4HG0394630/HORVU.MOREX.R3.5HG0508270/HORVU.MOREX.R3.7HG0712100/HORVU.MOREX.R3.7HG0718900/HORVU.MOREX.R3.1HG0072580/HORVU.MOREX.R3.2HG0194700/HORVU.MOREX.R3.4HG0414880/HORVU.MOREX.R3.5HG0433990/HORVU.MOR…	5.87
	GO:0050832	defense response to fungus	BP	29/6371	53/24082	1.18683e-05	0.0140736	29	HORVU.MOREX.R3.1HG0034380/HORVU.MOREX.R3.1HG0054940/HORVU.MOREX.R3.1HG0063630/HORVU.MOREX.R3.2HG0107970/HORVU.MOREX.R3.2HG0214130/HORVU.MOREX.R3.3HG0280440/HORVU.MOREX.R3.3HG0326310/HORVU.MOREX.R3.4HG0335650/HORVU.MOREX.R3.4HG0391900/HORVU.MOREX.R3.5HG0470960/HORVU.MOREX.R3.5HG0479200/HORVU.MOREX.R3.5HG0490950/HORVU.MOREX.R3.5HG0510500/HORVU.MOREX.R3.5HG0525790/HORVU.MOREX.R3.6HG0546660/HORVU.MOR…	4.93			GO:0046872	metal ion binding	MF	253/2911	1584/24082	1.34827e-06	0.00255309	253	HORVU.MOREX.R3.1HG0017240/HORVU.MOREX.R3.1HG0021970/HORVU.MOREX.R3.1HG0029730/HORVU.MOREX.R3.1HG0039840/HORVU.MOREX.R3.1HG0045490/HORVU.MOREX.R3.1HG0049460/HORVU.MOREX.R3.1HG0051110/HORVU.MOREX.R3.1HG0054710/HORVU.MOREX.R3.1HG0056730/HORVU.MOREX.R3.1HG0062940/HORVU.MOREX.R3.1HG0064040/HORVU.MOREX.R3.1HG0064500/HORVU.MOREX.R3.1HG0073500/HORVU.MOREX.R3.1HG0075990/HORVU.MOREX.R3.1HG0078370/HORVU.MOR…	5.87
	GO:0000045	autophagosome assembly	BP	10/6371	11/24082	1.39627e-05	0.0154154	10	HORVU.MOREX.R3.1HG0058170/HORVU.MOREX.R3.2HG0184650/HORVU.MOREX.R3.2HG0205560/HORVU.MOREX.R3.3HG0280440/HORVU.MOREX.R3.4HG0412570/HORVU.MOREX.R3.5HG0510100/HORVU.MOREX.R3.6HG0569320/HORVU.MOREX.R3.6HG0599100/HORVU.MOREX.R3.4HG0349570/HORVU.MOREX.R3.6HG0620060	4.86
	GO:0008652	cellular amino acid biosynthetic process	BP	35/6371	69/24082	1.44995e-05	0.0154744	35	HORVU.MOREX.R3.1HG0051580/HORVU.MOREX.R3.1HG0057520/HORVU.MOREX.R3.1HG0073870/HORVU.MOREX.R3.2HG0120820/HORVU.MOREX.R3.2HG0165490/HORVU.MOREX.R3.2HG0189740/HORVU.MOREX.R3.2HG0204170/HORVU.MOREX.R3.3HG0319810/HORVU.MOREX.R3.4HG0391140/HORVU.MOREX.R3.4HG0394630/HORVU.MOREX.R3.4HG0402160/HORVU.MOREX.R3.5HG0465890/HORVU.MOREX.R3.5HG0507470/HORVU.MOREX.R3.7HG0702290/HORVU.MOREX.R3.7HG0722940/HORVU.MOR…	4.84			GO:0016021	integral component of membrane	CC	605/2911	4016/24082	3.68617e-10	3.49008e-06	605	HORVU.MOREX.R3.1HG0000110/HORVU.MOREX.R3.1HG0007600/HORVU.MOREX.R3.1HG0015720/HORVU.MOREX.R3.1HG0016760/HORVU.MOREX.R3.1HG0018260/HORVU.MOREX.R3.1HG0019650/HORVU.MOREX.R3.1HG0022860/HORVU.MOREX.R3.1HG0025320/HORVU.MOREX.R3.1HG0027180/HORVU.MOREX.R3.1HG0038750/HORVU.MOREX.R3.1HG0041440/HORVU.MOREX.R3.1HG0044070/HORVU.MOREX.R3.1HG0044530/HORVU.MOREX.R3.1HG0046190/HORVU.MOREX.R3.1HG0047660/HORVU.MOR…	9.43
	GO:0006782	protoporphyrinogen IX biosynthetic process	BP	11/6371	13/24082	1.97886e-05	0.0204378	11	HORVU.MOREX.R3.4HG0406120/HORVU.MOREX.R3.6HG0556720/HORVU.MOREX.R3.7HG0655340/HORVU.MOREX.R3.7HG0726690/HORVU.MOREX.R3.1HG0012020/HORVU.MOREX.R3.1HG0047980/HORVU.MOREX.R3.2HG0191580/HORVU.MOREX.R3.4HG0378000/HORVU.MOREX.R3.5HG0429630/HORVU.MOREX.R3.6HG0567520/HORVU.MOREX.R3.6HG0591920	4.7			GO:0009570	chloroplast stroma	CC	31/2911	103/24082	8.84519e-07	0.00209366	31	HORVU.MOREX.R3.2HG0168610/HORVU.MOREX.R3.2HG0204170/HORVU.MOREX.R3.3HG0312010/HORVU.MOREX.R3.4HG0347670/HORVU.MOREX.R3.4HG0357420/HORVU.MOREX.R3.4HG0385730/HORVU.MOREX.R3.5HG0426410/HORVU.MOREX.R3.5HG0475970/HORVU.MOREX.R3.5HG0504510/HORVU.MOREX.R3.5HG0507470/HORVU.MOREX.R3.6HG0613490/HORVU.MOREX.R3.6HG0630000/HORVU.MOREX.R3.1HG0066040/HORVU.MOREX.R3.2HG0117030/HORVU.MOREX.R3.2HG0140050/HORVU.MOR…	6.05
	GO:0006457	protein folding	BP	57/6371	132/24082	2.29647e-05	0.022977	57	HORVU.MOREX.R3.1HG0087430/HORVU.MOREX.R3.2HG0099870/HORVU.MOREX.R3.2HG0161290/HORVU.MOREX.R3.2HG0168610/HORVU.MOREX.R3.3HG0218100/HORVU.MOREX.R3.3HG0250320/HORVU.MOREX.R3.3HG0290320/HORVU.MOREX.R3.3HG0323660/HORVU.MOREX.R3.4HG0389360/HORVU.MOREX.R3.4HG0389370/HORVU.MOREX.R3.4HG0407100/HORVU.MOREX.R3.5HG0522820/HORVU.MOREX.R3.5HG0524360/HORVU.MOREX.R3.6HG0553140/HORVU.MOREX.R3.7HG0641550/HORVU.MOR…	4.64
	GO:0003729	mRNA binding	MF	119/6371	226/24082	4.19122e-17	1.34191e-12	119	HORVU.MOREX.R3.1HG0018730/HORVU.MOREX.R3.1HG0054790/HORVU.MOREX.R3.1HG0059810/HORVU.MOREX.R3.1HG0063430/HORVU.MOREX.R3.1HG0070640/HORVU.MOREX.R3.1HG0081460/HORVU.MOREX.R3.2HG0132400/HORVU.MOREX.R3.2HG0153260/HORVU.MOREX.R3.2HG0178430/HORVU.MOREX.R3.2HG0214380/HORVU.MOREX.R3.3HG0221100/HORVU.MOREX.R3.3HG0269660/HORVU.MOREX.R3.3HG0271530/HORVU.MOREX.R3.3HG0272500/HORVU.MOREX.R3.3HG0280160/HORVU.MOR…	16.38
	GO:0016787	hydrolase activity	MF	389/6371	1127/24082	5.66603e-10	4.53524e-06	389	HORVU.MOREX.R3.1HG0006660/HORVU.MOREX.R3.1HG0016210/HORVU.MOREX.R3.1HG0020980/HORVU.MOREX.R3.1HG0023540/HORVU.MOREX.R3.1HG0046180/HORVU.MOREX.R3.1HG0049770/HORVU.MOREX.R3.1HG0051180/HORVU.MOREX.R3.1HG0052690/HORVU.MOREX.R3.1HG0053610/HORVU.MOREX.R3.1HG0056240/HORVU.MOREX.R3.1HG0057350/HORVU.MOREX.R3.1HG0057910/HORVU.MOREX.R3.1HG0059070/HORVU.MOREX.R3.1HG0061100/HORVU.MOREX.R3.1HG0062680/HORVU.MOR…	9.25
	GO:0016853	isomerase activity	MF	61/6371	126/24082	1.04251e-07	0.000303437	61	HORVU.MOREX.R3.1HG0095170/HORVU.MOREX.R3.2HG0114290/HORVU.MOREX.R3.2HG0128240/HORVU.MOREX.R3.2HG0160560/HORVU.MOREX.R3.2HG0173120/HORVU.MOREX.R3.2HG0193070/HORVU.MOREX.R3.2HG0195580/HORVU.MOREX.R3.3HG0226600/HORVU.MOREX.R3.3HG0290880/HORVU.MOREX.R3.4HG0359960/HORVU.MOREX.R3.4HG0379300/HORVU.MOREX.R3.5HG0498000/HORVU.MOREX.R3.5HG0524360/HORVU.MOREX.R3.6HG0614500/HORVU.MOREX.R3.6HG0619890/HORVU.MOR…	6.98
	GO:0016740	transferase activity	MF	542/6371	1741/24082	3.46284e-06	0.00583526	542	HORVU.MOREX.R3.1HG0013800/HORVU.MOREX.R3.1HG0014520/HORVU.MOREX.R3.1HG0015720/HORVU.MOREX.R3.1HG0016450/HORVU.MOREX.R3.1HG0017110/HORVU.MOREX.R3.1HG0017720/HORVU.MOREX.R3.1HG0017750/HORVU.MOREX.R3.1HG0019260/HORVU.MOREX.R3.1HG0021360/HORVU.MOREX.R3.1HG0025320/HORVU.MOREX.R3.1HG0029910/HORVU.MOREX.R3.1HG0034990/HORVU.MOREX.R3.1HG0038630/HORVU.MOREX.R3.1HG0038640/HORVU.MOREX.R3.1HG0041280/HORVU.MOR…	5.46
	GO:0051082	unfolded protein binding	MF	40/6371	81/24082	8.47626e-06	0.0108554	40	HORVU.MOREX.R3.1HG0087430/HORVU.MOREX.R3.2HG0099870/HORVU.MOREX.R3.2HG0161290/HORVU.MOREX.R3.3HG0250320/HORVU.MOREX.R3.3HG0286290/HORVU.MOREX.R3.3HG0290320/HORVU.MOREX.R3.3HG0323660/HORVU.MOREX.R3.4HG0387610/HORVU.MOREX.R3.4HG0387870/HORVU.MOREX.R3.4HG0389360/HORVU.MOREX.R3.4HG0389370/HORVU.MOREX.R3.6HG0553140/HORVU.MOREX.R3.7HG0641550/HORVU.MOREX.R3.7HG0698270/HORVU.MOREX.R3.1HG0042320/HORVU.MOR…	5.07
	GO:0016874	ligase activity	MF	40/6371	82/24082	1.23419e-05	0.0141126	40	HORVU.MOREX.R3.1HG0022680/HORVU.MOREX.R3.1HG0049110/HORVU.MOREX.R3.4HG0337240/HORVU.MOREX.R3.4HG0354620/HORVU.MOREX.R3.4HG0395540/HORVU.MOREX.R3.4HG0407060/HORVU.MOREX.R3.5HG0431990/HORVU.MOREX.R3.6HG0613270/HORVU.MOREX.R3.7HG0650940/HORVU.MOREX.R3.7HG0701140/HORVU.MOREX.R3.1HG0042100/HORVU.MOREX.R3.1HG0042420/HORVU.MOREX.R3.1HG0046710/HORVU.MOREX.R3.1HG0055820/HORVU.MOREX.R3.1HG0079100/HORVU.MOR…	4.91
	GO:0016627	oxidoreductase activity, acting on the CH-CH group of donors	MF	14/6371	20/24082	5.81626e-05	0.0490052	14	HORVU.MOREX.R3.1HG0014530/HORVU.MOREX.R3.1HG0025620/HORVU.MOREX.R3.2HG0112920/HORVU.MOREX.R3.2HG0140090/HORVU.MOREX.R3.2HG0186670/HORVU.MOREX.R3.5HG0514130/HORVU.MOREX.R3.6HG0613490/HORVU.MOREX.R3.7HG0634850/HORVU.MOREX.R3.7HG0658050/HORVU.MOREX.R3.7HG0674860/HORVU.MOREX.R3.7HG0713160/HORVU.MOREX.R3.2HG0100360/HORVU.MOREX.R3.3HG0230880/HORVU.MOREX.R3.3HG0301780	4.24
	GO:0043621	protein self-association	MF	18/6371	29/24082	5.88009e-05	0.0482726	18	HORVU.MOREX.R3.1HG0045890/HORVU.MOREX.R3.1HG0064500/HORVU.MOREX.R3.2HG0105240/HORVU.MOREX.R3.2HG0168610/HORVU.MOREX.R3.4HG0389360/HORVU.MOREX.R3.4HG0389370/HORVU.MOREX.R3.4HG0392240/HORVU.MOREX.R3.5HG0504510/HORVU.MOREX.R3.6HG0618180/HORVU.MOREX.R3.7HG0735470/HORVU.MOREX.R3.1HG0061230/HORVU.MOREX.R3.1HG0062810/HORVU.MOREX.R3.2HG0200330/HORVU.MOREX.R3.3HG0225500/HORVU.MOREX.R3.3HG0301810/HORVU.MOR…	4.23
	GO:0016021	integral component of membrane	CC	1240/6371	4016/24082	3.6699e-12	3.91665e-08	1240	HORVU.MOREX.R3.1HG0000110/HORVU.MOREX.R3.1HG0007600/HORVU.MOREX.R3.1HG0010640/HORVU.MOREX.R3.1HG0013800/HORVU.MOREX.R3.1HG0015720/HORVU.MOREX.R3.1HG0016450/HORVU.MOREX.R3.1HG0016760/HORVU.MOREX.R3.1HG0018260/HORVU.MOREX.R3.1HG0019650/HORVU.MOREX.R3.1HG0022750/HORVU.MOREX.R3.1HG0024730/HORVU.MOREX.R3.1HG0024740/HORVU.MOREX.R3.1HG0025320/HORVU.MOREX.R3.1HG0027030/HORVU.MOREX.R3.1HG0027180/HORVU.MOR…	11.44
	GO:0009570	chloroplast stroma	CC	55/6371	103/24082	5.65571e-09	2.58684e-05	55	HORVU.MOREX.R3.2HG0165490/HORVU.MOREX.R3.2HG0168610/HORVU.MOREX.R3.2HG0204170/HORVU.MOREX.R3.3HG0312010/HORVU.MOREX.R3.4HG0347670/HORVU.MOREX.R3.4HG0357420/HORVU.MOREX.R3.4HG0391140/HORVU.MOREX.R3.5HG0426410/HORVU.MOREX.R3.5HG0475970/HORVU.MOREX.R3.5HG0504510/HORVU.MOREX.R3.5HG0507470/HORVU.MOREX.R3.5HG0522820/HORVU.MOREX.R3.6HG0607460/HORVU.MOREX.R3.6HG0613490/HORVU.MOREX.R3.6HG0630000/HORVU.MOR…	8.25
	GO:0005777	peroxisome	CC	46/6371	82/24082	1.28092e-08	5.12639e-05	46	HORVU.MOREX.R3.1HG0082250/HORVU.MOREX.R3.2HG0139380/HORVU.MOREX.R3.2HG0173750/HORVU.MOREX.R3.2HG0180500/HORVU.MOREX.R3.2HG0183440/HORVU.MOREX.R3.2HG0194750/HORVU.MOREX.R3.2HG0194790/HORVU.MOREX.R3.2HG0211680/HORVU.MOREX.R3.2HG0211700/HORVU.MOREX.R3.3HG0219040/HORVU.MOREX.R3.3HG0231090/HORVU.MOREX.R3.3HG0232840/HORVU.MOREX.R3.3HG0300030/HORVU.MOREX.R3.3HG0311690/HORVU.MOREX.R3.3HG0313120/HORVU.MOR…	7.89
	GO:0005730	nucleolus	CC	51/6371	99/24082	9.35702e-08	0.000299584	51	HORVU.MOREX.R3.1HG0045870/HORVU.MOREX.R3.2HG0140960/HORVU.MOREX.R3.2HG0162410/HORVU.MOREX.R3.3HG0271530/HORVU.MOREX.R3.4HG0391140/HORVU.MOREX.R3.6HG0633530/HORVU.MOREX.R3.7HG0714970/HORVU.MOREX.R3.1HG0019380/HORVU.MOREX.R3.1HG0020300/HORVU.MOREX.R3.1HG0078590/HORVU.MOREX.R3.1HG0084680/HORVU.MOREX.R3.1HG0086360/HORVU.MOREX.R3.1HG0089590/HORVU.MOREX.R3.2HG0110720/HORVU.MOREX.R3.2HG0113730/HORVU.MOR…	7.03
	GO:0005739	mitochondrion	CC	135/6371	354/24082	8.59459e-07	0.00171983	135	HORVU.MOREX.R3.1HG0014530/HORVU.MOREX.R3.1HG0023950/HORVU.MOREX.R3.1HG0029910/HORVU.MOREX.R3.1HG0047660/HORVU.MOREX.R3.1HG0049460/HORVU.MOREX.R3.1HG0081000/HORVU.MOREX.R3.1HG0082380/HORVU.MOREX.R3.1HG0083440/HORVU.MOREX.R3.2HG0128600/HORVU.MOREX.R3.2HG0145600/HORVU.MOREX.R3.2HG0159360/HORVU.MOREX.R3.2HG0168640/HORVU.MOREX.R3.2HG0174250/HORVU.MOREX.R3.2HG0178460/HORVU.MOREX.R3.2HG0183440/HORVU.MOR…	6.07
	GO:0005783	endoplasmic reticulum	CC	142/6371	389/24082	7.31796e-06	0.0101869	142	HORVU.MOREX.R3.1HG0022750/HORVU.MOREX.R3.1HG0034380/HORVU.MOREX.R3.1HG0041720/HORVU.MOREX.R3.1HG0049180/HORVU.MOREX.R3.1HG0050850/HORVU.MOREX.R3.1HG0053190/HORVU.MOREX.R3.1HG0055380/HORVU.MOREX.R3.1HG0059600/HORVU.MOREX.R3.1HG0060530/HORVU.MOREX.R3.1HG0069880/HORVU.MOREX.R3.1HG0071630/HORVU.MOREX.R3.1HG0073850/HORVU.MOREX.R3.1HG0075590/HORVU.MOREX.R3.1HG0078000/HORVU.MOREX.R3.1HG0079660/HORVU.MOR…	5.14
Sample	GO ID	GO Term	Ontology	GeneRatio	BgRatio	Pvalues	FDR	Counts	Genes	logPvalues		Sample	GO ID	GO Term	Ontology	GeneRatio	BgRatio	Pvalues	FDR	Counts	Genes	logPvalues
GP-5D-HD	GO:0009651	response to salt stress	BP	36/5865	71/24082	1.43151e-06	0.00317301	36	HORVU.MOREX.R3.1HG0022750/HORVU.MOREX.R3.1HG0041820/HORVU.MOREX.R3.1HG0057610/HORVU.MOREX.R3.1HG0063780/HORVU.MOREX.R3.1HG0081000/HORVU.MOREX.R3.2HG0164340/HORVU.MOREX.R3.2HG0185380/HORVU.MOREX.R3.3HG0286930/HORVU.MOREX.R3.3HG0294880/HORVU.MOREX.R3.3HG0319810/HORVU.MOREX.R3.4HG0339340/HORVU.MOREX.R3.4HG0341090/HORVU.MOREX.R3.4HG0389360/HORVU.MOREX.R3.4HG0389370/HORVU.MOREX.R3.5HG0467870/HORVU.MOR…	5.84		OT-5D-HD	GO:0009834	plant-type secondary cell wall biogenesis	BP	16/2536	25/24082	1.76281e-10	5.34763e-07	16	HORVU.MOREX.R3.1HG0013800/HORVU.MOREX.R3.1HG0025530/HORVU.MOREX.R3.1HG0041280/HORVU.MOREX.R3.1HG0087810/HORVU.MOREX.R3.2HG0182000/HORVU.MOREX.R3.2HG0199620/HORVU.MOREX.R3.3HG0219290/HORVU.MOREX.R3.3HG0278710/HORVU.MOREX.R3.3HG0288960/HORVU.MOREX.R3.3HG0312020/HORVU.MOREX.R3.4HG0405920/HORVU.MOREX.R3.5HG0444460/HORVU.MOREX.R3.5HG0482670/HORVU.MOREX.R3.5HG0497820/HORVU.MOREX.R3.7HG0678940/HORVU.MOR…	9.75
	GO:0006364	rRNA processing	BP	42/5865	88/24082	1.57883e-06	0.00324959	42	HORVU.MOREX.R3.4HG0339390/HORVU.MOREX.R3.4HG0361950/HORVU.MOREX.R3.7HG0699910/HORVU.MOREX.R3.1HG0015270/HORVU.MOREX.R3.1HG0056500/HORVU.MOREX.R3.1HG0089590/HORVU.MOREX.R3.1HG0093090/HORVU.MOREX.R3.2HG0142100/HORVU.MOREX.R3.2HG0196300/HORVU.MOREX.R3.2HG0196710/HORVU.MOREX.R3.2HG0197290/HORVU.MOREX.R3.2HG0201770/HORVU.MOREX.R3.2HG0209150/HORVU.MOREX.R3.3HG0274850/HORVU.MOREX.R3.3HG0295660/HORVU.MOR…	5.8			GO:0045492	xylan biosynthetic process	BP	13/2536	18/24082	9.78854e-10	2.12102e-06	13	HORVU.MOREX.R3.1HG0013800/HORVU.MOREX.R3.1HG0067020/HORVU.MOREX.R3.1HG0079860/HORVU.MOREX.R3.2HG0182000/HORVU.MOREX.R3.2HG0204570/HORVU.MOREX.R3.3HG0279730/HORVU.MOREX.R3.4HG0344370/HORVU.MOREX.R3.4HG0405920/HORVU.MOREX.R3.5HG0444460/HORVU.MOREX.R3.5HG0497820/HORVU.MOREX.R3.6HG0564530/HORVU.MOREX.R3.7HG0731130/HORVU.MOREX.R3.7HG0749870	9.01
	GO:0009834	plant-type secondary cell wall biogenesis	BP	17/5865	25/24082	4.96306e-06	0.00893819	17	HORVU.MOREX.R3.1HG0013800/HORVU.MOREX.R3.1HG0025530/HORVU.MOREX.R3.1HG0041280/HORVU.MOREX.R3.1HG0087810/HORVU.MOREX.R3.2HG0182000/HORVU.MOREX.R3.2HG0199620/HORVU.MOREX.R3.3HG0219290/HORVU.MOREX.R3.3HG0278710/HORVU.MOREX.R3.3HG0288960/HORVU.MOREX.R3.3HG0312020/HORVU.MOREX.R3.4HG0405920/HORVU.MOREX.R3.5HG0482670/HORVU.MOREX.R3.5HG0488780/HORVU.MOREX.R3.5HG0497820/HORVU.MOREX.R3.7HG0678940/HORVU.MOR…	5.3			GO:0015995	chlorophyll biosynthetic process	BP	12/2536	24/24082	1.45463e-06	0.00147091	12	HORVU.MOREX.R3.1HG0012020/HORVU.MOREX.R3.1HG0047060/HORVU.MOREX.R3.1HG0047980/HORVU.MOREX.R3.1HG0061750/HORVU.MOREX.R3.2HG0117630/HORVU.MOREX.R3.2HG0209470/HORVU.MOREX.R3.3HG0257850/HORVU.MOREX.R3.3HG0273280/HORVU.MOREX.R3.4HG0377120/HORVU.MOREX.R3.5HG0524250/HORVU.MOREX.R3.7HG0644320/HORVU.MOREX.R3.7HG0738240	5.84
	GO:0006353	DNA-templated transcription, termination	BP	20/5865	32/24082	5.12165e-06	0.00868124	20	HORVU.MOREX.R3.2HG0154120/HORVU.MOREX.R3.1HG0063060/HORVU.MOREX.R3.1HG0066310/HORVU.MOREX.R3.2HG0131040/HORVU.MOREX.R3.3HG0243210/HORVU.MOREX.R3.4HG0333190/HORVU.MOREX.R3.4HG0374480/HORVU.MOREX.R3.5HG0487250/HORVU.MOREX.R3.5HG0516640/HORVU.MOREX.R3.5HG0524340/HORVU.MOREX.R3.5HG0530960/HORVU.MOREX.R3.6HG0541280/HORVU.MOREX.R3.6HG0588700/HORVU.MOREX.R3.6HG0592230/HORVU.MOREX.R3.6HG0614740/HORVU.MOR…	5.29			GO:0007018	microtubule-based movement	BP	19/2536	57/24082	3.06544e-06	0.00273507	19	HORVU.MOREX.R3.1HG0063870/HORVU.MOREX.R3.1HG0076800/HORVU.MOREX.R3.2HG0174320/HORVU.MOREX.R3.2HG0184670/HORVU.MOREX.R3.2HG0199160/HORVU.MOREX.R3.3HG0254260/HORVU.MOREX.R3.3HG0260070/HORVU.MOREX.R3.4HG0383280/HORVU.MOREX.R3.5HG0427080/HORVU.MOREX.R3.5HG0427780/HORVU.MOREX.R3.5HG0438440/HORVU.MOREX.R3.5HG0468240/HORVU.MOREX.R3.5HG0498300/HORVU.MOREX.R3.6HG0555870/HORVU.MOREX.R3.6HG0599140/HORVU.MOR…	5.51
	GO:0009737	response to abscisic acid	BP	37/5865	78/24082	7.73476e-06	0.0123821	37	HORVU.MOREX.R3.1HG0022750/HORVU.MOREX.R3.1HG0049040/HORVU.MOREX.R3.1HG0061770/HORVU.MOREX.R3.1HG0063780/HORVU.MOREX.R3.2HG0164340/HORVU.MOREX.R3.2HG0186720/HORVU.MOREX.R3.3HG0286890/HORVU.MOREX.R3.3HG0294880/HORVU.MOREX.R3.3HG0304380/HORVU.MOREX.R3.4HG0341090/HORVU.MOREX.R3.4HG0386330/HORVU.MOREX.R3.4HG0401510/HORVU.MOREX.R3.5HG0478330/HORVU.MOREX.R3.5HG0481290/HORVU.MOREX.R3.5HG0507390/HORVU.MOR…	5.11			GO:0030244	cellulose biosynthetic process	BP	13/2536	37/24082	5.91156e-05	0.0358664	13	HORVU.MOREX.R3.5HG0488970/HORVU.MOREX.R3.1HG0027850/HORVU.MOREX.R3.1HG0041280/HORVU.MOREX.R3.2HG0111610/HORVU.MOREX.R3.2HG0136610/HORVU.MOREX.R3.3HG0288960/HORVU.MOREX.R3.5HG0444030/HORVU.MOREX.R3.5HG0482670/HORVU.MOREX.R3.5HG0530450/HORVU.MOREX.R3.6HG0550800/HORVU.MOREX.R3.6HG0611060/HORVU.MOREX.R3.7HG0698110/HORVU.MOREX.R3.7HG0711350	4.23
	GO:0006260	DNA replication	BP	37/5865	79/24082	1.11521e-05	0.0153024	37	HORVU.MOREX.R3.1HG0067200/HORVU.MOREX.R3.2HG0114320/HORVU.MOREX.R3.3HG0280730/HORVU.MOREX.R3.6HG0597130/HORVU.MOREX.R3.6HG0607490/HORVU.MOREX.R3.7HG0666350/HORVU.MOREX.R3.1HG0031730/HORVU.MOREX.R3.1HG0046710/HORVU.MOREX.R3.1HG0071300/HORVU.MOREX.R3.1HG0082180/HORVU.MOREX.R3.2HG0111650/HORVU.MOREX.R3.2HG0122420/HORVU.MOREX.R3.2HG0169030/HORVU.MOREX.R3.2HG0176310/HORVU.MOREX.R3.2HG0180580/HORVU.MOR…	4.95
	GO:0015995	chlorophyll biosynthetic process	BP	16/5865	24/24082	1.40098e-05	0.0183497	16	HORVU.MOREX.R3.7HG0655340/HORVU.MOREX.R3.1HG0012020/HORVU.MOREX.R3.1HG0047060/HORVU.MOREX.R3.1HG0061750/HORVU.MOREX.R3.1HG0066250/HORVU.MOREX.R3.2HG0117630/HORVU.MOREX.R3.2HG0209470/HORVU.MOREX.R3.3HG0255220/HORVU.MOREX.R3.3HG0257850/HORVU.MOREX.R3.4HG0377120/HORVU.MOREX.R3.4HG0378000/HORVU.MOREX.R3.4HG0379270/HORVU.MOREX.R3.5HG0524250/HORVU.MOREX.R3.6HG0615360/HORVU.MOREX.R3.7HG0644320/HORVU.MOR…	4.85			GO:0046982	protein heterodimerization activity	MF	64/2536	243/24082	2.64928e-12	1.33947e-08	64	HORVU.MOREX.R3.1HG0072890/HORVU.MOREX.R3.2HG0201640/HORVU.MOREX.R3.1HG0018390/HORVU.MOREX.R3.1HG0018430/HORVU.MOREX.R3.1HG0020900/HORVU.MOREX.R3.1HG0020910/HORVU.MOREX.R3.1HG0023620/HORVU.MOREX.R3.1HG0068370/HORVU.MOREX.R3.1HG0072110/HORVU.MOREX.R3.1HG0072530/HORVU.MOREX.R3.1HG0072540/HORVU.MOREX.R3.1HG0073030/HORVU.MOREX.R3.1HG0073050/HORVU.MOREX.R3.1HG0073160/HORVU.MOREX.R3.1HG0074490/HORVU.MOR…	11.58
	GO:0009408	response to heat	BP	26/5865	49/24082	1.42701e-05	0.017878	26	HORVU.MOREX.R3.2HG0168610/HORVU.MOREX.R3.2HG0170930/HORVU.MOREX.R3.3HG0319810/HORVU.MOREX.R3.4HG0384590/HORVU.MOREX.R3.4HG0386330/HORVU.MOREX.R3.4HG0389360/HORVU.MOREX.R3.4HG0389370/HORVU.MOREX.R3.4HG0392240/HORVU.MOREX.R3.4HG0396100/HORVU.MOREX.R3.4HG0401510/HORVU.MOREX.R3.5HG0486440/HORVU.MOREX.R3.5HG0489830/HORVU.MOREX.R3.5HG0508270/HORVU.MOREX.R3.6HG0570900/HORVU.MOREX.R3.6HG0616950/HORVU.MOR…	4.85			GO:0008017	microtubule binding	MF	39/2536	114/24082	9.79491e-12	3.71421e-08	39	HORVU.MOREX.R3.1HG0047290/HORVU.MOREX.R3.1HG0063870/HORVU.MOREX.R3.1HG0076800/HORVU.MOREX.R3.2HG0120020/HORVU.MOREX.R3.2HG0142680/HORVU.MOREX.R3.2HG0174320/HORVU.MOREX.R3.2HG0184670/HORVU.MOREX.R3.2HG0199160/HORVU.MOREX.R3.3HG0219790/HORVU.MOREX.R3.3HG0254260/HORVU.MOREX.R3.3HG0260070/HORVU.MOREX.R3.3HG0280910/HORVU.MOREX.R3.4HG0336330/HORVU.MOREX.R3.4HG0337950/HORVU.MOREX.R3.4HG0354070/HORVU.MOR…	11.01
	GO:0009414	response to water deprivation	BP	28/5865	56/24082	2.88465e-05	0.034634	28	HORVU.MOREX.R3.1HG0036390/HORVU.MOREX.R3.2HG0164340/HORVU.MOREX.R3.3HG0294880/HORVU.MOREX.R3.5HG0467870/HORVU.MOREX.R3.5HG0482310/HORVU.MOREX.R3.5HG0507390/HORVU.MOREX.R3.5HG0508270/HORVU.MOREX.R3.5HG0509430/HORVU.MOREX.R3.6HG0569590/HORVU.MOREX.R3.6HG0602880/HORVU.MOREX.R3.6HG0619650/HORVU.MOREX.R3.6HG0622760/HORVU.MOREX.R3.6HG0622790/HORVU.MOREX.R3.6HG0628680/HORVU.MOREX.R3.7HG0652790/HORVU.MOR…	4.54			GO:0016491	oxidoreductase activity	MF	187/2536	1141/24082	3.74249e-10	9.46095e-07	187	HORVU.MOREX.R3.1HG0010530/HORVU.MOREX.R3.1HG0049460/HORVU.MOREX.R3.1HG0056730/HORVU.MOREX.R3.1HG0071540/HORVU.MOREX.R3.1HG0073870/HORVU.MOREX.R3.1HG0084700/HORVU.MOREX.R3.1HG0090140/HORVU.MOREX.R3.1HG0092910/HORVU.MOREX.R3.2HG0099170/HORVU.MOREX.R3.2HG0150820/HORVU.MOREX.R3.2HG0154110/HORVU.MOREX.R3.2HG0160790/HORVU.MOREX.R3.2HG0171740/HORVU.MOREX.R3.2HG0178400/HORVU.MOREX.R3.2HG0186410/HORVU.MOR…	9.43
													GO:0016740	transferase activity	MF	241/2536	1741/24082	3.92006e-06	0.00330328	241	HORVU.MOREX.R3.1HG0027330/HORVU.MOREX.R3.1HG0038640/HORVU.MOREX.R3.1HG0052720/HORVU.MOREX.R3.1HG0059740/HORVU.MOREX.R3.1HG0062940/HORVU.MOREX.R3.1HG0073330/HORVU.MOREX.R3.1HG0073870/HORVU.MOREX.R3.1HG0080800/HORVU.MOREX.R3.1HG0081250/HORVU.MOREX.R3.1HG0090950/HORVU.MOREX.R3.1HG0092020/HORVU.MOREX.R3.2HG0107690/HORVU.MOREX.R3.2HG0118580/HORVU.MOREX.R3.2HG0153630/HORVU.MOREX.R3.2HG0159540/HORVU.MOR…	5.41
	GO:0046982	protein heterodimerization activity	MF	126/5865	243/24082	1.75615e-20	1.68679e-16	126	HORVU.MOREX.R3.1HG0016310/HORVU.MOREX.R3.1HG0069390/HORVU.MOREX.R3.1HG0072890/HORVU.MOREX.R3.2HG0168610/HORVU.MOREX.R3.4HG0364520/HORVU.MOREX.R3.5HG0441020/HORVU.MOREX.R3.6HG0568250/HORVU.MOREX.R3.1HG0000660/HORVU.MOREX.R3.1HG0006650/HORVU.MOREX.R3.1HG0018390/HORVU.MOREX.R3.1HG0018430/HORVU.MOREX.R3.1HG0020900/HORVU.MOREX.R3.1HG0020910/HORVU.MOREX.R3.1HG0023610/HORVU.MOREX.R3.1HG0023620/HORVU.MOR…	19.76			GO:0016760	cellulose synthase (UDP-forming) activity	MF	13/2536	31/24082	6.27769e-06	0.00501154	13	HORVU.MOREX.R3.5HG0488970/HORVU.MOREX.R3.1HG0027850/HORVU.MOREX.R3.1HG0041280/HORVU.MOREX.R3.2HG0111610/HORVU.MOREX.R3.2HG0136610/HORVU.MOREX.R3.3HG0288960/HORVU.MOREX.R3.5HG0444030/HORVU.MOREX.R3.5HG0482670/HORVU.MOREX.R3.5HG0530450/HORVU.MOREX.R3.6HG0550800/HORVU.MOREX.R3.6HG0611060/HORVU.MOREX.R3.7HG0698110/HORVU.MOREX.R3.7HG0711350	5.2
	GO:0016787	hydrolase activity	MF	362/5865	1127/24082	9.24781e-10	5.32954e-06	362	HORVU.MOREX.R3.1HG0016210/HORVU.MOREX.R3.1HG0017240/HORVU.MOREX.R3.1HG0018190/HORVU.MOREX.R3.1HG0023540/HORVU.MOREX.R3.1HG0046170/HORVU.MOREX.R3.1HG0046180/HORVU.MOREX.R3.1HG0052690/HORVU.MOREX.R3.1HG0053610/HORVU.MOREX.R3.1HG0056240/HORVU.MOREX.R3.1HG0057350/HORVU.MOREX.R3.1HG0057910/HORVU.MOREX.R3.1HG0061100/HORVU.MOREX.R3.1HG0062680/HORVU.MOREX.R3.1HG0063630/HORVU.MOREX.R3.1HG0063720/HORVU.MOR…	9.03			GO:0016787	hydrolase activity	MF	165/2536	1127/24082	6.6851e-06	0.00506995	165	HORVU.MOREX.R3.1HG0016210/HORVU.MOREX.R3.1HG0018190/HORVU.MOREX.R3.1HG0046170/HORVU.MOREX.R3.1HG0052690/HORVU.MOREX.R3.1HG0057350/HORVU.MOREX.R3.1HG0059470/HORVU.MOREX.R3.1HG0062680/HORVU.MOREX.R3.1HG0063720/HORVU.MOREX.R3.1HG0076400/HORVU.MOREX.R3.1HG0080890/HORVU.MOREX.R3.1HG0089460/HORVU.MOREX.R3.2HG0116760/HORVU.MOREX.R3.2HG0119220/HORVU.MOREX.R3.2HG0175970/HORVU.MOREX.R3.2HG0175990/HORVU.MOR…	5.17
	GO:0003729	mRNA binding	MF	94/5865	226/24082	7.66756e-09	3.15631e-05	94	HORVU.MOREX.R3.1HG0054790/HORVU.MOREX.R3.1HG0063430/HORVU.MOREX.R3.1HG0081460/HORVU.MOREX.R3.2HG0132400/HORVU.MOREX.R3.2HG0153260/HORVU.MOREX.R3.2HG0178430/HORVU.MOREX.R3.3HG0221100/HORVU.MOREX.R3.3HG0269660/HORVU.MOREX.R3.3HG0279500/HORVU.MOREX.R3.3HG0286930/HORVU.MOREX.R3.3HG0308780/HORVU.MOREX.R3.4HG0332540/HORVU.MOREX.R3.4HG0343850/HORVU.MOREX.R3.4HG0348500/HORVU.MOREX.R3.4HG0370350/HORVU.MOR…	8.12			GO:0003777	microtubule motor activity	MF	17/2536	50/24082	7.42906e-06	0.00536587	17	HORVU.MOREX.R3.1HG0063870/HORVU.MOREX.R3.2HG0184670/HORVU.MOREX.R3.2HG0199160/HORVU.MOREX.R3.3HG0254260/HORVU.MOREX.R3.3HG0260070/HORVU.MOREX.R3.4HG0383280/HORVU.MOREX.R3.5HG0427080/HORVU.MOREX.R3.5HG0427780/HORVU.MOREX.R3.5HG0438440/HORVU.MOREX.R3.5HG0468240/HORVU.MOREX.R3.5HG0498300/HORVU.MOREX.R3.6HG0555870/HORVU.MOREX.R3.6HG0599140/HORVU.MOREX.R3.6HG0619820/HORVU.MOREX.R3.7HG0647310/HORVU.MOR…	5.13
	GO:0016740	transferase activity	MF	516/5865	1741/24082	9.91972e-08	0.000259853	516	HORVU.MOREX.R3.1HG0014340/HORVU.MOREX.R3.1HG0014520/HORVU.MOREX.R3.1HG0015720/HORVU.MOREX.R3.1HG0016450/HORVU.MOREX.R3.1HG0017110/HORVU.MOREX.R3.1HG0017750/HORVU.MOREX.R3.1HG0019260/HORVU.MOREX.R3.1HG0021360/HORVU.MOREX.R3.1HG0022860/HORVU.MOREX.R3.1HG0025320/HORVU.MOREX.R3.1HG0027330/HORVU.MOREX.R3.1HG0029910/HORVU.MOREX.R3.1HG0034990/HORVU.MOREX.R3.1HG0038640/HORVU.MOREX.R3.1HG0042750/HORVU.MOR…	7			GO:0016757	glycosyltransferase activity	MF	75/2536	437/24082	1.4683e-05	0.00968303	75	HORVU.MOREX.R3.1HG0027330/HORVU.MOREX.R3.1HG0084320/HORVU.MOREX.R3.2HG0117340/HORVU.MOREX.R3.2HG0118580/HORVU.MOREX.R3.2HG0159100/HORVU.MOREX.R3.2HG0159540/HORVU.MOREX.R3.2HG0189190/HORVU.MOREX.R3.3HG0221240/HORVU.MOREX.R3.3HG0295500/HORVU.MOREX.R3.5HG0488970/HORVU.MOREX.R3.5HG0498480/HORVU.MOREX.R3.6HG0596440/HORVU.MOREX.R3.7HG0677450/HORVU.MOREX.R3.7HG0714870/HORVU.MOREX.R3.7HG0750150/HORVU.MOR…	4.83
	GO:0008017	microtubule binding	MF	49/5865	114/24082	9.43123e-06	0.0135881	49	HORVU.MOREX.R3.2HG0157250/HORVU.MOREX.R3.7HG0668440/HORVU.MOREX.R3.1HG0011190/HORVU.MOREX.R3.1HG0047290/HORVU.MOREX.R3.1HG0073440/HORVU.MOREX.R3.1HG0073890/HORVU.MOREX.R3.2HG0120020/HORVU.MOREX.R3.2HG0142680/HORVU.MOREX.R3.2HG0169240/HORVU.MOREX.R3.2HG0184670/HORVU.MOREX.R3.2HG0199160/HORVU.MOREX.R3.2HG0200100/HORVU.MOREX.R3.3HG0219790/HORVU.MOREX.R3.3HG0254260/HORVU.MOREX.R3.3HG0260070/HORVU.MOR…	5.03
	GO:0005506	iron ion binding	MF	39/5865	89/24082	4.38559e-05	0.0468041	39	HORVU.MOREX.R3.1HG0023950/HORVU.MOREX.R3.1HG0041720/HORVU.MOREX.R3.1HG0055380/HORVU.MOREX.R3.1HG0082120/HORVU.MOREX.R3.1HG0083970/HORVU.MOREX.R3.1HG0090010/HORVU.MOREX.R3.2HG0150820/HORVU.MOREX.R3.2HG0159780/HORVU.MOREX.R3.2HG0186410/HORVU.MOREX.R3.4HG0346910/HORVU.MOREX.R3.4HG0347670/HORVU.MOREX.R3.4HG0381080/HORVU.MOREX.R3.4HG0394980/HORVU.MOREX.R3.4HG0402920/HORVU.MOREX.R3.5HG0482310/HORVU.MOR…	4.36
	GO:0000786	nucleosome	CC	119/5865	204/24082	3.17076e-25	9.13659e-21	119	HORVU.MOREX.R3.7HG0644480/HORVU.MOREX.R3.1HG0006650/HORVU.MOREX.R3.1HG0018390/HORVU.MOREX.R3.1HG0018430/HORVU.MOREX.R3.1HG0020900/HORVU.MOREX.R3.1HG0020910/HORVU.MOREX.R3.1HG0023610/HORVU.MOREX.R3.1HG0023620/HORVU.MOREX.R3.1HG0036930/HORVU.MOREX.R3.1HG0058640/HORVU.MOREX.R3.1HG0060260/HORVU.MOREX.R3.1HG0060270/HORVU.MOREX.R3.1HG0060320/HORVU.MOREX.R3.1HG0060340/HORVU.MOREX.R3.1HG0067590/HORVU.MOR…	24.5
	GO:0005874	microtubule	CC	49/5865	93/24082	3.72907e-09	1.79089e-05	49	HORVU.MOREX.R3.2HG0150260/HORVU.MOREX.R3.7HG0644560/HORVU.MOREX.R3.7HG0668440/HORVU.MOREX.R3.1HG0011190/HORVU.MOREX.R3.1HG0024230/HORVU.MOREX.R3.1HG0047290/HORVU.MOREX.R3.1HG0066260/HORVU.MOREX.R3.1HG0069570/HORVU.MOREX.R3.1HG0073440/HORVU.MOREX.R3.2HG0132170/HORVU.MOREX.R3.2HG0142680/HORVU.MOREX.R3.2HG0169240/HORVU.MOREX.R3.2HG0184670/HORVU.MOREX.R3.2HG0200330/HORVU.MOREX.R3.3HG0219790/HORVU.MOR…	8.43
	GO:0009570	chloroplast stroma	CC	51/5865	103/24082	2.77493e-08	8.88443e-05	51	HORVU.MOREX.R3.1HG0059450/HORVU.MOREX.R3.2HG0150450/HORVU.MOREX.R3.2HG0168610/HORVU.MOREX.R3.3HG0307490/HORVU.MOREX.R3.3HG0312010/HORVU.MOREX.R3.4HG0339790/HORVU.MOREX.R3.4HG0347670/HORVU.MOREX.R3.4HG0357420/HORVU.MOREX.R3.5HG0426410/HORVU.MOREX.R3.5HG0507470/HORVU.MOREX.R3.5HG0522820/HORVU.MOREX.R3.6HG0592460/HORVU.MOREX.R3.6HG0613490/HORVU.MOREX.R3.6HG0618090/HORVU.MOREX.R3.6HG0630000/HORVU.MOR…	7.56
	GO:0016021	integral component of membrane	CC	1112/5865	4016/24082	5.34349e-08	0.000153973	1112	HORVU.MOREX.R3.1HG0000110/HORVU.MOREX.R3.1HG0004560/HORVU.MOREX.R3.1HG0007600/HORVU.MOREX.R3.1HG0015720/HORVU.MOREX.R3.1HG0016450/HORVU.MOREX.R3.1HG0016760/HORVU.MOREX.R3.1HG0018260/HORVU.MOREX.R3.1HG0019650/HORVU.MOREX.R3.1HG0022750/HORVU.MOREX.R3.1HG0022860/HORVU.MOREX.R3.1HG0025320/HORVU.MOREX.R3.1HG0027030/HORVU.MOREX.R3.1HG0027180/HORVU.MOREX.R3.1HG0030080/HORVU.MOREX.R3.1HG0030290/HORVU.MOR…	7.27
	GO:0009534	chloroplast thylakoid	CC	13/5865	17/24082	9.00124e-06	0.0136512	13	HORVU.MOREX.R3.2HG0189740/HORVU.MOREX.R3.3HG0267220/HORVU.MOREX.R3.3HG0272350/HORVU.MOREX.R3.5HG0479640/HORVU.MOREX.R3.5HG0513130/HORVU.MOREX.R3.1HG0017070/HORVU.MOREX.R3.1HG0061750/HORVU.MOREX.R3.1HG0065600/HORVU.MOREX.R3.2HG0106220/HORVU.MOREX.R3.3HG0279360/HORVU.MOREX.R3.4HG0405810/HORVU.MOREX.R3.7HG0664010/HORVU.MOREX.R3.7HG0688270	5.05

## Sheet: Dr-5-Leaf-head
Sample	GO ID	GO Term	Ontology	GeneRatio	BgRatio	Pvalues	FDR	Counts	Genes	logPvalues		Sample	GO ID	GO Term	Ontology	GeneRatio	BgRatio	Pvalues	FDR	Counts	Genes	logPvalues
GP-5D-FL	GO:0009658	chloroplast organization	BP	33/3814	61/24082	6.48631e-12	3.79669e-08	33	HORVU.MOREX.R3.1HG0036390/HORVU.MOREX.R3.3HG0294840/HORVU.MOREX.R3.5HG0486630/HORVU.MOREX.R3.5HG0532950/HORVU.MOREX.R3.1HG0053670/HORVU.MOREX.R3.1HG0055820/HORVU.MOREX.R3.2HG0097190/HORVU.MOREX.R3.2HG0131040/HORVU.MOREX.R3.2HG0133180/HORVU.MOREX.R3.2HG0137510/HORVU.MOREX.R3.2HG0175170/HORVU.MOREX.R3.2HG0181530/HORVU.MOREX.R3.2HG0190570/HORVU.MOREX.R3.2HG0200330/HORVU.MOREX.R3.3HG0231940/HORVU.MOR…	11.19		OT-5D-FL	GO:0008652	cellular amino acid biosynthetic process	BP	29/3173	69/24082	2.88798e-09	7.98927e-06	29	HORVU.MOREX.R3.1HG0051580/HORVU.MOREX.R3.1HG0073870/HORVU.MOREX.R3.1HG0093550/HORVU.MOREX.R3.2HG0165490/HORVU.MOREX.R3.2HG0189740/HORVU.MOREX.R3.2HG0204170/HORVU.MOREX.R3.3HG0319810/HORVU.MOREX.R3.4HG0389730/HORVU.MOREX.R3.4HG0391140/HORVU.MOREX.R3.4HG0394630/HORVU.MOREX.R3.5HG0465890/HORVU.MOREX.R3.5HG0507470/HORVU.MOREX.R3.7HG0663410/HORVU.MOREX.R3.7HG0702290/HORVU.MOREX.R3.7HG0722940/HORVU.MOR…	8.54
	GO:0015995	chlorophyll biosynthetic process	BP	15/3814	24/24082	3.00287e-07	0.000878847	15	HORVU.MOREX.R3.1HG0012020/HORVU.MOREX.R3.1HG0047060/HORVU.MOREX.R3.1HG0047980/HORVU.MOREX.R3.1HG0061750/HORVU.MOREX.R3.2HG0117630/HORVU.MOREX.R3.2HG0138210/HORVU.MOREX.R3.2HG0191580/HORVU.MOREX.R3.3HG0255220/HORVU.MOREX.R3.3HG0257850/HORVU.MOREX.R3.4HG0377120/HORVU.MOREX.R3.4HG0379270/HORVU.MOREX.R3.5HG0524250/HORVU.MOREX.R3.6HG0615360/HORVU.MOREX.R3.7HG0644320/HORVU.MOREX.R3.7HG0738240	6.52			GO:0015995	chlorophyll biosynthetic process	BP	15/3173	24/24082	2.44734e-08	5.92401e-05	15	HORVU.MOREX.R3.1HG0012020/HORVU.MOREX.R3.1HG0047060/HORVU.MOREX.R3.1HG0047980/HORVU.MOREX.R3.1HG0061750/HORVU.MOREX.R3.2HG0117630/HORVU.MOREX.R3.2HG0138210/HORVU.MOREX.R3.2HG0191580/HORVU.MOREX.R3.2HG0209470/HORVU.MOREX.R3.3HG0255220/HORVU.MOREX.R3.3HG0257850/HORVU.MOREX.R3.4HG0377120/HORVU.MOREX.R3.5HG0524250/HORVU.MOREX.R3.6HG0615360/HORVU.MOREX.R3.7HG0644320/HORVU.MOREX.R3.7HG0738240	7.61
	GO:0008652	cellular amino acid biosynthetic process	BP	28/3814	69/24082	7.21066e-07	0.00168827	28	HORVU.MOREX.R3.1HG0051580/HORVU.MOREX.R3.1HG0057520/HORVU.MOREX.R3.1HG0073870/HORVU.MOREX.R3.3HG0319810/HORVU.MOREX.R3.4HG0394630/HORVU.MOREX.R3.5HG0465890/HORVU.MOREX.R3.7HG0663410/HORVU.MOREX.R3.1HG0055830/HORVU.MOREX.R3.1HG0058280/HORVU.MOREX.R3.1HG0063530/HORVU.MOREX.R3.1HG0064320/HORVU.MOREX.R3.1HG0083320/HORVU.MOREX.R3.1HG0090780/HORVU.MOREX.R3.2HG0095670/HORVU.MOREX.R3.2HG0117030/HORVU.MOR…	6.14			GO:0015979	photosynthesis	BP	32/3173	95/24082	2.39974e-07	0.000464702	32	HORVU.MOREX.R3.3HG0294840/HORVU.MOREX.R3.5HG0522820/HORVU.MOREX.R3.1HG0037500/HORVU.MOREX.R3.1HG0047060/HORVU.MOREX.R3.2HG0104730/HORVU.MOREX.R3.2HG0104740/HORVU.MOREX.R3.2HG0104760/HORVU.MOREX.R3.2HG0104780/HORVU.MOREX.R3.2HG0104810/HORVU.MOREX.R3.2HG0113330/HORVU.MOREX.R3.2HG0117630/HORVU.MOREX.R3.2HG0150570/HORVU.MOREX.R3.2HG0169260/HORVU.MOREX.R3.2HG0209470/HORVU.MOREX.R3.3HG0231040/HORVU.MOR…	6.62
	GO:0006364	rRNA processing	BP	32/3814	88/24082	2.15879e-06	0.00336966	32	HORVU.MOREX.R3.1HG0089000/HORVU.MOREX.R3.1HG0089590/HORVU.MOREX.R3.1HG0093090/HORVU.MOREX.R3.2HG0196710/HORVU.MOREX.R3.2HG0197290/HORVU.MOREX.R3.3HG0274850/HORVU.MOREX.R3.3HG0295660/HORVU.MOREX.R3.3HG0295850/HORVU.MOREX.R3.3HG0329300/HORVU.MOREX.R3.4HG0333270/HORVU.MOREX.R3.4HG0335750/HORVU.MOREX.R3.4HG0339390/HORVU.MOREX.R3.4HG0371500/HORVU.MOREX.R3.4HG0375670/HORVU.MOREX.R3.4HG0399920/HORVU.MOR…	5.67			GO:0055085	transmembrane transport	BP	166/3173	874/24082	5.23965e-07	0.000845535	166	HORVU.MOREX.R3.1HG0003690/HORVU.MOREX.R3.1HG0027030/HORVU.MOREX.R3.1HG0032200/HORVU.MOREX.R3.1HG0053840/HORVU.MOREX.R3.1HG0064910/HORVU.MOREX.R3.1HG0074210/HORVU.MOREX.R3.1HG0080730/HORVU.MOREX.R3.1HG0083900/HORVU.MOREX.R3.2HG0103630/HORVU.MOREX.R3.2HG0115250/HORVU.MOREX.R3.2HG0131170/HORVU.MOREX.R3.2HG0131330/HORVU.MOREX.R3.2HG0140290/HORVU.MOREX.R3.2HG0157210/HORVU.MOREX.R3.2HG0160920/HORVU.MOR…	6.28
	GO:0015979	photosynthesis	BP	33/3814	95/24082	4.79573e-06	0.00701782	33	HORVU.MOREX.R3.3HG0294840/HORVU.MOREX.R3.5HG0522820/HORVU.MOREX.R3.7HG0719440/HORVU.MOREX.R3.1HG0037500/HORVU.MOREX.R3.1HG0047060/HORVU.MOREX.R3.1HG0090410/HORVU.MOREX.R3.2HG0104730/HORVU.MOREX.R3.2HG0104740/HORVU.MOREX.R3.2HG0104780/HORVU.MOREX.R3.2HG0104810/HORVU.MOREX.R3.2HG0113330/HORVU.MOREX.R3.2HG0117630/HORVU.MOREX.R3.2HG0150570/HORVU.MOREX.R3.2HG0190570/HORVU.MOREX.R3.3HG0231040/HORVU.MOR…	5.32			GO:0009753	response to jasmonic acid	BP	9/3173	14/24082	1.26646e-05	0.0129077	9	HORVU.MOREX.R3.1HG0086350/HORVU.MOREX.R3.2HG0164340/HORVU.MOREX.R3.3HG0294880/HORVU.MOREX.R3.4HG0341090/HORVU.MOREX.R3.5HG0508270/HORVU.MOREX.R3.6HG0568570/HORVU.MOREX.R3.6HG0619890/HORVU.MOREX.R3.1HG0005090/HORVU.MOREX.R3.5HG0420500	4.9
	GO:0007017	microtubule-based process	BP	14/3814	26/24082	8.80734e-06	0.0121301	14	HORVU.MOREX.R3.1HG0066260/HORVU.MOREX.R3.1HG0069570/HORVU.MOREX.R3.1HG0074980/HORVU.MOREX.R3.1HG0082050/HORVU.MOREX.R3.2HG0132170/HORVU.MOREX.R3.2HG0200330/HORVU.MOREX.R3.3HG0290240/HORVU.MOREX.R3.3HG0295580/HORVU.MOREX.R3.4HG0338800/HORVU.MOREX.R3.4HG0415420/HORVU.MOREX.R3.5HG0513830/HORVU.MOREX.R3.5HG0514990/HORVU.MOREX.R3.6HG0567160/HORVU.MOREX.R3.7HG0736130	5.06			GO:0009414	response to water deprivation	BP	19/3173	56/24082	5.78182e-05	0.0466514	19	HORVU.MOREX.R3.2HG0164340/HORVU.MOREX.R3.2HG0196120/HORVU.MOREX.R3.3HG0294880/HORVU.MOREX.R3.5HG0467870/HORVU.MOREX.R3.5HG0508270/HORVU.MOREX.R3.5HG0509430/HORVU.MOREX.R3.6HG0568570/HORVU.MOREX.R3.6HG0569590/HORVU.MOREX.R3.6HG0596460/HORVU.MOREX.R3.6HG0622760/HORVU.MOREX.R3.6HG0622790/HORVU.MOREX.R3.6HG0628680/HORVU.MOREX.R3.7HG0652790/HORVU.MOREX.R3.2HG0185050/HORVU.MOREX.R3.2HG0198070/HORVU.MOR…	4.24
	GO:0006629	lipid metabolic process	BP	72/3814	281/24082	1.53269e-05	0.0188872	72	HORVU.MOREX.R3.1HG0014590/HORVU.MOREX.R3.1HG0079970/HORVU.MOREX.R3.1HG0084970/HORVU.MOREX.R3.1HG0089460/HORVU.MOREX.R3.2HG0114390/HORVU.MOREX.R3.2HG0118060/HORVU.MOREX.R3.2HG0127360/HORVU.MOREX.R3.2HG0186670/HORVU.MOREX.R3.2HG0190630/HORVU.MOREX.R3.3HG0231090/HORVU.MOREX.R3.3HG0232840/HORVU.MOREX.R3.3HG0251340/HORVU.MOREX.R3.3HG0253170/HORVU.MOREX.R3.3HG0268100/HORVU.MOREX.R3.3HG0273450/HORVU.MOR…	4.81
	GO:0009793	embryo development ending in seed dormancy	BP	29/3814	87/24082	4.25346e-05	0.0414953	29	HORVU.MOREX.R3.2HG0216500/HORVU.MOREX.R3.3HG0246230/HORVU.MOREX.R3.5HG0470900/HORVU.MOREX.R3.5HG0470950/HORVU.MOREX.R3.5HG0527840/HORVU.MOREX.R3.6HG0592430/HORVU.MOREX.R3.7HG0637810/HORVU.MOREX.R3.7HG0642100/HORVU.MOREX.R3.7HG0644010/HORVU.MOREX.R3.7HG0675510/HORVU.MOREX.R3.7HG0735250/HORVU.MOREX.R3.1HG0042100/HORVU.MOREX.R3.1HG0063060/HORVU.MOREX.R3.1HG0082020/HORVU.MOREX.R3.1HG0094040/HORVU.MOR…	4.37			GO:0016491	oxidoreductase activity	MF	223/3173	1141/24082	4.26891e-10	1.37777e-06	223	HORVU.MOREX.R3.1HG0018800/HORVU.MOREX.R3.1HG0021960/HORVU.MOREX.R3.1HG0021970/HORVU.MOREX.R3.1HG0029730/HORVU.MOREX.R3.1HG0041710/HORVU.MOREX.R3.1HG0041720/HORVU.MOREX.R3.1HG0049460/HORVU.MOREX.R3.1HG0052290/HORVU.MOREX.R3.1HG0055380/HORVU.MOREX.R3.1HG0069010/HORVU.MOREX.R3.1HG0069410/HORVU.MOREX.R3.1HG0073670/HORVU.MOREX.R3.1HG0073870/HORVU.MOREX.R3.1HG0081000/HORVU.MOREX.R3.1HG0085380/HORVU.MOR…	9.37
													GO:0016740	transferase activity	MF	304/3173	1741/24082	7.2771e-08	0.000156576	304	HORVU.MOREX.R3.1HG0016450/HORVU.MOREX.R3.1HG0021360/HORVU.MOREX.R3.1HG0027330/HORVU.MOREX.R3.1HG0029240/HORVU.MOREX.R3.1HG0029910/HORVU.MOREX.R3.1HG0038640/HORVU.MOREX.R3.1HG0041560/HORVU.MOREX.R3.1HG0051110/HORVU.MOREX.R3.1HG0052720/HORVU.MOREX.R3.1HG0054020/HORVU.MOREX.R3.1HG0057870/HORVU.MOREX.R3.1HG0059740/HORVU.MOREX.R3.1HG0064900/HORVU.MOREX.R3.1HG0067410/HORVU.MOREX.R3.1HG0067630/HORVU.MOR…	7.14
	GO:0016787	hydrolase activity	MF	261/3814	1127/24082	3.4057e-11	1.59479e-07	261	HORVU.MOREX.R3.1HG0011900/HORVU.MOREX.R3.1HG0016210/HORVU.MOREX.R3.1HG0017240/HORVU.MOREX.R3.1HG0046180/HORVU.MOREX.R3.1HG0052690/HORVU.MOREX.R3.1HG0055320/HORVU.MOREX.R3.1HG0056240/HORVU.MOREX.R3.1HG0061100/HORVU.MOREX.R3.1HG0062680/HORVU.MOREX.R3.1HG0063720/HORVU.MOREX.R3.1HG0076400/HORVU.MOREX.R3.1HG0078450/HORVU.MOREX.R3.1HG0080140/HORVU.MOREX.R3.1HG0080890/HORVU.MOREX.R3.1HG0089460/HORVU.MOR…	10.47			GO:0016787	hydrolase activity	MF	206/3173	1127/24082	4.23646e-07	0.000745798	206	HORVU.MOREX.R3.1HG0011900/HORVU.MOREX.R3.1HG0016210/HORVU.MOREX.R3.1HG0017240/HORVU.MOREX.R3.1HG0052690/HORVU.MOREX.R3.1HG0054950/HORVU.MOREX.R3.1HG0061100/HORVU.MOREX.R3.1HG0062680/HORVU.MOREX.R3.1HG0063720/HORVU.MOREX.R3.1HG0065110/HORVU.MOREX.R3.1HG0066860/HORVU.MOREX.R3.1HG0075990/HORVU.MOREX.R3.1HG0076400/HORVU.MOREX.R3.1HG0080140/HORVU.MOREX.R3.1HG0080890/HORVU.MOREX.R3.2HG0111580/HORVU.MOR…	6.37
	GO:0016491	oxidoreductase activity	MF	252/3814	1141/24082	8.64774e-09	3.37457e-05	252	HORVU.MOREX.R3.1HG0014590/HORVU.MOREX.R3.1HG0018800/HORVU.MOREX.R3.1HG0041720/HORVU.MOREX.R3.1HG0042510/HORVU.MOREX.R3.1HG0049460/HORVU.MOREX.R3.1HG0052290/HORVU.MOREX.R3.1HG0055380/HORVU.MOREX.R3.1HG0058310/HORVU.MOREX.R3.1HG0069010/HORVU.MOREX.R3.1HG0069410/HORVU.MOREX.R3.1HG0073670/HORVU.MOREX.R3.1HG0073870/HORVU.MOREX.R3.1HG0081000/HORVU.MOREX.R3.1HG0085380/HORVU.MOREX.R3.1HG0090140/HORVU.MOR…	8.06			GO:0005506	iron ion binding	MF	30/3173	89/24082	5.54951e-07	0.000826651	30	HORVU.MOREX.R3.1HG0023950/HORVU.MOREX.R3.1HG0041710/HORVU.MOREX.R3.1HG0041720/HORVU.MOREX.R3.1HG0052290/HORVU.MOREX.R3.1HG0055380/HORVU.MOREX.R3.1HG0082120/HORVU.MOREX.R3.1HG0090010/HORVU.MOREX.R3.2HG0150820/HORVU.MOREX.R3.2HG0186410/HORVU.MOREX.R3.4HG0347670/HORVU.MOREX.R3.4HG0381080/HORVU.MOREX.R3.4HG0394980/HORVU.MOREX.R3.5HG0517330/HORVU.MOREX.R3.6HG0569590/HORVU.MOREX.R3.6HG0579680/HORVU.MOR…	6.26
	GO:0003729	mRNA binding	MF	69/3814	226/24082	2.14957e-08	7.18985e-05	69	HORVU.MOREX.R3.1HG0054790/HORVU.MOREX.R3.2HG0153260/HORVU.MOREX.R3.3HG0308780/HORVU.MOREX.R3.6HG0559390/HORVU.MOREX.R3.7HG0708040/HORVU.MOREX.R3.7HG0733020/HORVU.MOREX.R3.1HG0003900/HORVU.MOREX.R3.1HG0020280/HORVU.MOREX.R3.1HG0063060/HORVU.MOREX.R3.1HG0063450/HORVU.MOREX.R3.1HG0087990/HORVU.MOREX.R3.1HG0089000/HORVU.MOREX.R3.1HG0090410/HORVU.MOREX.R3.1HG0094040/HORVU.MOREX.R3.2HG0096520/HORVU.MOR…	7.67			GO:0008483	transaminase activity	MF	17/3173	36/24082	7.37668e-07	0.00102034	17	HORVU.MOREX.R3.1HG0015520/HORVU.MOREX.R3.1HG0016200/HORVU.MOREX.R3.1HG0071400/HORVU.MOREX.R3.2HG0190680/HORVU.MOREX.R3.4HG0361660/HORVU.MOREX.R3.4HG0394630/HORVU.MOREX.R3.4HG0399940/HORVU.MOREX.R3.4HG0403790/HORVU.MOREX.R3.5HG0508270/HORVU.MOREX.R3.7HG0712100/HORVU.MOREX.R3.1HG0072580/HORVU.MOREX.R3.2HG0156760/HORVU.MOREX.R3.2HG0194700/HORVU.MOREX.R3.5HG0486070/HORVU.MOREX.R3.6HG0620520/HORVU.MOR…	6.13
	GO:0016874	ligase activity	MF	31/3814	82/24082	1.18155e-06	0.00251493	31	HORVU.MOREX.R3.1HG0090740/HORVU.MOREX.R3.4HG0337240/HORVU.MOREX.R3.4HG0395540/HORVU.MOREX.R3.5HG0431990/HORVU.MOREX.R3.5HG0443800/HORVU.MOREX.R3.7HG0650940/HORVU.MOREX.R3.1HG0042100/HORVU.MOREX.R3.1HG0042420/HORVU.MOREX.R3.1HG0049110/HORVU.MOREX.R3.1HG0055820/HORVU.MOREX.R3.1HG0064320/HORVU.MOREX.R3.1HG0079100/HORVU.MOREX.R3.2HG0117630/HORVU.MOREX.R3.2HG0163850/HORVU.MOREX.R3.2HG0202350/HORVU.MOR…	5.93			GO:0009924	octadecanal decarbonylase activity	MF	11/3173	22/24082	3.54569e-05	0.0298527	11	HORVU.MOREX.R3.1HG0041710/HORVU.MOREX.R3.1HG0041720/HORVU.MOREX.R3.1HG0055380/HORVU.MOREX.R3.2HG0186410/HORVU.MOREX.R3.6HG0569590/HORVU.MOREX.R3.6HG0615200/HORVU.MOREX.R3.6HG0628680/HORVU.MOREX.R3.7HG0741770/HORVU.MOREX.R3.3HG0225930/HORVU.MOREX.R3.5HG0423780/HORVU.MOREX.R3.5HG0515000	4.45
	GO:0016740	transferase activity	MF	347/3814	1741/24082	1.35911e-06	0.00265181	347	HORVU.MOREX.R3.1HG0014520/HORVU.MOREX.R3.1HG0016450/HORVU.MOREX.R3.1HG0021360/HORVU.MOREX.R3.1HG0027330/HORVU.MOREX.R3.1HG0029910/HORVU.MOREX.R3.1HG0038640/HORVU.MOREX.R3.1HG0041560/HORVU.MOREX.R3.1HG0052720/HORVU.MOREX.R3.1HG0054020/HORVU.MOREX.R3.1HG0057520/HORVU.MOREX.R3.1HG0059740/HORVU.MOREX.R3.1HG0061300/HORVU.MOREX.R3.1HG0064540/HORVU.MOREX.R3.1HG0064900/HORVU.MOREX.R3.1HG0067630/HORVU.MOR…	5.87			GO:1990465	aldehyde oxygenase (deformylating) activity	MF	11/3173	22/24082	3.54569e-05	0.0312097	11	HORVU.MOREX.R3.1HG0041710/HORVU.MOREX.R3.1HG0041720/HORVU.MOREX.R3.1HG0055380/HORVU.MOREX.R3.2HG0186410/HORVU.MOREX.R3.6HG0569590/HORVU.MOREX.R3.6HG0615200/HORVU.MOREX.R3.6HG0628680/HORVU.MOREX.R3.7HG0741770/HORVU.MOREX.R3.3HG0225930/HORVU.MOREX.R3.5HG0423780/HORVU.MOREX.R3.5HG0515000	4.45
	GO:0005200	structural constituent of cytoskeleton	MF	11/3814	18/24082	1.66062e-05	0.0194405	11	HORVU.MOREX.R3.1HG0066260/HORVU.MOREX.R3.1HG0069570/HORVU.MOREX.R3.1HG0082050/HORVU.MOREX.R3.2HG0132170/HORVU.MOREX.R3.3HG0295580/HORVU.MOREX.R3.4HG0338800/HORVU.MOREX.R3.4HG0415420/HORVU.MOREX.R3.5HG0513830/HORVU.MOREX.R3.5HG0514990/HORVU.MOREX.R3.6HG0567160/HORVU.MOREX.R3.7HG0736130	4.78			GO:0030170	pyridoxal phosphate binding	MF	29/3173	105/24082	6.43254e-05	0.0498257	29	HORVU.MOREX.R3.1HG0015520/HORVU.MOREX.R3.1HG0016200/HORVU.MOREX.R3.1HG0050330/HORVU.MOREX.R3.1HG0057870/HORVU.MOREX.R3.1HG0071400/HORVU.MOREX.R3.2HG0186480/HORVU.MOREX.R3.2HG0190680/HORVU.MOREX.R3.3HG0232400/HORVU.MOREX.R3.4HG0338100/HORVU.MOREX.R3.4HG0361660/HORVU.MOREX.R3.4HG0399940/HORVU.MOREX.R3.4HG0403790/HORVU.MOREX.R3.5HG0505990/HORVU.MOREX.R3.5HG0508270/HORVU.MOREX.R3.7HG0712100/HORVU.MOR…	4.19
	GO:0003924	GTPase activity	MF	52/3814	190/24082	3.46671e-05	0.0368945	52	HORVU.MOREX.R3.1HG0039740/HORVU.MOREX.R3.1HG0047720/HORVU.MOREX.R3.2HG0114280/HORVU.MOREX.R3.2HG0140170/HORVU.MOREX.R3.2HG0174560/HORVU.MOREX.R3.3HG0265560/HORVU.MOREX.R3.3HG0278630/HORVU.MOREX.R3.3HG0289010/HORVU.MOREX.R3.4HG0406980/HORVU.MOREX.R3.5HG0422130/HORVU.MOREX.R3.5HG0473840/HORVU.MOREX.R3.6HG0588950/HORVU.MOREX.R3.6HG0612570/HORVU.MOREX.R3.1HG0036370/HORVU.MOREX.R3.1HG0066260/HORVU.MOR…	4.46
	GO:0008483	transaminase activity	MF	16/3814	36/24082	4.56867e-05	0.0427875	16	HORVU.MOREX.R3.1HG0016200/HORVU.MOREX.R3.1HG0071400/HORVU.MOREX.R3.2HG0190680/HORVU.MOREX.R3.3HG0290290/HORVU.MOREX.R3.4HG0361660/HORVU.MOREX.R3.4HG0394630/HORVU.MOREX.R3.4HG0403790/HORVU.MOREX.R3.5HG0433990/HORVU.MOREX.R3.5HG0508270/HORVU.MOREX.R3.7HG0712100/HORVU.MOREX.R3.1HG0055830/HORVU.MOREX.R3.2HG0156760/HORVU.MOREX.R3.2HG0194700/HORVU.MOREX.R3.4HG0383590/HORVU.MOREX.R3.6HG0572930/HORVU.MOR…	4.34			GO:0016021	integral component of membrane	CC	679/3173	4016/24082	5.73118e-14	5.54913e-10	679	HORVU.MOREX.R3.1HG0000110/HORVU.MOREX.R3.1HG0003690/HORVU.MOREX.R3.1HG0007600/HORVU.MOREX.R3.1HG0016450/HORVU.MOREX.R3.1HG0016760/HORVU.MOREX.R3.1HG0018260/HORVU.MOREX.R3.1HG0019650/HORVU.MOREX.R3.1HG0027030/HORVU.MOREX.R3.1HG0032200/HORVU.MOREX.R3.1HG0041440/HORVU.MOREX.R3.1HG0041710/HORVU.MOREX.R3.1HG0041720/HORVU.MOREX.R3.1HG0043600/HORVU.MOREX.R3.1HG0044070/HORVU.MOREX.R3.1HG0045660/HORVU.MOR…	13.24
	GO:0042802	identical protein binding	MF	17/3814	40/24082	5.3573e-05	0.0464569	17	HORVU.MOREX.R3.1HG0090740/HORVU.MOREX.R3.4HG0338750/HORVU.MOREX.R3.4HG0383270/HORVU.MOREX.R3.5HG0441760/HORVU.MOREX.R3.6HG0567270/HORVU.MOREX.R3.6HG0596460/HORVU.MOREX.R3.7HG0642550/HORVU.MOREX.R3.2HG0117250/HORVU.MOREX.R3.2HG0119500/HORVU.MOREX.R3.2HG0200330/HORVU.MOREX.R3.3HG0276500/HORVU.MOREX.R3.4HG0379270/HORVU.MOREX.R3.4HG0385890/HORVU.MOREX.R3.4HG0409840/HORVU.MOREX.R3.4HG0413650/HORVU.MOR…	4.27			GO:0009570	chloroplast stroma	CC	42/3173	103/24082	2.96226e-12	1.43408e-08	42	HORVU.MOREX.R3.2HG0165490/HORVU.MOREX.R3.2HG0204170/HORVU.MOREX.R3.3HG0312010/HORVU.MOREX.R3.3HG0320900/HORVU.MOREX.R3.4HG0347670/HORVU.MOREX.R3.4HG0391140/HORVU.MOREX.R3.5HG0426410/HORVU.MOREX.R3.5HG0507470/HORVU.MOREX.R3.5HG0522820/HORVU.MOREX.R3.6HG0613490/HORVU.MOREX.R3.1HG0058280/HORVU.MOREX.R3.1HG0067230/HORVU.MOREX.R3.2HG0111750/HORVU.MOREX.R3.2HG0117030/HORVU.MOREX.R3.2HG0140050/HORVU.MOR…	11.53
													GO:0009654	photosystem II oxygen evolving complex	CC	8/3173	11/24082	1.02504e-05	0.0110275	8	HORVU.MOREX.R3.2HG0150570/HORVU.MOREX.R3.2HG0169260/HORVU.MOREX.R3.3HG0313890/HORVU.MOREX.R3.4HG0331740/HORVU.MOREX.R3.4HG0386930/HORVU.MOREX.R3.5HG0443280/HORVU.MOREX.R3.6HG0589150/HORVU.MOREX.R3.7HG0679570	4.99
	GO:0009570	chloroplast stroma	CC	47/3814	103/24082	9.26148e-13	1.08422e-08	47	HORVU.MOREX.R3.3HG0312010/HORVU.MOREX.R3.4HG0347670/HORVU.MOREX.R3.5HG0426410/HORVU.MOREX.R3.5HG0522820/HORVU.MOREX.R3.6HG0613490/HORVU.MOREX.R3.7HG0712700/HORVU.MOREX.R3.1HG0058280/HORVU.MOREX.R3.1HG0067230/HORVU.MOREX.R3.1HG0093880/HORVU.MOREX.R3.2HG0111750/HORVU.MOREX.R3.2HG0117030/HORVU.MOREX.R3.2HG0137510/HORVU.MOREX.R3.2HG0140050/HORVU.MOREX.R3.2HG0152170/HORVU.MOREX.R3.2HG0167620/HORVU.MOR…	12.03
	GO:0016021	integral component of membrane	CC	742/3814	4016/24082	4.45737e-07	0.00115959	742	HORVU.MOREX.R3.1HG0007600/HORVU.MOREX.R3.1HG0010640/HORVU.MOREX.R3.1HG0013220/HORVU.MOREX.R3.1HG0014590/HORVU.MOREX.R3.1HG0016030/HORVU.MOREX.R3.1HG0016450/HORVU.MOREX.R3.1HG0016760/HORVU.MOREX.R3.1HG0018260/HORVU.MOREX.R3.1HG0019650/HORVU.MOREX.R3.1HG0022750/HORVU.MOREX.R3.1HG0027030/HORVU.MOREX.R3.1HG0032200/HORVU.MOREX.R3.1HG0041720/HORVU.MOREX.R3.1HG0042510/HORVU.MOREX.R3.1HG0044070/HORVU.MOR…	6.35
	GO:0005730	nucleolus	CC	35/3814	99/24082	1.57309e-06	0.0028332	35	HORVU.MOREX.R3.5HG0441760/HORVU.MOREX.R3.1HG0060300/HORVU.MOREX.R3.1HG0078590/HORVU.MOREX.R3.1HG0079400/HORVU.MOREX.R3.1HG0084680/HORVU.MOREX.R3.1HG0086360/HORVU.MOREX.R3.1HG0089590/HORVU.MOREX.R3.2HG0110720/HORVU.MOREX.R3.2HG0113730/HORVU.MOREX.R3.2HG0116280/HORVU.MOREX.R3.2HG0142760/HORVU.MOREX.R3.2HG0171590/HORVU.MOREX.R3.2HG0197290/HORVU.MOREX.R3.3HG0250210/HORVU.MOREX.R3.3HG0295850/HORVU.MOR…	5.8
	GO:0005777	peroxisome	CC	29/3814	82/24082	1.18956e-05	0.0154733	29	HORVU.MOREX.R3.2HG0139380/HORVU.MOREX.R3.2HG0173750/HORVU.MOREX.R3.2HG0180500/HORVU.MOREX.R3.2HG0194750/HORVU.MOREX.R3.2HG0194790/HORVU.MOREX.R3.3HG0219040/HORVU.MOREX.R3.3HG0231090/HORVU.MOREX.R3.3HG0232840/HORVU.MOREX.R3.3HG0300030/HORVU.MOREX.R3.3HG0311690/HORVU.MOREX.R3.3HG0313120/HORVU.MOREX.R3.4HG0381820/HORVU.MOREX.R3.4HG0383270/HORVU.MOREX.R3.4HG0389580/HORVU.MOREX.R3.4HG0400840/HORVU.MOR…	4.92
	GO:0005739	mitochondrion	CC	85/3814	354/24082	3.84007e-05	0.0390912	85	HORVU.MOREX.R3.1HG0014530/HORVU.MOREX.R3.1HG0016030/HORVU.MOREX.R3.1HG0023950/HORVU.MOREX.R3.1HG0029910/HORVU.MOREX.R3.1HG0047660/HORVU.MOREX.R3.1HG0049460/HORVU.MOREX.R3.1HG0081000/HORVU.MOREX.R3.1HG0083440/HORVU.MOREX.R3.2HG0178460/HORVU.MOREX.R3.2HG0185380/HORVU.MOREX.R3.2HG0208890/HORVU.MOREX.R3.3HG0246230/HORVU.MOREX.R3.3HG0247870/HORVU.MOREX.R3.3HG0276570/HORVU.MOREX.R3.3HG0290580/HORVU.MOR…	4.42
Sample	GO ID	GO Term	Ontology	GeneRatio	BgRatio	Pvalues	FDR	Counts	Genes	logPvalues		Sample	GO ID	GO Term	Ontology	GeneRatio	BgRatio	Pvalues	FDR	Counts	Genes	logPvalues
GP-5D-HD	GO:0009834	plant-type secondary cell wall biogenesis	BP	14/1973	25/24082	1.10142e-09	3.46048e-06	14	HORVU.MOREX.R3.1HG0013800/HORVU.MOREX.R3.1HG0025530/HORVU.MOREX.R3.1HG0041280/HORVU.MOREX.R3.1HG0087810/HORVU.MOREX.R3.2HG0182000/HORVU.MOREX.R3.2HG0199620/HORVU.MOREX.R3.3HG0219290/HORVU.MOREX.R3.3HG0278710/HORVU.MOREX.R3.3HG0288960/HORVU.MOREX.R3.3HG0312020/HORVU.MOREX.R3.4HG0405920/HORVU.MOREX.R3.5HG0482670/HORVU.MOREX.R3.5HG0497820/HORVU.MOREX.R3.7HG0706570	8.96		OT-5D-HD	GO:0010951	negative regulation of endopeptidase activity	BP	18/1239	79/24082	7.81698e-08	0.000358952	18	HORVU.MOREX.R3.1HG0066680/HORVU.MOREX.R3.2HG0116360/HORVU.MOREX.R3.2HG0122530/HORVU.MOREX.R3.2HG0183360/HORVU.MOREX.R3.2HG0212810/HORVU.MOREX.R3.2HG0214960/HORVU.MOREX.R3.3HG0230270/HORVU.MOREX.R3.3HG0234040/HORVU.MOREX.R3.3HG0287360/HORVU.MOREX.R3.3HG0309490/HORVU.MOREX.R3.3HG0323980/HORVU.MOREX.R3.4HG0342810/HORVU.MOREX.R3.4HG0409620/HORVU.MOREX.R3.4HG0409660/HORVU.MOREX.R3.5HG0420100/HORVU.MOR…	7.11
	GO:0045492	xylan biosynthetic process	BP	11/1973	18/24082	2.01242e-08	5.05815e-05	11	HORVU.MOREX.R3.1HG0013800/HORVU.MOREX.R3.1HG0067020/HORVU.MOREX.R3.1HG0079860/HORVU.MOREX.R3.2HG0182000/HORVU.MOREX.R3.2HG0204570/HORVU.MOREX.R3.3HG0279730/HORVU.MOREX.R3.4HG0344370/HORVU.MOREX.R3.4HG0405920/HORVU.MOREX.R3.5HG0497820/HORVU.MOREX.R3.6HG0564530/HORVU.MOREX.R3.7HG0749870	7.7			GO:0009415	response to water	BP	7/1239	12/24082	5.91631e-07	0.00181116	7	HORVU.MOREX.R3.3HG0305460/HORVU.MOREX.R3.5HG0507410/HORVU.MOREX.R3.5HG0516830/HORVU.MOREX.R3.6HG0622710/HORVU.MOREX.R3.6HG0622760/HORVU.MOREX.R3.6HG0622770/HORVU.MOREX.R3.6HG0622790	6.23
	GO:0009415	response to water	BP	8/1973	12/24082	7.34113e-07	0.00115323	8	HORVU.MOREX.R3.3HG0305460/HORVU.MOREX.R3.5HG0507410/HORVU.MOREX.R3.5HG0516830/HORVU.MOREX.R3.6HG0602880/HORVU.MOREX.R3.6HG0622710/HORVU.MOREX.R3.6HG0622760/HORVU.MOREX.R3.6HG0622770/HORVU.MOREX.R3.6HG0622790	6.13			GO:0045492	xylan biosynthetic process	BP	8/1239	18/24082	1.3221e-06	0.00202368	8	HORVU.MOREX.R3.1HG0013800/HORVU.MOREX.R3.1HG0067020/HORVU.MOREX.R3.2HG0182000/HORVU.MOREX.R3.2HG0204570/HORVU.MOREX.R3.3HG0279730/HORVU.MOREX.R3.4HG0344370/HORVU.MOREX.R3.5HG0497820/HORVU.MOREX.R3.6HG0564530	5.88
	GO:0007017	microtubule-based process	BP	10/1973	26/24082	2.0798e-05	0.0186698	10	HORVU.MOREX.R3.1HG0066260/HORVU.MOREX.R3.1HG0069570/HORVU.MOREX.R3.1HG0074980/HORVU.MOREX.R3.2HG0132170/HORVU.MOREX.R3.3HG0290240/HORVU.MOREX.R3.3HG0295580/HORVU.MOREX.R3.3HG0300080/HORVU.MOREX.R3.4HG0338800/HORVU.MOREX.R3.5HG0514990/HORVU.MOREX.R3.6HG0567160	4.68			GO:0035999	tetrahydrofolate interconversion	BP	5/1239	8/24082	1.75774e-05	0.016143	5	HORVU.MOREX.R3.1HG0057870/HORVU.MOREX.R3.5HG0485330/HORVU.MOREX.R3.2HG0201400/HORVU.MOREX.R3.4HG0340820/HORVU.MOREX.R3.5HG0524560	4.76
	GO:0015979	photosynthesis	BP	21/1973	95/24082	2.24858e-05	0.0176617	21	HORVU.MOREX.R3.5HG0522820/HORVU.MOREX.R3.1HG0037500/HORVU.MOREX.R3.2HG0104730/HORVU.MOREX.R3.2HG0104740/HORVU.MOREX.R3.2HG0104780/HORVU.MOREX.R3.2HG0104810/HORVU.MOREX.R3.2HG0113330/HORVU.MOREX.R3.2HG0117630/HORVU.MOREX.R3.2HG0150570/HORVU.MOREX.R3.2HG0169260/HORVU.MOREX.R3.3HG0231040/HORVU.MOREX.R3.3HG0257850/HORVU.MOREX.R3.4HG0339670/HORVU.MOREX.R3.4HG0386930/HORVU.MOREX.R3.5HG0468970/HORVU.MOR…	4.65			GO:0071554	cell wall organization or biogenesis	BP	5/1239	9/24082	3.78664e-05	0.0248401	5	HORVU.MOREX.R3.2HG0182000/HORVU.MOREX.R3.2HG0204570/HORVU.MOREX.R3.4HG0344370/HORVU.MOREX.R3.5HG0497820/HORVU.MOREX.R3.6HG0564530	4.42
	GO:0009753	response to jasmonic acid	BP	7/1973	14/24082	5.02129e-05	0.035058	7	HORVU.MOREX.R3.2HG0164340/HORVU.MOREX.R3.3HG0294880/HORVU.MOREX.R3.4HG0341090/HORVU.MOREX.R3.5HG0508270/HORVU.MOREX.R3.6HG0568570/HORVU.MOREX.R3.5HG0420500/HORVU.MOREX.R3.6HG0573420	4.3			GO:0030245	cellulose catabolic process	BP	7/1239	21/24082	5.76748e-05	0.0294267	7	HORVU.MOREX.R3.1HG0080690/HORVU.MOREX.R3.3HG0246790/HORVU.MOREX.R3.4HG0340370/HORVU.MOREX.R3.5HG0499440/HORVU.MOREX.R3.6HG0560140/HORVU.MOREX.R3.6HG0616240/HORVU.MOREX.R3.7HG0669790	4.24
													GO:0005985	sucrose metabolic process	BP	6/1239	15/24082	6.1362e-05	0.0296602	6	HORVU.MOREX.R3.2HG0124890/HORVU.MOREX.R3.4HG0378030/HORVU.MOREX.R3.4HG0403620/HORVU.MOREX.R3.7HG0661420/HORVU.MOREX.R3.3HG0309930/HORVU.MOREX.R3.7HG0639980	4.21
	GO:0016491	oxidoreductase activity	MF	165/1973	1141/24082	2.83441e-13	3.56211e-09	165	HORVU.MOREX.R3.1HG0010530/HORVU.MOREX.R3.1HG0018800/HORVU.MOREX.R3.1HG0052290/HORVU.MOREX.R3.1HG0058310/HORVU.MOREX.R3.1HG0090140/HORVU.MOREX.R3.1HG0092910/HORVU.MOREX.R3.2HG0101480/HORVU.MOREX.R3.2HG0104640/HORVU.MOREX.R3.2HG0150820/HORVU.MOREX.R3.2HG0154110/HORVU.MOREX.R3.2HG0160790/HORVU.MOREX.R3.2HG0163390/HORVU.MOREX.R3.2HG0193650/HORVU.MOREX.R3.2HG0193690/HORVU.MOREX.R3.2HG0194630/HORVU.MOR…	12.55			GO:0007018	microtubule-based movement	BP	11/1239	57/24082	0.000132913	0.0488266	11	HORVU.MOREX.R3.1HG0076800/HORVU.MOREX.R3.2HG0184670/HORVU.MOREX.R3.2HG0199160/HORVU.MOREX.R3.3HG0254260/HORVU.MOREX.R3.4HG0383280/HORVU.MOREX.R3.5HG0498300/HORVU.MOREX.R3.6HG0599140/HORVU.MOREX.R3.6HG0619820/HORVU.MOREX.R3.7HG0663060/HORVU.MOREX.R3.7HG0687260/HORVU.MOREX.R3.7HG0718200	3.88
	GO:0016787	hydrolase activity	MF	144/1973	1127/24082	4.80583e-08	0.000100661	144	HORVU.MOREX.R3.1HG0017240/HORVU.MOREX.R3.1HG0018190/HORVU.MOREX.R3.1HG0046170/HORVU.MOREX.R3.1HG0062680/HORVU.MOREX.R3.1HG0063720/HORVU.MOREX.R3.1HG0076400/HORVU.MOREX.R3.1HG0080140/HORVU.MOREX.R3.1HG0080890/HORVU.MOREX.R3.1HG0090670/HORVU.MOREX.R3.2HG0116760/HORVU.MOREX.R3.2HG0175970/HORVU.MOREX.R3.2HG0203620/HORVU.MOREX.R3.2HG0203800/HORVU.MOREX.R3.3HG0222150/HORVU.MOREX.R3.3HG0233990/HORVU.MOR…	7.32
	GO:0016757	glycosyltransferase activity	MF	68/1973	437/24082	2.14818e-07	0.000385672	68	HORVU.MOREX.R3.1HG0008140/HORVU.MOREX.R3.1HG0064900/HORVU.MOREX.R3.1HG0084320/HORVU.MOREX.R3.2HG0110530/HORVU.MOREX.R3.2HG0159100/HORVU.MOREX.R3.2HG0159540/HORVU.MOREX.R3.3HG0221240/HORVU.MOREX.R3.3HG0287060/HORVU.MOREX.R3.4HG0378030/HORVU.MOREX.R3.5HG0501870/HORVU.MOREX.R3.6HG0617130/HORVU.MOREX.R3.6HG0617190/HORVU.MOREX.R3.6HG0633810/HORVU.MOREX.R3.7HG0677450/HORVU.MOREX.R3.1HG0013800/HORVU.MOR…	6.67			GO:0016491	oxidoreductase activity	MF	101/1239	1141/24082	6.50895e-08	0.000597776	101	HORVU.MOREX.R3.1HG0010530/HORVU.MOREX.R3.1HG0018800/HORVU.MOREX.R3.1HG0069010/HORVU.MOREX.R3.1HG0079420/HORVU.MOREX.R3.1HG0082380/HORVU.MOREX.R3.1HG0090140/HORVU.MOREX.R3.1HG0094920/HORVU.MOREX.R3.2HG0120840/HORVU.MOREX.R3.2HG0153800/HORVU.MOREX.R3.2HG0154110/HORVU.MOREX.R3.2HG0160790/HORVU.MOREX.R3.2HG0194630/HORVU.MOREX.R3.2HG0205740/HORVU.MOREX.R3.2HG0208900/HORVU.MOREX.R3.3HG0285860/HORVU.MOR…	7.19
	GO:0016740	transferase activity	MF	197/1973	1741/24082	1.47679e-06	0.00185594	197	HORVU.MOREX.R3.1HG0008140/HORVU.MOREX.R3.1HG0016450/HORVU.MOREX.R3.1HG0019260/HORVU.MOREX.R3.1HG0021360/HORVU.MOREX.R3.1HG0064900/HORVU.MOREX.R3.1HG0076630/HORVU.MOREX.R3.1HG0090950/HORVU.MOREX.R3.1HG0092020/HORVU.MOREX.R3.2HG0110000/HORVU.MOREX.R3.2HG0159540/HORVU.MOREX.R3.2HG0176030/HORVU.MOREX.R3.2HG0196170/HORVU.MOREX.R3.2HG0201420/HORVU.MOREX.R3.3HG0221240/HORVU.MOREX.R3.3HG0233990/HORVU.MOR…	5.83			GO:0030414	peptidase inhibitor activity	MF	15/1239	64/24082	6.35766e-07	0.00116776	15	HORVU.MOREX.R3.1HG0066680/HORVU.MOREX.R3.2HG0116360/HORVU.MOREX.R3.2HG0122530/HORVU.MOREX.R3.2HG0183360/HORVU.MOREX.R3.2HG0214960/HORVU.MOREX.R3.3HG0230270/HORVU.MOREX.R3.3HG0234040/HORVU.MOREX.R3.3HG0287360/HORVU.MOREX.R3.3HG0309490/HORVU.MOREX.R3.4HG0342810/HORVU.MOREX.R3.4HG0409620/HORVU.MOREX.R3.4HG0409660/HORVU.MOREX.R3.7HG0648800/HORVU.MOREX.R3.7HG0663130/HORVU.MOREX.R3.7HG0710790	6.2
	GO:0005506	iron ion binding	MF	21/1973	89/24082	7.7225e-06	0.00882286	21	HORVU.MOREX.R3.1HG0023950/HORVU.MOREX.R3.1HG0052290/HORVU.MOREX.R3.1HG0082120/HORVU.MOREX.R3.1HG0090010/HORVU.MOREX.R3.2HG0150820/HORVU.MOREX.R3.4HG0402920/HORVU.MOREX.R3.5HG0482310/HORVU.MOREX.R3.6HG0579680/HORVU.MOREX.R3.6HG0615200/HORVU.MOREX.R3.6HG0628680/HORVU.MOREX.R3.7HG0741770/HORVU.MOREX.R3.2HG0181330/HORVU.MOREX.R3.2HG0181370/HORVU.MOREX.R3.3HG0225930/HORVU.MOREX.R3.3HG0286640/HORVU.MOR…	5.11			GO:0015066	alpha-amylase inhibitor activity	MF	5/1239	6/24082	2.05475e-06	0.00235883	5	HORVU.MOREX.R3.2HG0183360/HORVU.MOREX.R3.2HG0212810/HORVU.MOREX.R3.4HG0409620/HORVU.MOREX.R3.4HG0409660/HORVU.MOREX.R3.7HG0663130	5.69
													GO:0045735	nutrient reservoir activity	MF	9/1239	30/24082	1.31431e-05	0.0134117	9	HORVU.MOREX.R3.1HG0000780/HORVU.MOREX.R3.1HG0000800/HORVU.MOREX.R3.1HG0000810/HORVU.MOREX.R3.1HG0001420/HORVU.MOREX.R3.1HG0068040/HORVU.MOREX.R3.4HG0342810/HORVU.MOREX.R3.5HG0420100/HORVU.MOREX.R3.5HG0420110/HORVU.MOREX.R3.7HG0639310	4.88
	GO:0016021	integral component of membrane	CC	445/1973	4016/24082	1.13454e-12	7.12911e-09	445	HORVU.MOREX.R3.1HG0016450/HORVU.MOREX.R3.1HG0018260/HORVU.MOREX.R3.1HG0019650/HORVU.MOREX.R3.1HG0030290/HORVU.MOREX.R3.1HG0044070/HORVU.MOREX.R3.1HG0046460/HORVU.MOREX.R3.1HG0054070/HORVU.MOREX.R3.1HG0055640/HORVU.MOREX.R3.1HG0064390/HORVU.MOREX.R3.1HG0064890/HORVU.MOREX.R3.1HG0064900/HORVU.MOREX.R3.1HG0064910/HORVU.MOREX.R3.1HG0066620/HORVU.MOREX.R3.1HG0068450/HORVU.MOREX.R3.1HG0068480/HORVU.MOR…	11.95			GO:0008017	microtubule binding	MF	18/1239	114/24082	2.06564e-05	0.0158089	18	HORVU.MOREX.R3.1HG0076800/HORVU.MOREX.R3.2HG0184670/HORVU.MOREX.R3.2HG0199160/HORVU.MOREX.R3.3HG0219790/HORVU.MOREX.R3.3HG0254260/HORVU.MOREX.R3.4HG0337950/HORVU.MOREX.R3.4HG0383280/HORVU.MOREX.R3.4HG0396310/HORVU.MOREX.R3.5HG0472420/HORVU.MOREX.R3.5HG0485760/HORVU.MOREX.R3.5HG0498300/HORVU.MOREX.R3.6HG0599140/HORVU.MOREX.R3.6HG0616070/HORVU.MOREX.R3.6HG0619820/HORVU.MOREX.R3.7HG0663060/HORVU.MOR…	4.68
	GO:0005874	microtubule	CC	21/1973	93/24082	1.59452e-05	0.0154145	21	HORVU.MOREX.R3.1HG0066260/HORVU.MOREX.R3.1HG0069570/HORVU.MOREX.R3.2HG0132170/HORVU.MOREX.R3.2HG0169240/HORVU.MOREX.R3.2HG0184670/HORVU.MOREX.R3.3HG0219790/HORVU.MOREX.R3.3HG0254260/HORVU.MOREX.R3.3HG0290240/HORVU.MOREX.R3.3HG0295580/HORVU.MOREX.R3.4HG0337950/HORVU.MOREX.R3.4HG0338800/HORVU.MOREX.R3.4HG0383280/HORVU.MOREX.R3.5HG0468240/HORVU.MOREX.R3.5HG0472420/HORVU.MOREX.R3.5HG0485760/HORVU.MOR…	4.8			GO:0008810	cellulase activity	MF	7/1239	20/24082	4.0234e-05	0.0246337	7	HORVU.MOREX.R3.1HG0080690/HORVU.MOREX.R3.3HG0246790/HORVU.MOREX.R3.4HG0340370/HORVU.MOREX.R3.5HG0499440/HORVU.MOREX.R3.6HG0560140/HORVU.MOREX.R3.6HG0616240/HORVU.MOREX.R3.7HG0669790	4.4
	GO:0005794	Golgi apparatus	CC	45/1973	297/24082	4.47305e-05	0.0330674	45	HORVU.MOREX.R3.1HG0064900/HORVU.MOREX.R3.1HG0084320/HORVU.MOREX.R3.3HG0221240/HORVU.MOREX.R3.4HG0406980/HORVU.MOREX.R3.7HG0646880/HORVU.MOREX.R3.7HG0674710/HORVU.MOREX.R3.7HG0677450/HORVU.MOREX.R3.1HG0013800/HORVU.MOREX.R3.1HG0035400/HORVU.MOREX.R3.1HG0061710/HORVU.MOREX.R3.1HG0081410/HORVU.MOREX.R3.2HG0127370/HORVU.MOREX.R3.2HG0165730/HORVU.MOREX.R3.2HG0182000/HORVU.MOREX.R3.2HG0183880/HORVU.MOR…	4.35			GO:0016798	hydrolase activity, acting on glycosyl bonds	MF	32/1239	292/24082	4.87522e-05	0.0279835	32	HORVU.MOREX.R3.1HG0046150/HORVU.MOREX.R3.1HG0063630/HORVU.MOREX.R3.2HG0175990/HORVU.MOREX.R3.3HG0319530/HORVU.MOREX.R3.4HG0358980/HORVU.MOREX.R3.4HG0412200/HORVU.MOREX.R3.4HG0415130/HORVU.MOREX.R3.4HG0417260/HORVU.MOREX.R3.5HG0466440/HORVU.MOREX.R3.1HG0040950/HORVU.MOREX.R3.1HG0052220/HORVU.MOREX.R3.1HG0069260/HORVU.MOREX.R3.1HG0079930/HORVU.MOREX.R3.1HG0080690/HORVU.MOREX.R3.1HG0087620/HORVU.MOR…	4.31
													GO:0016846	carbon-sulfur lyase activity	MF	4/1239	6/24082	9.62164e-05	0.0401656	4	HORVU.MOREX.R3.5HG0478950/HORVU.MOREX.R3.1HG0026420/HORVU.MOREX.R3.3HG0233880/HORVU.MOREX.R3.3HG0285150	4.02

## Sheet: Heat-1-5-leaf-head
Sample	GO ID	GO Term	Ontology	Definition	GeneRatio	BgRatio	Pvalues	FDR	Counts	Genes	logPvalues		Sample	GO ID	GO Term	Ontology	Definition	GeneRatio	BgRatio	Pvalues	FDR	Counts	Genes	logPvalues
GP-1D-FL	GO:0006457	protein folding	BP	The process of assisting in the covalent and noncovalent assembly of single chain polypeptides or multisubunit complexes into the correct tertiary structure.	25/1084	132/24082	9.56863e-10	1.02084e-05	25	HORVU.MOREX.R3.1HG0032990/HORVU.MOREX.R3.1HG0040610/HORVU.MOREX.R3.1HG0057040/HORVU.MOREX.R3.1HG0080590/HORVU.MOREX.R3.2HG0099870/HORVU.MOREX.R3.2HG0102500/HORVU.MOREX.R3.2HG0119860/HORVU.MOREX.R3.2HG0168610/HORVU.MOREX.R3.3HG0306130/HORVU.MOREX.R3.4HG0331420/HORVU.MOREX.R3.4HG0389360/HORVU.MOREX.R3.4HG0389370/HORVU.MOREX.R3.4HG0407100/HORVU.MOREX.R3.4HG0416940/HORVU.MOREX.R3.5HG0480620/HORVU.MOR…	9.02		OT-1D-FL	GO:0009408	response to heat	BP	Any process that results in a change in state or activity of a cell or an organism (in terms of movement, secretion, enzyme production, gene expression, etc.) as a result of a heat stimulus, a temperature stimulus above the optimal temperature for that organism.	17/1119	49/24082	3.09191e-11	3.04934e-07	17	HORVU.MOREX.R3.2HG0168610/HORVU.MOREX.R3.4HG0389360/HORVU.MOREX.R3.4HG0389370/HORVU.MOREX.R3.4HG0392240/HORVU.MOREX.R3.4HG0396100/HORVU.MOREX.R3.4HG0418530/HORVU.MOREX.R3.5HG0456050/HORVU.MOREX.R3.5HG0486440/HORVU.MOREX.R3.5HG0489830/HORVU.MOREX.R3.5HG0508270/HORVU.MOREX.R3.6HG0552250/HORVU.MOREX.R3.6HG0568470/HORVU.MOREX.R3.7HG0669480/HORVU.MOREX.R3.7HG0714970/HORVU.MOREX.R3.7HG0732330/HORVU.MOR…	10.51
	GO:0009408	response to heat	BP	Any process that results in a change in state or activity of a cell or an organism (in terms of movement, secretion, enzyme production, gene expression, etc.) as a result of a heat stimulus, a temperature stimulus above the optimal temperature for that organism.	15/1084	49/24082	2.14075e-09	1.14194e-05	15	HORVU.MOREX.R3.2HG0168610/HORVU.MOREX.R3.2HG0170930/HORVU.MOREX.R3.4HG0389360/HORVU.MOREX.R3.4HG0389370/HORVU.MOREX.R3.4HG0392240/HORVU.MOREX.R3.4HG0396100/HORVU.MOREX.R3.4HG0418530/HORVU.MOREX.R3.5HG0486440/HORVU.MOREX.R3.5HG0489830/HORVU.MOREX.R3.5HG0517090/HORVU.MOREX.R3.6HG0552250/HORVU.MOREX.R3.6HG0616950/HORVU.MOREX.R3.7HG0669480/HORVU.MOREX.R3.7HG0714970/HORVU.MOREX.R3.7HG0732330	8.67			GO:0006869	lipid transport	BP	The directed movement of lipids into, out of or within a cell, or between cells, by means of some agent such as a transporter or pore. Lipids are compounds soluble in an organic solvent but not, or sparingly, in an aqueous solvent.	15/1119	57/24082	3.2532e-08	0.000106947	15	HORVU.MOREX.R3.5HG0464400/HORVU.MOREX.R3.1HG0048880/HORVU.MOREX.R3.1HG0083720/HORVU.MOREX.R3.2HG0198690/HORVU.MOREX.R3.2HG0198710/HORVU.MOREX.R3.3HG0227360/HORVU.MOREX.R3.3HG0227370/HORVU.MOREX.R3.3HG0227390/HORVU.MOREX.R3.3HG0227400/HORVU.MOREX.R3.3HG0227420/HORVU.MOREX.R3.3HG0297690/HORVU.MOREX.R3.4HG0352470/HORVU.MOREX.R3.4HG0352480/HORVU.MOREX.R3.5HG0524000/HORVU.MOREX.R3.6HG0604610	7.49
	GO:0055085	transmembrane transport	BP	The process in which a solute is transported across a lipid bilayer, from one side of a membrane to the other.	76/1084	874/24082	3.1856e-08	0.000113286	76	HORVU.MOREX.R3.1HG0005590/HORVU.MOREX.R3.1HG0047250/HORVU.MOREX.R3.1HG0049580/HORVU.MOREX.R3.2HG0105020/HORVU.MOREX.R3.2HG0144230/HORVU.MOREX.R3.2HG0198180/HORVU.MOREX.R3.3HG0255230/HORVU.MOREX.R3.3HG0285940/HORVU.MOREX.R3.3HG0292100/HORVU.MOREX.R3.3HG0301710/HORVU.MOREX.R3.4HG0344730/HORVU.MOREX.R3.6HG0567010/HORVU.MOREX.R3.6HG0606680/HORVU.MOREX.R3.7HG0671320/HORVU.MOREX.R3.7HG0711310/HORVU.MOR…	7.5			GO:0009651	response to salt stress	BP	Any process that results in a change in state or activity of a cell or an organism (in terms of movement, secretion, enzyme production, gene expression, etc.) as a result of a stimulus indicating an increase or decrease in the concentration of salt (particularly but not exclusively sodium and chloride ions) in the environment.	16/1119	71/24082	1.21762e-07	0.000240171	16	HORVU.MOREX.R3.1HG0057610/HORVU.MOREX.R3.3HG0294880/HORVU.MOREX.R3.4HG0339340/HORVU.MOREX.R3.4HG0389360/HORVU.MOREX.R3.4HG0389370/HORVU.MOREX.R3.5HG0504320/HORVU.MOREX.R3.5HG0508270/HORVU.MOREX.R3.6HG0552250/HORVU.MOREX.R3.6HG0601410/HORVU.MOREX.R3.2HG0185380/HORVU.MOREX.R3.3HG0286930/HORVU.MOREX.R3.5HG0482310/HORVU.MOREX.R3.6HG0619890/HORVU.MOREX.R3.6HG0628680/HORVU.MOREX.R3.7HG0663690/HORVU.MOR…	6.91
	GO:0006782	protoporphyrinogen IX biosynthetic process	BP	The chemical reactions and pathways resulting in the formation of protoporphyrinogen IX.	6/1084	13/24082	1.07179e-05	0.0142932	6	HORVU.MOREX.R3.3HG0273280/HORVU.MOREX.R3.5HG0429630/HORVU.MOREX.R3.6HG0556720/HORVU.MOREX.R3.6HG0567520/HORVU.MOREX.R3.6HG0591920/HORVU.MOREX.R3.7HG0726690	4.97			GO:0006457	protein folding	BP	The process of assisting in the covalent and noncovalent assembly of single chain polypeptides or multisubunit complexes into the correct tertiary structure.	22/1119	132/24082	1.83934e-07	0.000302335	22	HORVU.MOREX.R3.1HG0032990/HORVU.MOREX.R3.1HG0040610/HORVU.MOREX.R3.1HG0057040/HORVU.MOREX.R3.1HG0080590/HORVU.MOREX.R3.2HG0119860/HORVU.MOREX.R3.2HG0168610/HORVU.MOREX.R3.3HG0306130/HORVU.MOREX.R3.4HG0389360/HORVU.MOREX.R3.4HG0389370/HORVU.MOREX.R3.4HG0416940/HORVU.MOREX.R3.5HG0456050/HORVU.MOREX.R3.5HG0480620/HORVU.MOREX.R3.5HG0488480/HORVU.MOREX.R3.5HG0496010/HORVU.MOREX.R3.6HG0552250/HORVU.MOR…	6.74
	GO:0042026	protein refolding	BP	The process carried out by a cell that restores the biological activity of an unfolded or misfolded protein, using helper proteins such as chaperones.	7/1084	20/24082	1.69882e-05	0.0201378	7	HORVU.MOREX.R3.1HG0040610/HORVU.MOREX.R3.1HG0080590/HORVU.MOREX.R3.2HG0102500/HORVU.MOREX.R3.4HG0387610/HORVU.MOREX.R3.4HG0407100/HORVU.MOREX.R3.4HG0418530/HORVU.MOREX.R3.7HG0639380	4.77			GO:0034440	lipid oxidation	BP	The removal of one or more electrons from a lipid, with or without the concomitant removal of a proton or protons, by reaction with an electron-accepting substance, by addition of oxygen or by removal of hydrogen.	5/1119	7/24082	4.16934e-06	0.00411194	5	HORVU.MOREX.R3.2HG0206820/HORVU.MOREX.R3.2HG0206860/HORVU.MOREX.R3.4HG0335800/HORVU.MOREX.R3.5HG0420500/HORVU.MOREX.R3.6HG0573420	5.38
														GO:0050832	defense response to fungus	BP	Reactions triggered in response to the presence of a fungus that act to protect the cell or organism.	12/1119	53/24082	4.35253e-06	0.00357717	12	HORVU.MOREX.R3.4HG0335650/HORVU.MOREX.R3.4HG0418170/HORVU.MOREX.R3.1HG0034380/HORVU.MOREX.R3.1HG0054950/HORVU.MOREX.R3.2HG0107970/HORVU.MOREX.R3.2HG0188200/HORVU.MOREX.R3.3HG0281620/HORVU.MOREX.R3.3HG0319100/HORVU.MOREX.R3.3HG0326880/HORVU.MOREX.R3.5HG0423130/HORVU.MOREX.R3.5HG0441760/HORVU.MOREX.R3.6HG0619890	5.36
	GO:0016887	ATP hydrolysis activity	MF	Catalysis of the reaction: ATP + H2O = ADP + H+ Pi. ATP hydrolysis is used in some reactions as an energy source, for example to catalyze a reaction or drive transport against a concentration gradient.	43/1084	391/24082	6.85979e-08	0.000182961	43	HORVU.MOREX.R3.1HG0028320/HORVU.MOREX.R3.1HG0032990/HORVU.MOREX.R3.1HG0040610/HORVU.MOREX.R3.1HG0057040/HORVU.MOREX.R3.1HG0073350/HORVU.MOREX.R3.1HG0077030/HORVU.MOREX.R3.1HG0080590/HORVU.MOREX.R3.2HG0099870/HORVU.MOREX.R3.2HG0102500/HORVU.MOREX.R3.2HG0119860/HORVU.MOREX.R3.2HG0173350/HORVU.MOREX.R3.2HG0176790/HORVU.MOREX.R3.3HG0257460/HORVU.MOREX.R3.3HG0285940/HORVU.MOREX.R3.3HG0288370/HORVU.MOR…	7.16			GO:0042026	protein refolding	BP	The process carried out by a cell that restores the biological activity of an unfolded or misfolded protein, using helper proteins such as chaperones.	7/1119	20/24082	2.08737e-05	0.0137242	7	HORVU.MOREX.R3.1HG0040610/HORVU.MOREX.R3.1HG0080590/HORVU.MOREX.R3.4HG0387610/HORVU.MOREX.R3.4HG0418530/HORVU.MOREX.R3.6HG0568470/HORVU.MOREX.R3.7HG0639380/HORVU.MOREX.R3.4HG0387870	4.68
	GO:0051082	unfolded protein binding	MF	Binding to an unfolded protein.	15/1084	81/24082	2.86718e-06	0.00509813	15	HORVU.MOREX.R3.1HG0032990/HORVU.MOREX.R3.1HG0057040/HORVU.MOREX.R3.2HG0099870/HORVU.MOREX.R3.4HG0387610/HORVU.MOREX.R3.4HG0389360/HORVU.MOREX.R3.4HG0389370/HORVU.MOREX.R3.4HG0416940/HORVU.MOREX.R3.5HG0480620/HORVU.MOREX.R3.5HG0488480/HORVU.MOREX.R3.5HG0517090/HORVU.MOREX.R3.6HG0552250/HORVU.MOREX.R3.6HG0593790/HORVU.MOREX.R3.6HG0620920/HORVU.MOREX.R3.7HG0661950/HORVU.MOREX.R3.7HG0678460	5.54			GO:0042542	response to hydrogen peroxide	BP	Any process that results in a change in state or activity of a cell or an organism (in terms of movement, secretion, enzyme production, gene expression, etc.) as a result of a hydrogen peroxide (H2O2) stimulus.	6/1119	16/24082	5.31958e-05	0.0291464	6	HORVU.MOREX.R3.4HG0389360/HORVU.MOREX.R3.4HG0389370/HORVU.MOREX.R3.6HG0552250/HORVU.MOREX.R3.2HG0176200/HORVU.MOREX.R3.6HG0545480/HORVU.MOREX.R3.6HG0619890	4.27
	GO:0022857	transmembrane transporter activity	MF	Enables the transfer of a substance, usually a specific substance or a group of related substances, from one side of a membrane to the other.	40/1084	423/24082	8.7089e-06	0.0132731	40	HORVU.MOREX.R3.1HG0005590/HORVU.MOREX.R3.1HG0047250/HORVU.MOREX.R3.2HG0144230/HORVU.MOREX.R3.2HG0198180/HORVU.MOREX.R3.3HG0301710/HORVU.MOREX.R3.4HG0344730/HORVU.MOREX.R3.6HG0606680/HORVU.MOREX.R3.7HG0738140/HORVU.MOREX.R3.1HG0041630/HORVU.MOREX.R3.1HG0091860/HORVU.MOREX.R3.2HG0131150/HORVU.MOREX.R3.2HG0139560/HORVU.MOREX.R3.2HG0172640/HORVU.MOREX.R3.2HG0183300/HORVU.MOREX.R3.2HG0189010/HORVU.MOR…	5.06
														GO:0046982	protein heterodimerization activity	MF	Binding to a nonidentical protein to form a heterodimer.	31/1119	243/24082	3.62278e-07	0.000510414	31	HORVU.MOREX.R3.2HG0168610/HORVU.MOREX.R3.2HG0201640/HORVU.MOREX.R3.3HG0280300/HORVU.MOREX.R3.3HG0297940/HORVU.MOREX.R3.1HG0006610/HORVU.MOREX.R3.1HG0023620/HORVU.MOREX.R3.1HG0036930/HORVU.MOREX.R3.1HG0060320/HORVU.MOREX.R3.1HG0060340/HORVU.MOREX.R3.1HG0073160/HORVU.MOREX.R3.1HG0074500/HORVU.MOREX.R3.1HG0075230/HORVU.MOREX.R3.1HG0080230/HORVU.MOREX.R3.1HG0080770/HORVU.MOREX.R3.1HG0080780/HORVU.MOR…	6.44
	GO:0009507	chloroplast	CC	A chlorophyll-containing plastid with thylakoids organized into grana and frets, or stroma thylakoids, and embedded in a stroma.	65/1084	743/24082	2.60332e-07	0.000555475	65	HORVU.MOREX.R3.1HG0042100/HORVU.MOREX.R3.1HG0046280/HORVU.MOREX.R3.1HG0055820/HORVU.MOREX.R3.1HG0063530/HORVU.MOREX.R3.1HG0078270/HORVU.MOREX.R3.2HG0149860/HORVU.MOREX.R3.2HG0152170/HORVU.MOREX.R3.2HG0154120/HORVU.MOREX.R3.2HG0160570/HORVU.MOREX.R3.2HG0166260/HORVU.MOREX.R3.2HG0168610/HORVU.MOREX.R3.2HG0171180/HORVU.MOREX.R3.2HG0199130/HORVU.MOREX.R3.2HG0217620/HORVU.MOREX.R3.3HG0231040/HORVU.MOR…	6.58			GO:0051087	chaperone binding	MF	Binding to a chaperone protein, a class of proteins that bind to nascent or unfolded polypeptides and ensure correct folding or transport.	9/1119	26/24082	1.49212e-06	0.00163508	9	HORVU.MOREX.R3.1HG0057040/HORVU.MOREX.R3.2HG0168610/HORVU.MOREX.R3.4HG0418350/HORVU.MOREX.R3.5HG0480620/HORVU.MOREX.R3.6HG0593790/HORVU.MOREX.R3.6HG0609940/HORVU.MOREX.R3.7HG0661950/HORVU.MOREX.R3.3HG0298330/HORVU.MOREX.R3.7HG0686900	5.83
	GO:0000427	plastid-encoded plastid RNA polymerase complex	CC	An RNA polymerase complex containing polypeptides encoded by the plastid genome. Plastid-encoded DNA-directed RNA polymerases resemble eubacterial multisubunit RNA polymerases, with a core composed of alpha, beta, and beta-prime subunits. Some forms contain multiple additional subunits. An additional sigma factor subunit is required for promoter recognition.	5/1084	9/24082	1.9825e-05	0.0211505	5	HORVU.MOREX.R3.2HG0097190/HORVU.MOREX.R3.3HG0291820/HORVU.MOREX.R3.3HG0305180/HORVU.MOREX.R3.4HG0392240/HORVU.MOREX.R3.5HG0464810	4.7			GO:0051082	unfolded protein binding	MF	Binding to an unfolded protein.	15/1119	81/24082	4.22179e-06	0.00378515	15	HORVU.MOREX.R3.1HG0032990/HORVU.MOREX.R3.1HG0057040/HORVU.MOREX.R3.4HG0387610/HORVU.MOREX.R3.4HG0389360/HORVU.MOREX.R3.4HG0389370/HORVU.MOREX.R3.4HG0416940/HORVU.MOREX.R3.5HG0456050/HORVU.MOREX.R3.5HG0480620/HORVU.MOREX.R3.5HG0488480/HORVU.MOREX.R3.6HG0552250/HORVU.MOREX.R3.6HG0593790/HORVU.MOREX.R3.7HG0661950/HORVU.MOREX.R3.3HG0298330/HORVU.MOREX.R3.4HG0387870/HORVU.MOREX.R3.5HG0529100	5.37
														GO:0016491	oxidoreductase activity	MF	Catalysis of an oxidation-reduction (redox) reaction, a reversible chemical reaction in which the oxidation state of an atom or atoms within a molecule is altered. One substrate acts as a hydrogen or electron donor and becomes oxidized, while the other acts as hydrogen or electron acceptor and becomes reduced.	85/1119	1141/24082	1.18571e-05	0.00835273	85	HORVU.MOREX.R3.1HG0021970/HORVU.MOREX.R3.1HG0056730/HORVU.MOREX.R3.1HG0083970/HORVU.MOREX.R3.1HG0084700/HORVU.MOREX.R3.1HG0094920/HORVU.MOREX.R3.2HG0153470/HORVU.MOREX.R3.2HG0171730/HORVU.MOREX.R3.2HG0171740/HORVU.MOREX.R3.3HG0225930/HORVU.MOREX.R3.3HG0267230/HORVU.MOREX.R3.3HG0295840/HORVU.MOREX.R3.4HG0380840/HORVU.MOREX.R3.4HG0392430/HORVU.MOREX.R3.4HG0409770/HORVU.MOREX.R3.5HG0426480/HORVU.MOR…	4.93
														GO:0043621	protein self-association	MF	Binding to a domain within the same polypeptide.	8/1119	29/24082	3.79672e-05	0.0220262	8	HORVU.MOREX.R3.2HG0168610/HORVU.MOREX.R3.4HG0389360/HORVU.MOREX.R3.4HG0389370/HORVU.MOREX.R3.4HG0392240/HORVU.MOREX.R3.6HG0552250/HORVU.MOREX.R3.6HG0593790/HORVU.MOREX.R3.6HG0618180/HORVU.MOREX.R3.1HG0020270	4.42
														GO:0004664	prephenate dehydratase activity	MF	Catalysis of the reaction: prephenate = phenylpyruvate + H2O + CO2.	4/1119	6/24082	6.45142e-05	0.0334874	4	HORVU.MOREX.R3.4HG0385730/HORVU.MOREX.R3.5HG0507470/HORVU.MOREX.R3.2HG0165450/HORVU.MOREX.R3.2HG0165490	4.19
														GO:0000786	nucleosome	CC	A complex comprised of DNA wound around a multisubunit core and associated proteins, which forms the primary packing unit of DNA into higher order structures.	29/1119	204/24082	8.36471e-08	0.000206239	29	HORVU.MOREX.R3.2HG0201640/HORVU.MOREX.R3.1HG0006610/HORVU.MOREX.R3.1HG0023620/HORVU.MOREX.R3.1HG0036930/HORVU.MOREX.R3.1HG0060320/HORVU.MOREX.R3.1HG0060340/HORVU.MOREX.R3.1HG0073160/HORVU.MOREX.R3.1HG0074500/HORVU.MOREX.R3.1HG0075230/HORVU.MOREX.R3.1HG0080230/HORVU.MOREX.R3.1HG0080770/HORVU.MOREX.R3.1HG0080780/HORVU.MOREX.R3.2HG0185840/HORVU.MOREX.R3.2HG0186680/HORVU.MOREX.R3.2HG0190230/HORVU.MOR…	7.08
														GO:0009570	chloroplast stroma	CC	The space enclosed by the double membrane of a chloroplast but excluding the thylakoid space. It contains DNA, ribosomes and some temporary products of photosynthesis.	17/1119	103/24082	5.11099e-06	0.0038774	17	HORVU.MOREX.R3.2HG0152170/HORVU.MOREX.R3.2HG0168610/HORVU.MOREX.R3.3HG0284890/HORVU.MOREX.R3.4HG0357420/HORVU.MOREX.R3.4HG0385730/HORVU.MOREX.R3.5HG0444900/HORVU.MOREX.R3.5HG0480620/HORVU.MOREX.R3.5HG0488480/HORVU.MOREX.R3.5HG0507470/HORVU.MOREX.R3.6HG0593790/HORVU.MOREX.R3.7HG0704400/HORVU.MOREX.R3.7HG0728850/HORVU.MOREX.R3.2HG0165490/HORVU.MOREX.R3.3HG0307490/HORVU.MOREX.R3.3HG0320900/HORVU.MOR…	5.29
														GO:0000427	plastid-encoded plastid RNA polymerase complex	CC	An RNA polymerase complex containing polypeptides encoded by the plastid genome. Plastid-encoded DNA-directed RNA polymerases resemble eubacterial multisubunit RNA polymerases, with a core composed of alpha, beta, and beta-prime subunits. Some forms contain multiple additional subunits. An additional sigma factor subunit is required for promoter recognition.	5/1119	9/24082	2.31293e-05	0.0142568	5	HORVU.MOREX.R3.2HG0097190/HORVU.MOREX.R3.3HG0291820/HORVU.MOREX.R3.3HG0305180/HORVU.MOREX.R3.4HG0392240/HORVU.MOREX.R3.5HG0464810	4.64
Sample	GO ID	GO Term	Ontology	Definition	GeneRatio	BgRatio	Pvalues	FDR	Counts	Genes	logPvalues		Sample	GO ID	GO Term	Ontology	Definition	GeneRatio	BgRatio	Pvalues	FDR	Counts	Genes	logPvalues
GP-1D-HD	GO:0005975	carbohydrate metabolic process	BP	The chemical reactions and pathways involving carbohydrates, any of a group of organic compounds based of the general formula Cx(H2O)y. Includes the formation of carbohydrate derivatives by the addition of a carbohydrate residue to another molecule.	83/1697	628/24082	2.15519e-08	3.96828e-05	83	HORVU.MOREX.R3.1HG0057350/HORVU.MOREX.R3.1HG0059470/HORVU.MOREX.R3.1HG0095170/HORVU.MOREX.R3.2HG0138320/HORVU.MOREX.R3.2HG0192890/HORVU.MOREX.R3.2HG0200390/HORVU.MOREX.R3.3HG0233820/HORVU.MOREX.R3.3HG0237880/HORVU.MOREX.R3.3HG0300580/HORVU.MOREX.R3.3HG0312880/HORVU.MOREX.R3.3HG0319530/HORVU.MOREX.R3.6HG0542030/HORVU.MOREX.R3.6HG0542040/HORVU.MOREX.R3.6HG0542050/HORVU.MOREX.R3.1HG0019680/HORVU.MOR…	7.67		OT-1D-HD	GO:0009408	response to heat	BP	Any process that results in a change in state or activity of a cell or an organism (in terms of movement, secretion, enzyme production, gene expression, etc.) as a result of a heat stimulus, a temperature stimulus above the optimal temperature for that organism.	8/251	49/24082	3.88456e-08	0.000121391	8	HORVU.MOREX.R3.2HG0170930/HORVU.MOREX.R3.4HG0389360/HORVU.MOREX.R3.4HG0389370/HORVU.MOREX.R3.4HG0392240/HORVU.MOREX.R3.4HG0396100/HORVU.MOREX.R3.6HG0552250/HORVU.MOREX.R3.7HG0669480/HORVU.MOREX.R3.6HG0545480	7.41
	GO:0010951	negative regulation of endopeptidase activity	BP	Any process that decreases the frequency, rate or extent of endopeptidase activity, the endohydrolysis of peptide bonds within proteins.	20/1697	79/24082	3.85114e-07	0.000531823	20	HORVU.MOREX.R3.1HG0066680/HORVU.MOREX.R3.2HG0122530/HORVU.MOREX.R3.2HG0122620/HORVU.MOREX.R3.3HG0222380/HORVU.MOREX.R3.3HG0309490/HORVU.MOREX.R3.5HG0527250/HORVU.MOREX.R3.2HG0116360/HORVU.MOREX.R3.2HG0183360/HORVU.MOREX.R3.2HG0212810/HORVU.MOREX.R3.2HG0214960/HORVU.MOREX.R3.2HG0215010/HORVU.MOREX.R3.3HG0230270/HORVU.MOREX.R3.3HG0287360/HORVU.MOREX.R3.3HG0323980/HORVU.MOREX.R3.4HG0342810/HORVU.MOR…	6.41			GO:0015979	photosynthesis	BP	The synthesis by organisms of organic chemical compounds, especially carbohydrates, from carbon dioxide (CO2) using energy obtained from light rather than from the oxidation of chemical compounds.	9/251	95/24082	6.77492e-07	0.00105857	9	HORVU.MOREX.R3.1HG0037500/HORVU.MOREX.R3.2HG0113330/HORVU.MOREX.R3.2HG0117630/HORVU.MOREX.R3.2HG0150570/HORVU.MOREX.R3.3HG0257850/HORVU.MOREX.R3.4HG0339670/HORVU.MOREX.R3.5HG0468970/HORVU.MOREX.R3.5HG0469020/HORVU.MOREX.R3.6HG0614700	6.17
	GO:0009737	response to abscisic acid	BP	Any process that results in a change in state or activity of a cell or an organism (in terms of movement, secretion, enzyme production, gene expression, etc.) as a result of an abscisic acid stimulus.	17/1697	78/24082	2.43112e-05	0.0157988	17	HORVU.MOREX.R3.1HG0049040/HORVU.MOREX.R3.1HG0061770/HORVU.MOREX.R3.1HG0066800/HORVU.MOREX.R3.2HG0099740/HORVU.MOREX.R3.3HG0286890/HORVU.MOREX.R3.3HG0294880/HORVU.MOREX.R3.4HG0341090/HORVU.MOREX.R3.6HG0569590/HORVU.MOREX.R3.6HG0602880/HORVU.MOREX.R3.7HG0674710/HORVU.MOREX.R3.7HG0714970/HORVU.MOREX.R3.1HG0053670/HORVU.MOREX.R3.3HG0300770/HORVU.MOREX.R3.4HG0386330/HORVU.MOREX.R3.4HG0401510/HORVU.MOR…	4.61			GO:0051259	protein complex oligomerization	BP	The process of creating protein oligomers, compounds composed of a small number, usually between three and ten, of component monomers; protein oligomers may be composed of different or identical monomers. Oligomers may be formed by the polymerization of a number of monomers or the depolymerization of a large protein polymer.	3/251	5/24082	1.10168e-05	0.00860675	3	HORVU.MOREX.R3.4HG0389360/HORVU.MOREX.R3.4HG0389370/HORVU.MOREX.R3.6HG0552250	4.96
	GO:0006260	DNA replication	BP	The cellular metabolic process in which a cell duplicates one or more molecules of DNA. DNA replication begins when specific sequences, known as origins of replication, are recognized and bound by initiation proteins, and ends when the original DNA molecule has been completely duplicated and the copies topologically separated. The unit of replication usually corresponds to the genome of the cell,…	17/1697	79/24082	2.89638e-05	0.0177767	17	HORVU.MOREX.R3.1HG0061220/HORVU.MOREX.R3.1HG0065100/HORVU.MOREX.R3.1HG0071300/HORVU.MOREX.R3.1HG0073980/HORVU.MOREX.R3.2HG0122420/HORVU.MOREX.R3.2HG0176310/HORVU.MOREX.R3.2HG0180580/HORVU.MOREX.R3.3HG0264800/HORVU.MOREX.R3.3HG0286720/HORVU.MOREX.R3.3HG0307010/HORVU.MOREX.R3.4HG0396660/HORVU.MOREX.R3.5HG0443530/HORVU.MOREX.R3.6HG0624620/HORVU.MOREX.R3.6HG0627010/HORVU.MOREX.R3.6HG0632980/HORVU.MOR…	4.54			GO:0042542	response to hydrogen peroxide	BP	Any process that results in a change in state or activity of a cell or an organism (in terms of movement, secretion, enzyme production, gene expression, etc.) as a result of a hydrogen peroxide (H2O2) stimulus.	4/251	16/24082	1.90021e-05	0.0098968	4	HORVU.MOREX.R3.4HG0389360/HORVU.MOREX.R3.4HG0389370/HORVU.MOREX.R3.6HG0552250/HORVU.MOREX.R3.6HG0545480	4.72
	GO:0005978	glycogen biosynthetic process	BP	The chemical reactions and pathways resulting in the formation of glycogen, a polydisperse, highly branched glucan composed of chains of D-glucose residues.	6/1697	12/24082	7.74092e-05	0.0388721	6	HORVU.MOREX.R3.1HG0092020/HORVU.MOREX.R3.2HG0165780/HORVU.MOREX.R3.2HG0170370/HORVU.MOREX.R3.5HG0471840/HORVU.MOREX.R3.5HG0525230/HORVU.MOREX.R3.7HG0696190	4.11			GO:0034440	lipid oxidation	BP	The removal of one or more electrons from a lipid, with or without the concomitant removal of a proton or protons, by reaction with an electron-accepting substance, by addition of oxygen or by removal of hydrogen.	3/251	7/24082	3.79661e-05	0.0148303	3	HORVU.MOREX.R3.2HG0206860/HORVU.MOREX.R3.5HG0420500/HORVU.MOREX.R3.6HG0573420	4.42
														GO:0010597	green leaf volatile biosynthetic process	BP	The chemical reactions and pathways resulting in the formation of volatile molecules emitted from green plants, such as hexenal, hexenol and hexenyl acetate, from linoleic acid or linolenic acid.	2/251	2/24082	0.000108205	0.0307395	2	HORVU.MOREX.R3.6HG0542940/HORVU.MOREX.R3.6HG0573420	3.97
	GO:0046982	protein heterodimerization activity	MF	Binding to a nonidentical protein to form a heterodimer.	112/1697	243/24082	1.35488e-63	7.48408e-60	112	HORVU.MOREX.R3.1HG0072890/HORVU.MOREX.R3.2HG0126410/HORVU.MOREX.R3.2HG0201640/HORVU.MOREX.R3.3HG0280300/HORVU.MOREX.R3.1HG0006610/HORVU.MOREX.R3.1HG0006650/HORVU.MOREX.R3.1HG0018390/HORVU.MOREX.R3.1HG0018430/HORVU.MOREX.R3.1HG0020900/HORVU.MOREX.R3.1HG0020910/HORVU.MOREX.R3.1HG0023610/HORVU.MOREX.R3.1HG0023620/HORVU.MOREX.R3.1HG0036930/HORVU.MOREX.R3.1HG0054500/HORVU.MOREX.R3.1HG0058640/HORVU.MOR…	62.87			GO:0019464	glycine decarboxylation via glycine cleavage system	BP	The chemical reactions and pathways resulting in the breakdown of glycine by oxidative cleavage to carbon dioxide, ammonia, and a methylene group, mediated by enzymes of the glycine cleavage complex.	2/251	2/24082	0.000108205	0.0375706	2	HORVU.MOREX.R3.6HG0571770/HORVU.MOREX.R3.6HG0616170	3.97
	GO:0003677	DNA binding	MF	Any molecular function by which a gene product interacts selectively and non-covalently with DNA (deoxyribonucleic acid).	212/1697	1982/24082	2.82166e-10	6.23451e-07	212	HORVU.MOREX.R3.1HG0066390/HORVU.MOREX.R3.1HG0083370/HORVU.MOREX.R3.1HG0090590/HORVU.MOREX.R3.2HG0111370/HORVU.MOREX.R3.2HG0181770/HORVU.MOREX.R3.2HG0185100/HORVU.MOREX.R3.2HG0191770/HORVU.MOREX.R3.2HG0192610/HORVU.MOREX.R3.2HG0198630/HORVU.MOREX.R3.2HG0201120/HORVU.MOREX.R3.2HG0201640/HORVU.MOREX.R3.2HG0210040/HORVU.MOREX.R3.3HG0236520/HORVU.MOREX.R3.3HG0282820/HORVU.MOREX.R3.3HG0285170/HORVU.MOR…	9.55			GO:0031408	oxylipin biosynthetic process	BP	The chemical reactions and pathways resulting in the formation of any oxylipin, any of a group of biologically active compounds formed by oxidative metabolism of polyunsaturated fatty acids.	4/251	25/24082	0.000122681	0.0319476	4	HORVU.MOREX.R3.1HG0056730/HORVU.MOREX.R3.2HG0206860/HORVU.MOREX.R3.5HG0420500/HORVU.MOREX.R3.6HG0573420	3.91
	GO:0030414	peptidase inhibitor activity	MF	Binds to and stops, prevents or reduces the activity of a peptidase, any enzyme that catalyzes the hydrolysis peptide bonds.	17/1697	64/24082	1.37269e-06	0.0015165	17	HORVU.MOREX.R3.1HG0066680/HORVU.MOREX.R3.2HG0122530/HORVU.MOREX.R3.2HG0122620/HORVU.MOREX.R3.3HG0222380/HORVU.MOREX.R3.3HG0309490/HORVU.MOREX.R3.5HG0527250/HORVU.MOREX.R3.2HG0116360/HORVU.MOREX.R3.2HG0183360/HORVU.MOREX.R3.2HG0214960/HORVU.MOREX.R3.2HG0215010/HORVU.MOREX.R3.3HG0230270/HORVU.MOREX.R3.3HG0287360/HORVU.MOREX.R3.4HG0342810/HORVU.MOREX.R3.4HG0409620/HORVU.MOREX.R3.4HG0409660/HORVU.MOR…	5.86
	GO:0015066	alpha-amylase inhibitor activity	MF	Binds to and stops, prevents or reduces the activity of alpha-amylase.	5/1697	6/24082	9.76131e-06	0.00770279	5	HORVU.MOREX.R3.2HG0183360/HORVU.MOREX.R3.2HG0212810/HORVU.MOREX.R3.4HG0409620/HORVU.MOREX.R3.4HG0409660/HORVU.MOREX.R3.7HG0663130	5.01			GO:0016491	oxidoreductase activity	MF	Catalysis of an oxidation-reduction (redox) reaction, a reversible chemical reaction in which the oxidation state of an atom or atoms within a molecule is altered. One substrate acts as a hydrogen or electron donor and becomes oxidized, while the other acts as hydrogen or electron acceptor and becomes reduced.	31/251	1141/24082	1.1145e-06	0.00116092	31	HORVU.MOREX.R3.1HG0018800/HORVU.MOREX.R3.1HG0056730/HORVU.MOREX.R3.2HG0120840/HORVU.MOREX.R3.2HG0171730/HORVU.MOREX.R3.3HG0301850/HORVU.MOREX.R3.7HG0654820/HORVU.MOREX.R3.1HG0021710/HORVU.MOREX.R3.2HG0101480/HORVU.MOREX.R3.2HG0108360/HORVU.MOREX.R3.2HG0130620/HORVU.MOREX.R3.2HG0153800/HORVU.MOREX.R3.2HG0153830/HORVU.MOREX.R3.2HG0206860/HORVU.MOREX.R3.3HG0232910/HORVU.MOREX.R3.3HG0255020/HORVU.MOR…	5.95
	GO:0016787	hydrolase activity	MF	Catalysis of the hydrolysis of various bonds, e.g. C-O, C-N, C-C, phosphoric anhydride bonds, etc. Hydrolase is the systematic name for any enzyme of EC class 3.	116/1697	1127/24082	2.30512e-05	0.0169774	116	HORVU.MOREX.R3.1HG0057350/HORVU.MOREX.R3.1HG0059470/HORVU.MOREX.R3.1HG0062680/HORVU.MOREX.R3.1HG0076400/HORVU.MOREX.R3.1HG0080140/HORVU.MOREX.R3.1HG0080890/HORVU.MOREX.R3.2HG0175970/HORVU.MOREX.R3.2HG0185460/HORVU.MOREX.R3.2HG0200390/HORVU.MOREX.R3.2HG0212990/HORVU.MOREX.R3.3HG0267730/HORVU.MOREX.R3.3HG0284030/HORVU.MOREX.R3.3HG0302180/HORVU.MOREX.R3.3HG0304230/HORVU.MOREX.R3.3HG0312880/HORVU.MOR…	4.64			GO:0043621	protein self-association	MF	Binding to a domain within the same polypeptide.	5/251	29/24082	1.144e-05	0.00714988	5	HORVU.MOREX.R3.4HG0389360/HORVU.MOREX.R3.4HG0389370/HORVU.MOREX.R3.4HG0392240/HORVU.MOREX.R3.6HG0552250/HORVU.MOREX.R3.6HG0618180	4.94
	GO:0045735	nutrient reservoir activity	MF	Functions in the storage of nutritious substrates.	10/1697	30/24082	2.38949e-05	0.0164988	10	HORVU.MOREX.R3.1HG0000780/HORVU.MOREX.R3.1HG0000800/HORVU.MOREX.R3.1HG0000810/HORVU.MOREX.R3.1HG0001110/HORVU.MOREX.R3.1HG0001420/HORVU.MOREX.R3.1HG0068040/HORVU.MOREX.R3.4HG0342810/HORVU.MOREX.R3.5HG0420100/HORVU.MOREX.R3.5HG0420110/HORVU.MOREX.R3.7HG0639310	4.62			GO:0047834	D-threo-aldose 1-dehydrogenase activity	MF	Catalysis of the reaction: a D-threo-aldose + NAD+ = a D-threo-aldono-1,5-lactone + NADH.	5/251	34/24082	2.56894e-05	0.0114683	5	HORVU.MOREX.R3.2HG0171730/HORVU.MOREX.R3.2HG0175580/HORVU.MOREX.R3.2HG0153800/HORVU.MOREX.R3.2HG0153830/HORVU.MOREX.R3.3HG0302080	4.59
	GO:0000786	nucleosome	CC	A complex comprised of DNA wound around a multisubunit core and associated proteins, which forms the primary packing unit of DNA into higher order structures.	113/1697	204/24082	1.7445e-75	1.92726e-71	113	HORVU.MOREX.R3.2HG0201640/HORVU.MOREX.R3.7HG0644480/HORVU.MOREX.R3.1HG0006610/HORVU.MOREX.R3.1HG0006650/HORVU.MOREX.R3.1HG0018390/HORVU.MOREX.R3.1HG0018430/HORVU.MOREX.R3.1HG0020900/HORVU.MOREX.R3.1HG0020910/HORVU.MOREX.R3.1HG0023610/HORVU.MOREX.R3.1HG0023620/HORVU.MOREX.R3.1HG0036930/HORVU.MOREX.R3.1HG0054500/HORVU.MOREX.R3.1HG0058640/HORVU.MOREX.R3.1HG0060260/HORVU.MOREX.R3.1HG0060270/HORVU.MOR…	74.76			GO:0005960	glycine cleavage complex	CC	A protein complex that catalyzes the reversible oxidation of glycine. In E. coli, it has four components: dihydrolipoamide dehydrogenase, glycine dehydrogenase (decarboxylating), lipoyl-GcvH-protein and aminomethyltransferase, also known as L, P, H, and T.	2/251	2/24082	0.000108205	0.0338135	2	HORVU.MOREX.R3.6HG0571770/HORVU.MOREX.R3.6HG0616170	3.97
	GO:0042555	MCM complex	CC	A hexameric protein complex required for the initiation and regulation of DNA replication.	5/1697	7/24082	3.21673e-05	0.0187038	5	HORVU.MOREX.R3.1HG0065100/HORVU.MOREX.R3.1HG0071300/HORVU.MOREX.R3.3HG0264800/HORVU.MOREX.R3.5HG0443530/HORVU.MOREX.R3.6HG0624620	4.49
	GO:0046658	anchored component of plasma membrane	CC	The component of the plasma membrane consisting of the gene products that are tethered to the membrane only by a covalently attached anchor, such as a lipid group, that is embedded in the membrane. Gene products with peptide sequences that are embedded in the membrane are excluded from this grouping.	17/1697	85/24082	7.73643e-05	0.0406995	17	HORVU.MOREX.R3.1HG0059470/HORVU.MOREX.R3.3HG0249400/HORVU.MOREX.R3.3HG0300580/HORVU.MOREX.R3.3HG0319530/HORVU.MOREX.R3.2HG0131600/HORVU.MOREX.R3.2HG0186770/HORVU.MOREX.R3.2HG0211020/HORVU.MOREX.R3.3HG0219940/HORVU.MOREX.R3.3HG0246030/HORVU.MOREX.R3.3HG0291150/HORVU.MOREX.R3.4HG0416550/HORVU.MOREX.R3.5HG0493200/HORVU.MOREX.R3.5HG0498820/HORVU.MOREX.R3.5HG0498960/HORVU.MOREX.R3.5HG0517640/HORVU.MOR…	4.11
Sample
GP-5D-FL													Sample	GO ID	GO Term	Ontology	Definition	GeneRatio	BgRatio	Pvalues	FDR	Counts	Genes	logPvalues
													OT-5D-FL	GO:0009408	response to heat	BP	Any process that results in a change in state or activity of a cell or an organism (in terms of movement, secretion, enzyme production, gene expression, etc.) as a result of a heat stimulus, a temperature stimulus above the optimal temperature for that organism.	18/973	49/24082	2.49462e-13	2.22628e-09	18	HORVU.MOREX.R3.2HG0168610/HORVU.MOREX.R3.2HG0170930/HORVU.MOREX.R3.2HG0181530/HORVU.MOREX.R3.4HG0389360/HORVU.MOREX.R3.4HG0389370/HORVU.MOREX.R3.4HG0392240/HORVU.MOREX.R3.4HG0396100/HORVU.MOREX.R3.4HG0418530/HORVU.MOREX.R3.5HG0489830/HORVU.MOREX.R3.5HG0508270/HORVU.MOREX.R3.6HG0568470/HORVU.MOREX.R3.6HG0616950/HORVU.MOREX.R3.7HG0669480/HORVU.MOREX.R3.7HG0714970/HORVU.MOREX.R3.7HG0732330/HORVU.MOR…	12.6
														GO:0009651	response to salt stress	BP	Any process that results in a change in state or activity of a cell or an organism (in terms of movement, secretion, enzyme production, gene expression, etc.) as a result of a stimulus indicating an increase or decrease in the concentration of salt (particularly but not exclusively sodium and chloride ions) in the environment.	13/973	71/24082	4.65992e-06	0.00831733	13	HORVU.MOREX.R3.1HG0057610/HORVU.MOREX.R3.3HG0294880/HORVU.MOREX.R3.4HG0339340/HORVU.MOREX.R3.4HG0389360/HORVU.MOREX.R3.4HG0389370/HORVU.MOREX.R3.5HG0504320/HORVU.MOREX.R3.5HG0508270/HORVU.MOREX.R3.6HG0601410/HORVU.MOREX.R3.3HG0286930/HORVU.MOREX.R3.5HG0482310/HORVU.MOREX.R3.6HG0554840/HORVU.MOREX.R3.6HG0619890/HORVU.MOREX.R3.7HG0746770	5.33
														GO:0006457	protein folding	BP	The process of assisting in the covalent and noncovalent assembly of single chain polypeptides or multisubunit complexes into the correct tertiary structure.	18/973	132/24082	6.28797e-06	0.00801656	18	HORVU.MOREX.R3.1HG0032990/HORVU.MOREX.R3.1HG0040610/HORVU.MOREX.R3.2HG0099870/HORVU.MOREX.R3.2HG0119860/HORVU.MOREX.R3.2HG0168610/HORVU.MOREX.R3.4HG0389360/HORVU.MOREX.R3.4HG0389370/HORVU.MOREX.R3.4HG0416940/HORVU.MOREX.R3.5HG0488480/HORVU.MOREX.R3.5HG0537290/HORVU.MOREX.R3.6HG0593790/HORVU.MOREX.R3.7HG0661950/HORVU.MOREX.R3.7HG0669480/HORVU.MOREX.R3.7HG0689490/HORVU.MOREX.R3.1HG0066870/HORVU.MOR…	5.2
														GO:0055085	transmembrane transport	BP	The process in which a solute is transported across a lipid bilayer, from one side of a membrane to the other.	63/973	874/24082	6.87991e-06	0.00767482	63	HORVU.MOREX.R3.1HG0047250/HORVU.MOREX.R3.1HG0064910/HORVU.MOREX.R3.1HG0076600/HORVU.MOREX.R3.2HG0105020/HORVU.MOREX.R3.2HG0179560/HORVU.MOREX.R3.2HG0191460/HORVU.MOREX.R3.3HG0291400/HORVU.MOREX.R3.3HG0299080/HORVU.MOREX.R3.4HG0344730/HORVU.MOREX.R3.5HG0478050/HORVU.MOREX.R3.6HG0556990/HORVU.MOREX.R3.7HG0671320/HORVU.MOREX.R3.7HG0702510/HORVU.MOREX.R3.7HG0711310/HORVU.MOREX.R3.7HG0738140/HORVU.MOR…	5.16
														GO:0000041	transition metal ion transport	BP	The directed movement of transition metal ions into, out of or within a cell, or between cells, by means of some agent such as a transporter or pore. A transition metal is an element whose atom has an incomplete d-subshell of extranuclear electrons, or which gives rise to a cation or cations with an incomplete d-subshell. Transition metals often have more than one valency state. Biologically rele…	5/973	10/24082	2.26651e-05	0.0202271	5	HORVU.MOREX.R3.1HG0030850/HORVU.MOREX.R3.1HG0071740/HORVU.MOREX.R3.2HG0119310/HORVU.MOREX.R3.2HG0191210/HORVU.MOREX.R3.7HG0717180	4.64
														GO:0071577	zinc ion transmembrane transport	BP	A process in which a zinc II ion is transported from one side of a membrane to the other by means of some agent such as a transporter or pore.	6/973	16/24082	2.42082e-05	0.0196402	6	HORVU.MOREX.R3.1HG0030850/HORVU.MOREX.R3.1HG0071740/HORVU.MOREX.R3.2HG0119310/HORVU.MOREX.R3.2HG0191210/HORVU.MOREX.R3.2HG0203310/HORVU.MOREX.R3.7HG0717180	4.62
														GO:0006629	lipid metabolic process	BP	The chemical reactions and pathways involving lipids, compounds soluble in an organic solvent but not, or sparingly, in an aqueous solvent. Includes fatty acids; neutral fats, other fatty-acid esters, and soaps; long-chain (fatty) alcohols and waxes; sphingoids and other long-chain bases; glycolipids, phospholipids and sphingolipids; and carotenes, polyprenols, sterols, terpenes and other isopren…	27/973	281/24082	3.07958e-05	0.0211409	27	HORVU.MOREX.R3.1HG0056730/HORVU.MOREX.R3.2HG0118060/HORVU.MOREX.R3.2HG0171180/HORVU.MOREX.R3.3HG0273450/HORVU.MOREX.R3.3HG0314780/HORVU.MOREX.R3.4HG0331850/HORVU.MOREX.R3.4HG0347000/HORVU.MOREX.R3.6HG0618120/HORVU.MOREX.R3.7HG0669750/HORVU.MOREX.R3.1HG0026240/HORVU.MOREX.R3.1HG0067090/HORVU.MOREX.R3.1HG0089460/HORVU.MOREX.R3.2HG0206820/HORVU.MOREX.R3.2HG0206860/HORVU.MOREX.R3.3HG0296450/HORVU.MOR…	4.51
														GO:0016787	hydrolase activity	MF	Catalysis of the hydrolysis of various bonds, e.g. C-O, C-N, C-C, phosphoric anhydride bonds, etc. Hydrolase is the systematic name for any enzyme of EC class 3.	78/973	1127/24082	2.56453e-06	0.0114434	78	HORVU.MOREX.R3.1HG0057350/HORVU.MOREX.R3.1HG0063720/HORVU.MOREX.R3.1HG0063740/HORVU.MOREX.R3.1HG0076400/HORVU.MOREX.R3.1HG0079870/HORVU.MOREX.R3.2HG0138210/HORVU.MOREX.R3.2HG0175970/HORVU.MOREX.R3.2HG0200390/HORVU.MOREX.R3.3HG0232210/HORVU.MOREX.R3.3HG0273450/HORVU.MOREX.R3.3HG0291580/HORVU.MOREX.R3.3HG0293400/HORVU.MOREX.R3.3HG0302180/HORVU.MOREX.R3.4HG0333180/HORVU.MOREX.R3.4HG0380530/HORVU.MOR…	5.59
														GO:0051082	unfolded protein binding	MF	Binding to an unfolded protein.	14/973	81/24082	4.11573e-06	0.00918252	14	HORVU.MOREX.R3.1HG0032990/HORVU.MOREX.R3.2HG0099870/HORVU.MOREX.R3.4HG0387610/HORVU.MOREX.R3.4HG0389360/HORVU.MOREX.R3.4HG0389370/HORVU.MOREX.R3.4HG0416940/HORVU.MOREX.R3.5HG0488480/HORVU.MOREX.R3.6HG0593790/HORVU.MOREX.R3.7HG0661950/HORVU.MOREX.R3.1HG0066870/HORVU.MOREX.R3.4HG0387870/HORVU.MOREX.R3.6HG0555660/HORVU.MOREX.R3.6HG0555700/HORVU.MOREX.R3.7HG0746770	5.39
														GO:0043621	protein self-association	MF	Binding to a domain within the same polypeptide.	8/973	29/24082	1.38871e-05	0.0137704	8	HORVU.MOREX.R3.2HG0168610/HORVU.MOREX.R3.4HG0389360/HORVU.MOREX.R3.4HG0389370/HORVU.MOREX.R3.4HG0392240/HORVU.MOREX.R3.6HG0593790/HORVU.MOREX.R3.6HG0618180/HORVU.MOREX.R3.1HG0020270/HORVU.MOREX.R3.2HG0200330	4.86
														GO:0005385	zinc ion transmembrane transporter activity	MF	Enables the transfer of zinc (Zn) ions from one side of a membrane to the other.	6/973	16/24082	2.42082e-05	0.0180035	6	HORVU.MOREX.R3.1HG0030850/HORVU.MOREX.R3.1HG0071740/HORVU.MOREX.R3.2HG0119310/HORVU.MOREX.R3.2HG0191210/HORVU.MOREX.R3.2HG0203310/HORVU.MOREX.R3.7HG0717180	4.62
														GO:0000786	nucleosome	CC	A complex comprised of DNA wound around a multisubunit core and associated proteins, which forms the primary packing unit of DNA into higher order structures.	24/973	204/24082	2.84485e-06	0.00846279	24	HORVU.MOREX.R3.2HG0170880/HORVU.MOREX.R3.7HG0727070/HORVU.MOREX.R3.1HG0018390/HORVU.MOREX.R3.1HG0073160/HORVU.MOREX.R3.1HG0074500/HORVU.MOREX.R3.1HG0080780/HORVU.MOREX.R3.3HG0303330/HORVU.MOREX.R3.4HG0338400/HORVU.MOREX.R3.5HG0502750/HORVU.MOREX.R3.5HG0502760/HORVU.MOREX.R3.5HG0502860/HORVU.MOREX.R3.5HG0504160/HORVU.MOREX.R3.5HG0504250/HORVU.MOREX.R3.5HG0519940/HORVU.MOREX.R3.5HG0519970/HORVU.MOR…	5.55
Sample	GO ID	GO Term	Ontology	Definition	GeneRatio	BgRatio	Pvalues	FDR	Counts	Genes	logPvalues		Sample	GO ID	GO Term	Ontology	Definition	GeneRatio	BgRatio	Pvalues	FDR	Counts	Genes	logPvalues
GP-5D-HD	GO:0009415	response to water	BP	Any process that results in a change in state or activity of a cell or an organism (in terms of movement, secretion, enzyme production, gene expression, etc.) as a result of a stimulus reflecting the presence, absence, or concentration of water.	4/216	12/24082	2.94505e-06	0.00738381	4	HORVU.MOREX.R3.5HG0507410/HORVU.MOREX.R3.6HG0622760/HORVU.MOREX.R3.6HG0622770/HORVU.MOREX.R3.6HG0622790	5.53		OT-5D-HD	GO:0010466	negative regulation of peptidase activity	BP	Any process that stops or reduces the rate of peptidase activity, the hydrolysis of peptide bonds within proteins.	14/988	64/24082	2.46234e-07	0.000657026	14	HORVU.MOREX.R3.1HG0012570/HORVU.MOREX.R3.1HG0012580/HORVU.MOREX.R3.2HG0122620/HORVU.MOREX.R3.2HG0183360/HORVU.MOREX.R3.3HG0230270/HORVU.MOREX.R3.3HG0287360/HORVU.MOREX.R3.3HG0309490/HORVU.MOREX.R3.4HG0342810/HORVU.MOREX.R3.4HG0409620/HORVU.MOREX.R3.4HG0409660/HORVU.MOREX.R3.6HG0551770/HORVU.MOREX.R3.7HG0648800/HORVU.MOREX.R3.7HG0663130/HORVU.MOREX.R3.3HG0295370	6.61
														GO:0009408	response to heat	BP	Any process that results in a change in state or activity of a cell or an organism (in terms of movement, secretion, enzyme production, gene expression, etc.) as a result of a heat stimulus, a temperature stimulus above the optimal temperature for that organism.	11/988	49/24082	3.64825e-06	0.00365047	11	HORVU.MOREX.R3.2HG0168610/HORVU.MOREX.R3.2HG0170930/HORVU.MOREX.R3.4HG0389360/HORVU.MOREX.R3.4HG0389370/HORVU.MOREX.R3.4HG0392240/HORVU.MOREX.R3.4HG0396100/HORVU.MOREX.R3.4HG0418530/HORVU.MOREX.R3.5HG0486440/HORVU.MOREX.R3.7HG0669480/HORVU.MOREX.R3.7HG0714970/HORVU.MOREX.R3.6HG0545480	5.44
														GO:0045735	nutrient reservoir activity	MF	Functions in the storage of nutritious substrates.	10/988	30/24082	1.83411e-07	0.00073409	10	HORVU.MOREX.R3.1HG0000780/HORVU.MOREX.R3.1HG0000800/HORVU.MOREX.R3.1HG0000810/HORVU.MOREX.R3.1HG0001420/HORVU.MOREX.R3.1HG0014400/HORVU.MOREX.R3.1HG0068040/HORVU.MOREX.R3.4HG0342810/HORVU.MOREX.R3.5HG0420100/HORVU.MOREX.R3.5HG0420110/HORVU.MOREX.R3.7HG0639310	6.74
														GO:0030414	peptidase inhibitor activity	MF	Binds to and stops, prevents or reduces the activity of a peptidase, any enzyme that catalyzes the hydrolysis peptide bonds.	14/988	64/24082	2.46234e-07	0.000492769	14	HORVU.MOREX.R3.1HG0012570/HORVU.MOREX.R3.1HG0012580/HORVU.MOREX.R3.2HG0122620/HORVU.MOREX.R3.2HG0183360/HORVU.MOREX.R3.3HG0230270/HORVU.MOREX.R3.3HG0287360/HORVU.MOREX.R3.3HG0309490/HORVU.MOREX.R3.4HG0342810/HORVU.MOREX.R3.4HG0409620/HORVU.MOREX.R3.4HG0409660/HORVU.MOREX.R3.6HG0551770/HORVU.MOREX.R3.7HG0648800/HORVU.MOREX.R3.7HG0663130/HORVU.MOREX.R3.3HG0295370	6.61
														GO:0015066	alpha-amylase inhibitor activity	MF	Binds to and stops, prevents or reduces the activity of alpha-amylase.	5/988	6/24082	6.67142e-07	0.00106808	5	HORVU.MOREX.R3.2HG0183360/HORVU.MOREX.R3.2HG0212810/HORVU.MOREX.R3.4HG0409620/HORVU.MOREX.R3.4HG0409660/HORVU.MOREX.R3.7HG0663130	6.18
														GO:0004867	serine-type endopeptidase inhibitor activity	MF	Binds to and stops, prevents or reduces the activity of serine-type endopeptidases, enzymes that catalyze the hydrolysis of nonterminal peptide bonds in a polypeptide chain; a serine residue (and a histidine residue) are at the active center of the enzyme.	17/988	101/24082	7.17486e-07	0.000957232	17	HORVU.MOREX.R3.1HG0012570/HORVU.MOREX.R3.1HG0012580/HORVU.MOREX.R3.1HG0067140/HORVU.MOREX.R3.1HG0067180/HORVU.MOREX.R3.2HG0122600/HORVU.MOREX.R3.2HG0122620/HORVU.MOREX.R3.2HG0183360/HORVU.MOREX.R3.2HG0212810/HORVU.MOREX.R3.2HG0212830/HORVU.MOREX.R3.3HG0230270/HORVU.MOREX.R3.4HG0342810/HORVU.MOREX.R3.4HG0409620/HORVU.MOREX.R3.4HG0409660/HORVU.MOREX.R3.5HG0420100/HORVU.MOREX.R3.6HG0551770/HORVU.MOR…	6.14
														GO:0016491	oxidoreductase activity	MF	Catalysis of an oxidation-reduction (redox) reaction, a reversible chemical reaction in which the oxidation state of an atom or atoms within a molecule is altered. One substrate acts as a hydrogen or electron donor and becomes oxidized, while the other acts as hydrogen or electron acceptor and becomes reduced.	80/988	1141/24082	2.07796e-06	0.00237626	80	HORVU.MOREX.R3.1HG0018800/HORVU.MOREX.R3.1HG0020450/HORVU.MOREX.R3.1HG0056730/HORVU.MOREX.R3.1HG0079420/HORVU.MOREX.R3.1HG0083970/HORVU.MOREX.R3.1HG0085300/HORVU.MOREX.R3.1HG0094920/HORVU.MOREX.R3.2HG0096440/HORVU.MOREX.R3.2HG0120840/HORVU.MOREX.R3.2HG0153470/HORVU.MOREX.R3.2HG0205740/HORVU.MOREX.R3.2HG0208900/HORVU.MOREX.R3.2HG0215280/HORVU.MOREX.R3.2HG0216580/HORVU.MOREX.R3.3HG0236880/HORVU.MOR…	5.68
														GO:0004089	carbonate dehydratase activity	MF	Catalysis of the reaction: H2CO3 = CO2 + H2O.	7/988	19/24082	6.25598e-06	0.00556426	7	HORVU.MOREX.R3.7HG0747500/HORVU.MOREX.R3.7HG0747520/HORVU.MOREX.R3.1HG0095080/HORVU.MOREX.R3.4HG0351780/HORVU.MOREX.R3.7HG0649020/HORVU.MOREX.R3.7HG0649110/HORVU.MOREX.R3.7HG0733480	5.2
														GO:0051213	dioxygenase activity	MF	Catalysis of an oxidation-reduction (redox) reaction in which both atoms of oxygen from one molecule of O2 are incorporated into the (reduced) product(s) of the reaction. The two atoms of oxygen may be distributed between two different products.	11/988	53/24082	8.21434e-06	0.00657548	11	HORVU.MOREX.R3.1HG0056730/HORVU.MOREX.R3.1HG0083970/HORVU.MOREX.R3.2HG0208900/HORVU.MOREX.R3.4HG0335790/HORVU.MOREX.R3.5HG0508150/HORVU.MOREX.R3.1HG0031480/HORVU.MOREX.R3.2HG0206820/HORVU.MOREX.R3.2HG0206860/HORVU.MOREX.R3.4HG0335800/HORVU.MOREX.R3.4HG0412490/HORVU.MOREX.R3.5HG0420500	5.09
