# Supplementary material for: Heat and drought induced transcriptomic changes in barley varieties with contrasting stress response phenotypes
Source: Front Plant Sci. 2022 Dec 8;13:1066421. doi: 10.3389/fpls.2022.1066421 (PMC9772561; doi:10.3389/fpls.2022.1066421)
Supplement: Supplementary file 11 [file Table_4.xlsx]

## Sheet: Legend for Sup Table 4
Supplementary Table 4: Genes associated with significant GOs of interest in response to combined heat and drought stress. LogFold change in gene expression in response to combined stress in Golden Promise and Otis is provided.
This file contains eight sheets
1. Peroxisomes -1Day
2. Peroxisomes-5day
3. Autophagy
4. Cyclin dependent kinase inhibitors
5. Oxidoreductase activity
6. Cellulose synthases
7. Xylan biosynthesis
8. Octadecanal

## Sheet: Peroxisome-1D-CS
Gene ID	GA-GE	OA-OE	IPK descriptions
HORVU.MOREX.R3.1HG0040000	-3.35513	#N/A	3-ketoacyl-CoA thiolase
HORVU.MOREX.R3.2HG0124940	-3.25812	#N/A	Peroxisomal (S)-2-hydroxy-acid oxidase
HORVU.MOREX.R3.7HG0702660	-3.25092	-3.17258	CoA ligase
HORVU.MOREX.R3.4HG0413650	-2.41592	-1.57614	Peroxisomal membrane protein 11 homolog
HORVU.MOREX.R3.2HG0152860	-2.19653	-1.50072	Peroxisomal (S)-2-hydroxy-acid oxidase
HORVU.MOREX.R3.2HG0187090	-2.08171	-1.30253	Thioesterase family protein
HORVU.MOREX.R3.6HG0545480	-2.06808	#N/A	Catalase
HORVU.MOREX.R3.4HG0341640	-1.90418	#N/A	Histidine triad nucleotide-binding protein
HORVU.MOREX.R3.3HG0230640	-1.85944	-1.88671	Thioesterase family protein
HORVU.MOREX.R3.6HG0570670	-1.80468	-1.08504	Serine-threonine protein phosphatase, putative, expressed
HORVU.MOREX.R3.5HG0455830	-1.57119	#N/A	Dynamin family protein, putative, expressed
HORVU.MOREX.R3.4HG0405350	-1.4902	-1.17802	Pseudouridine-5'-phosphate glycosidase
HORVU.MOREX.R3.7HG0731940	-1.35423	-1.90757	External alternative NAD(P)H-ubiquinone oxidoreductase B2, mitochondrial
HORVU.MOREX.R3.4HG0391330	-1.30911	#N/A	Phosphomevalonate kinase
HORVU.MOREX.R3.4HG0386000	-1.16522	#N/A	Transthyretin-like S-allantoin synthase protein
HORVU.MOREX.R3.4HG0396060	1.05179	#N/A	Superoxide dismutase [Cu-Zn]
HORVU.MOREX.R3.2HG0183440	1.06794	#N/A	Mitochondrial intermembrane space import and assembly protein 40
HORVU.MOREX.R3.3HG0313120	1.26802	#N/A	Acetolactate synthase
HORVU.MOREX.R3.3HG0232840	1.28637	#N/A	Fatty acid oxidation complex subunit alpha
HORVU.MOREX.R3.3HG0300030	1.33311	1.29575	Uricase
HORVU.MOREX.R3.2HG0194750	1.38661	1.92217	Peroxisomal (S)-2-hydroxy-acid oxidase; Glycolate oxidase
HORVU.MOREX.R3.6HG0601820	1.4325	1.22326	Alcohol dehydrogenase
HORVU.MOREX.R3.7HG0713160	1.43529	2.01753	Acyl-coenzyme A oxidase
HORVU.MOREX.R3.3HG0231090	1.45928	1.83047	Fatty acid oxidation complex subunit alpha
HORVU.MOREX.R3.7HG0674860	1.56094	#N/A	Acyl-coenzyme A oxidase
HORVU.MOREX.R3.5HG0516730	1.57748	1.85907	Peroxisomal membrane protein 13
HORVU.MOREX.R3.5HG0468870	1.67201	1.52124	Dehydrogenase/reductase SDR family member 2
HORVU.MOREX.R3.7HG0654820	1.68173	1.03904	2-oxoglutarate (2OG) and Fe(II)-dependent oxygenase superfamily protein
HORVU.MOREX.R3.3HG0219040	1.75589	2.5094	3-ketoacyl-CoA thiolase
HORVU.MOREX.R3.2HG0173750	1.79121	2.05177	Aldehyde dehydrogenase
HORVU.MOREX.R3.4HG0383270	1.82945	1.66063	Peroxisomal membrane protein 11 homolog
HORVU.MOREX.R3.4HG0400840	1.91708	1.225	4-coumarate--CoA ligase family protein
HORVU.MOREX.R3.2HG0194790	1.95844	1.40217	Amine oxidase family protein
HORVU.MOREX.R3.4HG0389580	2.11339	1.35404	Mitochondrial carrier family
HORVU.MOREX.R3.2HG0180500	2.13619	1.56523	Glutaredoxin
HORVU.MOREX.R3.7HG0642550	2.23011	2.47735	Peroxisomal membrane protein 11 homolog
HORVU.MOREX.R3.2HG0211680	2.54634	#N/A	Amine oxidase family protein
HORVU.MOREX.R3.3HG0311690	2.67767	1.61428	Fatty acid oxidation complex subunit alpha
HORVU.MOREX.R3.7HG0701630	3.56885	2.90307	External alternative NAD(P)H-ubiquinone oxidoreductase B2, mitochondrial
HORVU.MOREX.R3.7HG0658050	3.76532	2.72478	Acyl-coenzyme A oxidase
HORVU.MOREX.R3.7HG0702660	-3.25092	-3.17258	CoA ligase
HORVU.MOREX.R3.4HG0349500	#N/A	-3.16176	Meiosis arrest female protein 1
HORVU.MOREX.R3.7HG0731940	-1.35423	-1.90757	External alternative NAD(P)H-ubiquinone oxidoreductase B2, mitochondrial
HORVU.MOREX.R3.3HG0230640	-1.85944	-1.88671	Thioesterase family protein
HORVU.MOREX.R3.4HG0413650	-2.41592	-1.57614	Peroxisomal membrane protein 11 homolog
HORVU.MOREX.R3.2HG0152860	-2.19653	-1.50072	Peroxisomal (S)-2-hydroxy-acid oxidase
HORVU.MOREX.R3.2HG0187090	-2.08171	-1.30253	Thioesterase family protein
HORVU.MOREX.R3.4HG0405350	-1.4902	-1.17802	Pseudouridine-5'-phosphate glycosidase
HORVU.MOREX.R3.6HG0570670	-1.80468	-1.08504	Serine-threonine protein phosphatase, putative, expressed
HORVU.MOREX.R3.7HG0654820	1.68173	1.03904	2-oxoglutarate (2OG) and Fe(II)-dependent oxygenase superfamily protein
HORVU.MOREX.R3.6HG0601820	1.4325	1.22326	Alcohol dehydrogenase
HORVU.MOREX.R3.4HG0400840	1.91708	1.225	4-coumarate--CoA ligase family protein
HORVU.MOREX.R3.6HG0563110	#N/A	1.25303	Fatty acid oxidation complex subunit alpha
HORVU.MOREX.R3.3HG0300030	1.33311	1.29575	Uricase; urate oxidase
HORVU.MOREX.R3.1HG0082250	#N/A	1.30527	Fatty acid oxidation complex subunit alpha
HORVU.MOREX.R3.4HG0389580	2.11339	1.35404	Mitochondrial carrier family
HORVU.MOREX.R3.2HG0194790	1.95844	1.40217	Amine oxidase family protein
HORVU.MOREX.R3.5HG0468870	1.67201	1.52124	Dehydrogenase/reductase SDR family member 2
HORVU.MOREX.R3.2HG0180500	2.13619	1.56523	Glutaredoxin
HORVU.MOREX.R3.3HG0311690	2.67767	1.61428	Fatty acid oxidation complex subunit alpha
HORVU.MOREX.R3.4HG0383270	1.82945	1.66063	Peroxisomal membrane protein 11 homolog
HORVU.MOREX.R3.3HG0231090	1.45928	1.83047	Fatty acid oxidation complex subunit alpha
HORVU.MOREX.R3.5HG0516730	1.57748	1.85907	Peroxisomal membrane protein 13
HORVU.MOREX.R3.2HG0194750	1.38661	1.92217	Peroxisomal (S)-2-hydroxy-acid oxidase
HORVU.MOREX.R3.7HG0713160	1.43529	2.01753	Acyl-coenzyme A oxidase
HORVU.MOREX.R3.2HG0173750	1.79121	2.05177	Aldehyde dehydrogenase
HORVU.MOREX.R3.7HG0642550	2.23011	2.47735	Peroxisomal membrane protein 11 homolog
HORVU.MOREX.R3.3HG0219040	1.75589	2.5094	3-ketoacyl-CoA thiolase
HORVU.MOREX.R3.7HG0658050	3.76532	2.72478	Acyl-coenzyme A oxidase
HORVU.MOREX.R3.7HG0701630	3.56885	2.90307	External alternative NAD(P)H-ubiquinone oxidoreductase B2, mitochondrial
HORVU.MOREX.R3.2HG0139380	#N/A	4.9866	Isocitrate lyase

## Sheet: Peroxisomes-5D-CS
Gene	GC-GG	OC-OG	IPK descriptions
HORVU.MOREX.R3.7HG0702660	-5.89079	#N/A	CoA ligase
HORVU.MOREX.R3.6HG0570670	-3.64072	#N/A	Serine-threonine protein phosphatase, putative, expressed
HORVU.MOREX.R3.2HG0152860	-3.36341	#N/A	Peroxisomal (S)-2-hydroxy-acid oxidase
HORVU.MOREX.R3.6HG0545480	-3.27185	-1.94191	Catalase
HORVU.MOREX.R3.4HG0413650	-3.03007	#N/A	Peroxisomal membrane protein 11 homolog
HORVU.MOREX.R3.1HG0040000	-2.86062	#N/A	3-ketoacyl-CoA thiolase
HORVU.MOREX.R3.5HG0455830	-2.49016	#N/A	Dynamin family protein, putative, expressed
HORVU.MOREX.R3.4HG0341640	-2.44159	#N/A	Histidine triad nucleotide-binding protein
HORVU.MOREX.R3.3HG0230640	-2.39853	#N/A	Thioesterase family protein
HORVU.MOREX.R3.7HG0731940	-2.1712	-1.40439	External alternative NAD(P)H-ubiquinone oxidoreductase B2, mitochondrial
HORVU.MOREX.R3.4HG0405350	-1.95441	#N/A	Pseudouridine-5'-phosphate glycosidase
HORVU.MOREX.R3.2HG0187090	-1.80967	#N/A	Thioesterase family protein
HORVU.MOREX.R3.4HG0409940	-1.46542	#N/A	Catalase
HORVU.MOREX.R3.3HG0255870	-1.03789	#N/A	Transmembrane protein 53
HORVU.MOREX.R3.4HG0396060	1.05357	1.30291	Superoxide dismutase [Cu-Zn]
HORVU.MOREX.R3.6HG0563110	1.24403	#N/A	Fatty acid oxidation complex subunit alpha
HORVU.MOREX.R3.3HG0232840	1.32623	#N/A	Fatty acid oxidation complex subunit alpha
HORVU.MOREX.R3.1HG0082250	1.35862	#N/A	Fatty acid oxidation complex subunit alpha
HORVU.MOREX.R3.7HG0674860	1.37627	#N/A	Acyl-coenzyme A oxidase
HORVU.MOREX.R3.6HG0550930	1.44677	#N/A	Peroxisome biogenesis protein 16
HORVU.MOREX.R3.3HG0300030	1.65443	#N/A	Uricase
HORVU.MOREX.R3.2HG0194750	1.72679	2.30672	Peroxisomal (S)-2-hydroxy-acid oxidase
HORVU.MOREX.R3.5HG0516730	1.7863	#N/A	Peroxisomal membrane protein 13
HORVU.MOREX.R3.7HG0634850	1.90396	#N/A	Acyl-coenzyme A oxidase
HORVU.MOREX.R3.3HG0313120	1.90572	#N/A	Acetolactate synthase
HORVU.MOREX.R3.6HG0601820	1.91659	1.05803	Alcohol dehydrogenase
HORVU.MOREX.R3.2HG0211700	1.99209	2.02913	Amine oxidase family protein
HORVU.MOREX.R3.2HG0183440	2.04579	#N/A	Mitochondrial intermembrane space import and assembly protein 40
HORVU.MOREX.R3.2HG0211680	2.07799	#N/A	Amine oxidase family protein
HORVU.MOREX.R3.7HG0726360	2.10216	#N/A	12-oxophytodienoate reductase
HORVU.MOREX.R3.4HG0400840	2.26226	1.46917	4-coumarate--CoA ligase family protein
HORVU.MOREX.R3.7HG0713160	2.43924	1.38293	Acyl-coenzyme A oxidase
HORVU.MOREX.R3.3HG0219040	2.50662	1.95616	3-ketoacyl-CoA thiolase
HORVU.MOREX.R3.3HG0231090	2.51807	1.10861	Fatty acid oxidation complex subunit alpha
HORVU.MOREX.R3.4HG0383270	2.53268	1.23469	Peroxisomal membrane protein 11 homolog
HORVU.MOREX.R3.4HG0389580	2.82769	#N/A	Mitochondrial carrier family
HORVU.MOREX.R3.7HG0654820	2.95031	1.63586	2-oxoglutarate (2OG) and Fe(II)-dependent oxygenase superfamily protein
HORVU.MOREX.R3.2HG0194790	3.03088	1.07068	Amine oxidase family protein
HORVU.MOREX.R3.2HG0173750	3.21311	1.81159	Aldehyde dehydrogenase
HORVU.MOREX.R3.7HG0642550	3.30844	2.38952	Peroxisomal membrane protein 11 homolog
HORVU.MOREX.R3.3HG0311690	3.33698	1.66867	Fatty acid oxidation complex subunit alpha
HORVU.MOREX.R3.2HG0180500	3.36591	1.60112	Glutaredoxin
HORVU.MOREX.R3.7HG0701630	4.00929	3.19338	External alternative NAD(P)H-ubiquinone oxidoreductase B2, mitochondrial
HORVU.MOREX.R3.7HG0751550	4.38145	5.0999	Catalase
HORVU.MOREX.R3.7HG0658050	5.3586	2.8819	Acyl-coenzyme A oxidase
HORVU.MOREX.R3.2HG0139380	9.90376	8.60419	Isocitrate lyase

## Sheet: Autophagy
Gene ID	GC-GG	OC-OG	IPK descriptions
HORVU.MOREX.R3.1HG0002660	1.0374	#N/A	Transforming growth factor-beta receptor-associated protein 1
HORVU.MOREX.R3.1HG0062840	1.19765	#N/A	Breast carcinoma-amplified sequence 3
HORVU.MOREX.R3.2HG0184650	2.40218	1.02983	Autophagy-related protein 13
HORVU.MOREX.R3.2HG0194650	3.76673	1.65505	Autophagy-related protein
HORVU.MOREX.R3.2HG0205560	1.01876	#N/A	Autophagy-related protein 101
HORVU.MOREX.R3.2HG0213380	2.70294	#N/A	Cysteine protease
HORVU.MOREX.R3.2HG0214800	2.00848	#N/A	Kinase family protein
HORVU.MOREX.R3.3HG0280440	2.11615	#N/A	Beclin 1 protein
HORVU.MOREX.R3.3HG0294310	3.98372	2.18224	Breast carcinoma-amplified sequence 3-like protein
HORVU.MOREX.R3.4HG0349570	-2.49964	#N/A	Autophagy-related protein 13
HORVU.MOREX.R3.4HG0391900	3.40362	1.21079	Autophagy protein 9
HORVU.MOREX.R3.4HG0412570	1.33302	#N/A	Kinase family protein
HORVU.MOREX.R3.5HG0467300	3.73927	1.8002	Autophagy-related protein
HORVU.MOREX.R3.5HG0535330	1.28708	1.2351	Transducin/WD-like repeat-protein
HORVU.MOREX.R3.6HG0546660	4.45205	#N/A	Autophagy protein 5
HORVU.MOREX.R3.6HG0569320	3.2669	1.6829	Autophagy-related protein 11
HORVU.MOREX.R3.6HG0599100	3.85807	#N/A	Autophagy-related protein 13
HORVU.MOREX.R3.7HG0635820	1.18304	#N/A	Protein transport protein SEC16B-like protein
HORVU.MOREX.R3.7HG0670830	2.81712	1.43878	Autophagy-related protein 2

## Sheet: CDK_inhibitors
Gene ID	GB-GF	OB-OF	IPK Descriptions
HORVU.MOREX.R3.4HG0414340	2.20288	#N/A	cyclin-dependent kinase inhibitor SMR3-like protein
HORVU.MOREX.R3.1HG0042060	-1.43059	#N/A	Cyclin dependent kinase inhibitor
HORVU.MOREX.R3.4HG0408570	-1.27573	#N/A	Cyclin dependent kinase inhibitor
HORVU.MOREX.R3.5HG0486800	-1.52358	-1.86115	Cyclin dependent kinase inhibitor
HORVU.MOREX.R3.6HG0617830	-1.51824	#N/A	Cyclin-dependent kinase inhibitor
HORVU.MOREX.R3.7HG0663880	-2.72649	-3.85259	Cyclin-dependent kinase inhibitor

## Sheet: oxidoreducatese activity
Gene ID	OA-OE	GA-GE	IPK Descriptions
HORVU.MOREX.R3.6HG0546390	-7.70298	-8.13884	Peroxidase
HORVU.MOREX.R3.7HG0719110	-6.83188	-8.03219	Peroxidase
HORVU.MOREX.R3.6HG0546340	-7.94144	-7.90909	Peroxidase
HORVU.MOREX.R3.2HG0206820	-6.67826	-7.71614	Lipoxygenase
HORVU.MOREX.R3.2HG0115380	-4.86298	-6.96579	Short-chain dehydrogenase/reductase
HORVU.MOREX.R3.5HG0479030	-5.71973	-6.33561	Alcohol dehydrogenase, putative
HORVU.MOREX.R3.2HG0206860	-6.82776	-5.62634	Lipoxygenase
HORVU.MOREX.R3.2HG0115410	-5.14584	-5.3365	Short-chain dehydrogenase/reductase family protein
HORVU.MOREX.R3.5HG0420500	-7.10362	-4.80431	Lipoxygenase
HORVU.MOREX.R3.5HG0483130	-4.83206	-4.55498	Ribulose bisphosphate carboxylase large chain
HORVU.MOREX.R3.1HG0008130	-5.96086	-4.50207	Alcohol dehydrogenase, putative
HORVU.MOREX.R3.2HG0111130	-3.424	-4.48321	Short chain dehydrogenase/reductase
HORVU.MOREX.R3.5HG0517300	-2.62757	-4.39288	Aldehyde oxidase, putative
HORVU.MOREX.R3.4HG0394970	-6.84975	-4.33996	Allene oxide synthase
HORVU.MOREX.R3.6HG0573420	-2.47601	-4.04207	Lipoxygenase
HORVU.MOREX.R3.1HG0021710	-4.31092	-4.03096	Peroxidase
HORVU.MOREX.R3.6HG0593200	-2.68805	-4.01087	Short-chain dehydrogenase/reductase family protein
HORVU.MOREX.R3.7HG0713590	-3.86762	-4.00777	NADP-dependent alkenal double bond reductase
HORVU.MOREX.R3.5HG0485780	-4.45125	-3.9193	1-aminocyclopropane-1-carboxylate oxidase
HORVU.MOREX.R3.1HG0085300	-1.94094	-3.77055	Tropinone reductase-like protein
HORVU.MOREX.R3.2HG0170900	-2.18772	-3.60669	Ferric reduction oxidase 7
HORVU.MOREX.R3.1HG0014440	-4.26239	-3.56145	Dihydrolipoyl dehydrogenase
HORVU.MOREX.R3.2HG0173220	-2.81491	-3.54464	Glyceraldehyde-3-phosphate dehydrogenase
HORVU.MOREX.R3.5HG0446790	-3.20731	-3.5285	Peroxidase
HORVU.MOREX.R3.6HG0555040	-2.6673	-3.42956	Succinate dehydrogenase [ubiquinone] flavoprotein subunit, mitochondrial
HORVU.MOREX.R3.6HG0540590	-2.53783	-3.40667	Ferredoxin--NADP reductase
HORVU.MOREX.R3.5HG0483980	-2.19057	-3.36863	Cinnamoyl CoA reductase
HORVU.MOREX.R3.6HG0574460	-2.75275	-3.36527	Peroxiredoxin, putative
HORVU.MOREX.R3.2HG0215610	-4.93888	-3.29694	Peroxidase
HORVU.MOREX.R3.6HG0541410	-3.28622	-3.29226	Nitrate reductase
HORVU.MOREX.R3.4HG0345740	-3.38048	-3.25518	Alcohol dehydrogenase
HORVU.MOREX.R3.2HG0214080	-2.14616	-3.2473	Glutathione peroxidase
HORVU.MOREX.R3.7HG0636640	-3.51066	-3.22814	Ferredoxin--NADP reductase
HORVU.MOREX.R3.4HG0406770	-1.17473	-3.22202	Alcohol dehydrogenase, putative
HORVU.MOREX.R3.1HG0082530	-1.87926	-3.17812	Respiratory burst oxidase
HORVU.MOREX.R3.2HG0156430	-1.85486	-3.13384	Peroxidase
HORVU.MOREX.R3.5HG0492510	-2.03369	-3.13162	N-methyl-L-tryptophan oxidase
HORVU.MOREX.R3.5HG0480380	-2.4737	-3.06853	Alcohol dehydrogenase, putative
HORVU.MOREX.R3.1HG0047060	-2.63339	-3.00393	Protochlorophyllide reductase
HORVU.MOREX.R3.7HG0713280	-2.8171	-2.96627	Peroxidase
HORVU.MOREX.R3.4HG0347650	-3.26143	-2.90415	Short-chain dehydrogenase/reductase family protein
HORVU.MOREX.R3.2HG0173960	-2.82947	-2.84372	Peroxidase
HORVU.MOREX.R3.2HG0205740	-2.95964	-2.77225	2-oxoglutarate (2OG) and Fe(II)-dependent oxygenase superfamily protein
HORVU.MOREX.R3.2HG0117030	-2.71583	-2.68703	Glutamate synthase, putative
HORVU.MOREX.R3.5HG0513810	-1.94102	-2.62289	Malate dehydrogenase
HORVU.MOREX.R3.3HG0257850	-2.39544	-2.51928	Magnesium-protoporphyrin IX monomethyl ester [oxidative] cyclase
HORVU.MOREX.R3.7HG0649250	-1.04242	-2.51755	Superoxide dismutase
HORVU.MOREX.R3.5HG0485790	-2.24549	-2.51506	1-aminocyclopropane-1-carboxylate oxidase
HORVU.MOREX.R3.2HG0153830	-2.60408	-2.47939	Aldo/keto reductase family-like protein
HORVU.MOREX.R3.1HG0091330	-3.29674	-2.42726	Flavin-containing monooxygenase
HORVU.MOREX.R3.6HG0552610	-2.32795	-2.36107	L-lactate dehydrogenase
HORVU.MOREX.R3.5HG0451950	-1.90544	-2.3507	Thioredoxin
HORVU.MOREX.R3.2HG0130620	-1.39712	-2.32441	Aldehyde dehydrogenase
HORVU.MOREX.R3.3HG0232910	-3.99899	-2.32325	NADP-dependent alkenal double bond reductase
HORVU.MOREX.R3.1HG0047980	-3.47055	-2.24964	Glutamyl-tRNA reductase
HORVU.MOREX.R3.3HG0241320	-2.01553	-2.24543	Prolyl 4-hydroxylase alpha subunit, putative
HORVU.MOREX.R3.5HG0524560	-1.38052	-2.24315	Methylenetetrahydrofolate reductase
HORVU.MOREX.R3.1HG0012020	-2.92276	-2.24068	Glutamyl-tRNA reductase
HORVU.MOREX.R3.2HG0165510	-2.1543	-2.22514	Histidinol dehydrogenase
HORVU.MOREX.R3.2HG0152860	-1.50072	-2.19653	Peroxisomal (S)-2-hydroxy-acid oxidase
HORVU.MOREX.R3.5HG0471620	-3.89286	-2.19253	Aspartokinase-homoserine dehydrogenase
HORVU.MOREX.R3.1HG0090930	-1.70417	-2.11856	Malate dehydrogenase
HORVU.MOREX.R3.5HG0429630	-1.99051	-2.09345	Protoporphyrinogen oxidase
HORVU.MOREX.R3.5HG0461270	-1.01795	-2.08701	Saccharopine dehydrogenase family protein, expressed
HORVU.MOREX.R3.4HG0410550	-1.3946	-2.06426	Glyceraldehyde-3-phosphate dehydrogenase
HORVU.MOREX.R3.6HG0542940	-2.77273	-2.04268	Allene oxide synthase
HORVU.MOREX.R3.5HG0492560	-1.26122	-2.00962	N-methyl-L-tryptophan oxidase
HORVU.MOREX.R3.4HG0346520	-1.97906	-1.99566	Monooxygenase, FAD-binding protein
HORVU.MOREX.R3.6HG0538240	-1.69193	-1.92257	D-glycerate dehydrogenase/hydroxypyruvate reductase
HORVU.MOREX.R3.6HG0568480	-2.26371	-1.84937	Glucose-6-phosphate 1-dehydrogenase
HORVU.MOREX.R3.3HG0218370	-1.14189	-1.82398	1-deoxy-D-xylulose 5-phosphate reductoisomerase
HORVU.MOREX.R3.5HG0432950	-1.06852	-1.72906	L-galactose dehydrogenase
HORVU.MOREX.R3.7HG0686790	-1.04468	-1.69682	Alcohol dehydrogenase, putative
HORVU.MOREX.R3.2HG0191580	-1.53718	-1.6878	Oxygen-dependent coproporphyrinogen-III oxidase
HORVU.MOREX.R3.2HG0111040	-1.07571	-1.65604	Short chain dehydrogenase/reductase
HORVU.MOREX.R3.5HG0423780	-1.99467	-1.63003	Fatty acid 2-hydroxylase
HORVU.MOREX.R3.2HG0183960	-1.55087	-1.61764	Short chain dehydrogenase/reductase
HORVU.MOREX.R3.7HG0747720	-3.32146	-1.59507	Cytokinin oxidase/dehydrogenase
HORVU.MOREX.R3.7HG0737970	-1.58404	-1.59487	Glyceraldehyde-3-phosphate dehydrogenase
HORVU.MOREX.R3.2HG0108360	-2.75308	-1.57871	Isoflavone reductase-like protein
HORVU.MOREX.R3.7HG0740480	-1.50327	-1.37557	D-3-phosphoglycerate dehydrogenase
HORVU.MOREX.R3.6HG0627090	-1.34225	-1.37331	Alcohol dehydrogenase 3
HORVU.MOREX.R3.7HG0731940	-1.90757	-1.35423	External alternative NAD(P)H-ubiquinone oxidoreductase B2, mitochondrial
HORVU.MOREX.R3.7HG0670020	-2.2998	-1.35391	Ribonucleoside-diphosphate reductase small chain
HORVU.MOREX.R3.1HG0048100	-1.09176	-1.33354	Malic enzyme
HORVU.MOREX.R3.5HG0516760	-1.06066	-1.31189	Peroxisomal (S)-2-hydroxy-acid oxidase
HORVU.MOREX.R3.6HG0592460	-1.02101	-1.29554	4-hydroxy-3-methylbut-2-en-1-yl diphosphate synthase (flavodoxin)
HORVU.MOREX.R3.5HG0480800	-1.55643	-1.29019	Respiratory burst oxidase
HORVU.MOREX.R3.1HG0067700	-1.11833	-1.25914	NAD(P)H dehydrogenase (Quinone)
HORVU.MOREX.R3.4HG0342880	-1.62964	-1.22272	Oxidoreductase, aldo/keto reductase family protein, expressed
HORVU.MOREX.R3.4HG0400940	-1.47066	-1.13434	3-hydroxybenzoate 6-hydroxylase 1
HORVU.MOREX.R3.5HG0524120	-1.273	-1.09933	Short-chain dehydrogenase/reductase
HORVU.MOREX.R3.3HG0236850	-1.95728	-1.08697	Malic enzyme
HORVU.MOREX.R3.5HG0508190	-1.05638	-1.02999	1-deoxy-D-xylulose 5-phosphate synthase 1
HORVU.MOREX.R3.1HG0090780	-1.74966	-1.00694	Ketol-acid reductoisomerase (NADP(+))
HORVU.MOREX.R3.6HG0628590	1.07082	1.04085	Glutathione reductase
HORVU.MOREX.R3.3HG0308840	2.24263	1.04437	Aldehyde dehydrogenase, putative
HORVU.MOREX.R3.7HG0730680	1.96967	1.04538	2-oxoglutarate (2OG) and Fe(II)-dependent oxygenase superfamily protein
HORVU.MOREX.R3.2HG0115300	1.45385	1.07109	Superoxide dismutase [Cu-Zn]
HORVU.MOREX.R3.1HG0029730	1.02585	1.24771	Malic enzyme
HORVU.MOREX.R3.3HG0236820	1.31825	1.26502	Clavaminate synthase-like protein
HORVU.MOREX.R3.3HG0286940	1.39374	1.29818	NADPH--cytochrome P450 reductase
HORVU.MOREX.R3.3HG0300030	1.29575	1.33311	Uricase
HORVU.MOREX.R3.2HG0194750	1.92217	1.38661	Peroxisomal (S)-2-hydroxy-acid oxidase
HORVU.MOREX.R3.6HG0601820	1.22326	1.4325	Alcohol dehydrogenase
HORVU.MOREX.R3.3HG0231090	1.83047	1.45928	Fatty acid oxidation complex subunit alpha
HORVU.MOREX.R3.1HG0090140	1.69186	1.51621	Short chain dehydrogenase/reductase
HORVU.MOREX.R3.7HG0708660	2.05324	1.53628	Alcohol dehydrogenase, putative
HORVU.MOREX.R3.2HG0176730	1.35244	1.66909	Glucose-6-phosphate 1-dehydrogenase
HORVU.MOREX.R3.5HG0468870	1.52124	1.67201	Dehydrogenase/reductase SDR family member 2
HORVU.MOREX.R3.7HG0654820	1.03904	1.68173	2-oxoglutarate (2OG) and Fe(II)-dependent oxygenase superfamily protein
HORVU.MOREX.R3.1HG0042510	1.68257	1.7222	Long-chain-alcohol oxidase
HORVU.MOREX.R3.4HG0385030	2.81451	1.73349	2-oxoglutarate (2OG) and Fe(II)-dependent oxygenase superfamily protein
HORVU.MOREX.R3.6HG0613490	1.40964	1.75094	Dihydroorotate dehydrogenase (Quinone)
HORVU.MOREX.R3.2HG0173750	2.05177	1.79121	Aldehyde dehydrogenase
HORVU.MOREX.R3.2HG0195930	1.92433	1.8148	D-2-hydroxyglutarate dehydrogenase
HORVU.MOREX.R3.6HG0627080	1.96742	1.81917	Alcohol dehydrogenase, putative
HORVU.MOREX.R3.7HG0718890	1.23939	1.8411	FAD-binding Berberine family protein, putative
HORVU.MOREX.R3.6HG0569590	2.26274	1.84483	Protein ECERIFERUM 3
HORVU.MOREX.R3.6HG0626160	1.69432	1.89088	Alcohol dehydrogenase, putative
HORVU.MOREX.R3.7HG0688870	3.26361	1.91179	Monodehydroascorbate reductase
HORVU.MOREX.R3.2HG0194790	1.40217	1.95844	Amine oxidase family protein
HORVU.MOREX.R3.6HG0570900	1.33194	2.04521	Aldehyde dehydrogenase
HORVU.MOREX.R3.5HG0505320	1.57134	2.08263	NADPH--cytochrome P450 reductase
HORVU.MOREX.R3.3HG0280530	1.02682	2.1495	Glutamate synthase, putative
HORVU.MOREX.R3.4HG0335800	3.01623	2.16423	Lipoxygenase
HORVU.MOREX.R3.2HG0160790	1.28519	2.20706	Alcohol dehydrogenase 3
HORVU.MOREX.R3.4HG0412640	1.04299	2.33337	Peroxidase
HORVU.MOREX.R3.2HG0198720	2.28988	2.37743	Aldehyde dehydrogenase
HORVU.MOREX.R3.2HG0193690	2.41842	2.41281	Ubiquinol oxidase
HORVU.MOREX.R3.7HG0747600	2.07171	2.44156	12-oxophytodienoate reductase-like protein
HORVU.MOREX.R3.1HG0055380	2.89618	2.46985	Methylsterol monooxygenase 1-2
HORVU.MOREX.R3.3HG0274610	1.81503	2.51111	Cinnamoyl-CoA reductase
HORVU.MOREX.R3.1HG0081000	2.64295	2.53137	Aldehyde dehydrogenase
HORVU.MOREX.R3.5HG0466890	2.62524	2.53172	Alcohol dehydrogenase 2
HORVU.MOREX.R3.5HG0453670	1.83524	2.59502	Pyruvate dehydrogenase E1 component alpha subunit
HORVU.MOREX.R3.2HG0163240	2.1514	2.60872	Dehydrogenase/reductase SDR family protein 7-like protein
HORVU.MOREX.R3.2HG0153470	2.97426	2.6201	Ferredoxin--NADP reductase
HORVU.MOREX.R3.1HG0085380	1.59239	2.62336	2-oxoglutarate (2OG) and Fe(II)-dependent oxygenase superfamily protein
HORVU.MOREX.R3.7HG0671530	2.75828	2.6238	Peroxidase
HORVU.MOREX.R3.3HG0285860	2.3298	2.71471	Malic enzyme
HORVU.MOREX.R3.3HG0248420	2.19151	2.84678	Short-chain dehydrogenase/reductase
HORVU.MOREX.R3.5HG0479000	2.46165	2.87841	Alcohol dehydrogenase, putative
HORVU.MOREX.R3.2HG0150820	2.56181	2.92644	Aldehyde oxidase, putative
HORVU.MOREX.R3.6HG0579680	1.78283	2.99985	Allene oxide synthase
HORVU.MOREX.R3.3HG0319810	2.43284	3.05601	Pyrroline-5-carboxylate reductase
HORVU.MOREX.R3.4HG0357360	1.54371	3.05696	Methylsterol monooxygenase 2-1
HORVU.MOREX.R3.6HG0567270	2.32466	3.05773	4-hydroxyphenylpyruvate dioxygenase
HORVU.MOREX.R3.2HG0186410	2.12426	3.22521	Beta-carotene hydroxylase
HORVU.MOREX.R3.1HG0041720	1.81597	3.2512	Fatty acid hydroxylase superfamily protein
HORVU.MOREX.R3.1HG0049460	3.11881	3.28761	Electron transfer flavoprotein-ubiquinone oxidoreductase, mitochondrial
HORVU.MOREX.R3.4HG0335790	4.87518	3.29697	Lipoxygenase
HORVU.MOREX.R3.3HG0302060	2.73469	3.36309	Gamma-glutamyl phosphate reductase
HORVU.MOREX.R3.7HG0701630	2.90307	3.56885	External alternative NAD(P)H-ubiquinone oxidoreductase B2, mitochondrial
HORVU.MOREX.R3.7HG0676800	2.75637	3.59599	formate dehydrogenase
HORVU.MOREX.R3.5HG0465530	3.79356	3.74771	Ferritin
HORVU.MOREX.R3.4HG0409670	3.80615	3.8884	Respiratory burst oxidase homolog
HORVU.MOREX.R3.3HG0288030	3.52819	3.93289	Malic enzyme
HORVU.MOREX.R3.7HG0741770	2.0669	3.9972	Fatty acid hydroxylase superfamily
HORVU.MOREX.R3.2HG0171740	3.26519	4.2791	Reductase 1
HORVU.MOREX.R3.3HG0307390	1.67471	4.28342	2-oxoglutarate (2OG) and Fe(II)-dependent oxygenase superfamily protein
HORVU.MOREX.R3.1HG0073670	4.19282	4.45548	Aldo-keto reductase
HORVU.MOREX.R3.5HG0480430	4.85137	4.80172	Aldehyde dehydrogenase
HORVU.MOREX.R3.1HG0092910	3.04779	5.30317	FAD-binding Berberine family protein
HORVU.MOREX.R3.2HG0193660	4.03214	5.32569	Ubiquinol oxidase
HORVU.MOREX.R3.6HG0621800	5.33619	5.36726	Lysine ketoglutarate reductase/saccharopine dehydrogenase
HORVU.MOREX.R3.2HG0194630	5.94913	10.183	Polyphenol oxidase
HORVU.MOREX.R3.5HG0502770	-7.73853	#N/A	Flavin-containing monooxygenase
HORVU.MOREX.R3.5HG0502780	-6.68374	#N/A	Flavin-containing monooxygenase
HORVU.MOREX.R3.3HG0306160	-5.25993	#N/A	Gibberellin 20 oxidase
HORVU.MOREX.R3.UNG0779990	-4.3463	#N/A	Ribulose bisphosphate carboxylase large chain
HORVU.MOREX.R3.4HG0331750	-4.32016	#N/A	2-oxoglutarate (2OG) and Fe(II)-dependent oxygenase superfamily protein
HORVU.MOREX.R3.4HG0351890	-4.19189	#N/A	Peroxidase
HORVU.MOREX.R3.4HG0413680	-4.18541	#N/A	4-hydroxy-tetrahydrodipicolinate reductase
HORVU.MOREX.R3.2HG0120840	-4.11803	#N/A	Peroxiredoxin
HORVU.MOREX.R3.2HG0215540	-4.11496	#N/A	Peroxidase
HORVU.MOREX.R3.1HG0015470	-3.79719	#N/A	2-oxoglutarate (2OG) and Fe(II)-dependent oxygenase superfamily protein
HORVU.MOREX.R3.2HG0176560	-3.73418	#N/A	Short-chain dehydrogenase/reductase 3
HORVU.MOREX.R3.1HG0041710	-3.69801	#N/A	Fatty acid hydroxylase superfamily
HORVU.MOREX.R3.3HG0306380	-3.68583	#N/A	NADP-dependent alkenal double bond reductase
HORVU.MOREX.R3.2HG0176510	-3.66479	#N/A	Short-chain dehydrogenase/reductase
HORVU.MOREX.R3.3HG0307490	-3.57929	#N/A	Acyl-[acyl-carrier-protein] desaturase
HORVU.MOREX.R3.5HG0537610	-3.05595	#N/A	2-oxoglutarate (2OG) and Fe(II)-dependent oxygenase superfamily protein
HORVU.MOREX.R3.5HG0521560	-3.03506	#N/A	Prolyl 4-hydroxylase alpha subunit, putative
HORVU.MOREX.R3.2HG0209470	-2.8243	#N/A	Protochlorophyllide reductase
HORVU.MOREX.R3.7HG0751320	-2.75511	#N/A	Flavin-containing monooxygenase
HORVU.MOREX.R3.4HG0350900	-2.25377	#N/A	UDP-glucose 6-dehydrogenase
HORVU.MOREX.R3.7HG0635160	-2.24216	#N/A	Monocopper oxidase-like protein SKU5
HORVU.MOREX.R3.5HG0518150	-2.22957	#N/A	Glutamate dehydrogenase
HORVU.MOREX.R3.5HG0430500	-2.13734	#N/A	Short-chain dehydrogenase/reductase family protein
HORVU.MOREX.R3.6HG0619730	-2.12881	#N/A	Nitrite reductase
HORVU.MOREX.R3.1HG0076150	-2.11549	#N/A	Isoflavone reductase-like protein
HORVU.MOREX.R3.4HG0411210	-2.01568	#N/A	Beta-carotene hydroxylase, putative, expressed
HORVU.MOREX.R3.7HG0655340	-1.97038	#N/A	Glutamyl-tRNA reductase
HORVU.MOREX.R3.3HG0259280	-1.91066	#N/A	Naringenin,2-oxoglutarate 3-dioxygenase
HORVU.MOREX.R3.1HG0067230	-1.88149	#N/A	Sulfite reductase [NADPH] hemoprotein beta-component
HORVU.MOREX.R3.7HG0714910	-1.86685	#N/A	Enoyl reductase
HORVU.MOREX.R3.7HG0743420	-1.47537	#N/A	Aldehyde oxidase, putative
HORVU.MOREX.R3.5HG0471070	-1.43897	#N/A	Oxidoreductase family, NAD-binding rossmann fold protein
HORVU.MOREX.R3.6HG0599310	-1.43886	#N/A	Aldehyde dehydrogenase
HORVU.MOREX.R3.7HG0749940	-1.34833	#N/A	Delta(24)-sterol reductase
HORVU.MOREX.R3.6HG0596080	-1.31061	#N/A	Long-chain-alcohol oxidase
HORVU.MOREX.R3.3HG0301850	-1.25079	#N/A	Laccase
HORVU.MOREX.R3.4HG0414200	-1.14477	#N/A	Pyridoxine/pyridoxamine 5'-phosphate oxidase
HORVU.MOREX.R3.5HG0516480	-1.14473	#N/A	Ferredoxin--NADP reductase
HORVU.MOREX.R3.5HG0494460	-1.12981	#N/A	Peroxidase
HORVU.MOREX.R3.1HG0081150	-1.10804	#N/A	6-phosphogluconate dehydrogenase, decarboxylating
HORVU.MOREX.R3.4HG0416090	-1.09258	#N/A	2-oxoglutarate (2OG) and Fe(II)-dependent oxygenase superfamily protein
HORVU.MOREX.R3.2HG0167220	-1.05716	#N/A	Peroxiredoxin
HORVU.MOREX.R3.3HG0303970	-1.03705	#N/A	Internal alternative NAD(P)H-ubiquinone oxidoreductase A1, mitochondrial
HORVU.MOREX.R3.5HG0421470	-1.01131	#N/A	Pyridine nucleotide-disulfide oxidoreductase domain-containing protein 2
HORVU.MOREX.R3.5HG0421360	1.03566	#N/A	Malate dehydrogenase
HORVU.MOREX.R3.7HG0677060	1.14123	#N/A	Isoflavone reductase
HORVU.MOREX.R3.4HG0393620	1.16174	#N/A	Reductase 1
HORVU.MOREX.R3.6HG0618650	1.20086	#N/A	1-aminocyclopropane-1-carboxylate oxidase
HORVU.MOREX.R3.2HG0144920	1.2036	#N/A	Malic enzyme
HORVU.MOREX.R3.4HG0388980	1.20989	#N/A	Tropinone reductase, putative, expressed
HORVU.MOREX.R3.1HG0014590	1.22041	#N/A	3-oxo-5-alpha-steroid 4-dehydrogenase family protein
HORVU.MOREX.R3.2HG0185380	1.25076	#N/A	Glutamate dehydrogenase
HORVU.MOREX.R3.6HG0563110	1.25303	#N/A	Fatty acid oxidation complex subunit alpha
HORVU.MOREX.R3.2HG0168580	1.33748	#N/A	Thioredoxin
HORVU.MOREX.R3.6HG0550950	1.35224	#N/A	NADP dependent sorbitol 6-phosphate dehydrogenase family protein
HORVU.MOREX.R3.5HG0517330	1.35467	#N/A	Aldehyde oxidase, putative
HORVU.MOREX.R3.6HG0618640	1.43722	#N/A	1-aminocyclopropane-1-carboxylate oxidase
HORVU.MOREX.R3.5HG0430020	1.54174	#N/A	2-oxoglutarate and Fe(II)-dependent oxygenase superfamily protein, putative
HORVU.MOREX.R3.2HG0104090	1.60165	#N/A	Glycerol-3-phosphate dehydrogenase
HORVU.MOREX.R3.1HG0056730	1.63106	#N/A	Lipoxygenase
HORVU.MOREX.R3.7HG0637290	1.82239	#N/A	Alpha-dioxygenase 2
HORVU.MOREX.R3.1HG0069410	1.85983	#N/A	Aldehyde dehydrogenase
HORVU.MOREX.R3.7HG0649080	1.98785	#N/A	Peroxidase
HORVU.MOREX.R3.1HG0021960	2.39933	#N/A	1-aminocyclopropane-1-carboxylate oxidase
HORVU.MOREX.R3.2HG0103930	2.44384	#N/A	Flavin-containing monooxygenase
HORVU.MOREX.R3.7HG0637280	2.54837	#N/A	Alpha-dioxygenase 2
HORVU.MOREX.R3.1HG0073870	2.57392	#N/A	Gamma-glutamyl phosphate reductase
HORVU.MOREX.R3.1HG0021970	2.6302	#N/A	1-aminocyclopropane-1-carboxylate oxidase
HORVU.MOREX.R3.5HG0490260	2.70761	#N/A	FAD-binding Berberine family protein
HORVU.MOREX.R3.1HG0091070	3.41894	#N/A	2-oxoglutarate-dependent dioxygenase-related family protein
HORVU.MOREX.R3.4HG0417190	3.68028	#N/A	2-oxoglutarate and Fe(II)-dependent oxygenase superfamily protein
HORVU.MOREX.R3.7HG0718770	3.72835	#N/A	FAD-binding Berberine family protein
HORVU.MOREX.R3.3HG0298030	4.0446	#N/A	4,5-dioxygenase-like protein
HORVU.MOREX.R3.3HG0250140	4.18801	#N/A	Isoflavone reductase-like protein

## Sheet: Cellulose Synthase
Gene ID	GB-GF	OB-OF	GD-GH	OD-OH	IPK Descriptions
HORVU.MOREX.R3.5HG0488970	2.17464	#N/A	2.68426	2.65047	Cellulose synthase, putative
HORVU.MOREX.R3.1HG0024140	-2.95694	#N/A	#N/A	#N/A	Cellulose synthase-like protein
HORVU.MOREX.R3.1HG0027850	-1.02855	-1.12107	-1.52281	-1.24158	Cellulose synthase
HORVU.MOREX.R3.1HG0041280	-3.89534	-4.78684	-3.96398	-3.68543	Cellulose synthase
HORVU.MOREX.R3.2HG0111610	-1.72108	-1.38763	-3.11845	-1.49822	Cellulose synthase
HORVU.MOREX.R3.2HG0136610	-4.33801	-5.74431	-4.037	-5.21726	Cellulose synthase-like protein
HORVU.MOREX.R3.3HG0288960	-5.64115	-4.98826	-5.0546	-3.6128	Cellulose synthase
HORVU.MOREX.R3.5HG0482670	-3.48052	-4.25259	-4.21901	-3.21641	Cellulose synthase
HORVU.MOREX.R3.5HG0530450	-1.85129	-1.24663	-1.52365	-1.42782	Cellulose synthase
HORVU.MOREX.R3.6HG0550800	-1.5497	#N/A	-1.77596	-1.38092	Cellulose synthase
HORVU.MOREX.R3.6HG0611060	-1.0973	#N/A	-1.76972	-1.00955	Cellulose synthase, putative
HORVU.MOREX.R3.7HG0698110	-1.42853	#N/A	-1.81254	-1.36642	Cellulose synthase-like protein
Gene ID	OB-OF	GB-GF	IPK Descriptions
HORVU.MOREX.R3.4HG0379470	1.02073	#N/A	Endoglucanase
HORVU.MOREX.R3.3HG0305780	-2.70714	-2.81919	Beta-glucosidase
HORVU.MOREX.R3.4HG0340370	-1.92888	-1.40783	Endoglucanase
HORVU.MOREX.R3.5HG0478650	-1.84869	-1.5175	Endoglucanase
HORVU.MOREX.R3.5HG0499440	-3.25551	-2.84343	Endoglucanase
HORVU.MOREX.R3.6HG0560140	-4.88618	-2.70798	Endoglucanase
HORVU.MOREX.R3.6HG0616240	-3.11039	#N/A	Endoglucanase
HORVU.MOREX.R3.7HG0669790	-4.63897	#N/A	Endoglucanase
HORVU.MOREX.R3.7HG0721690	-5.26873	#N/A	Endoglucanase
Gene ID	OD-OH	GD-GH	IPK Descriptions
HORVU.MOREX.R3.5HG0488970	2.65047	2.68426	Cellulose synthase, putative
HORVU.MOREX.R3.1HG0027850	-1.24158	-1.52281	Cellulose synthase
HORVU.MOREX.R3.1HG0041280	-3.68543	-3.96398	Cellulose synthase
HORVU.MOREX.R3.2HG0111610	-1.49822	-3.11845	Cellulose synthase
HORVU.MOREX.R3.2HG0136610	-5.21726	-4.037	Cellulose synthase-like protein
HORVU.MOREX.R3.3HG0288960	-3.6128	-5.0546	Cellulose synthase
HORVU.MOREX.R3.5HG0444030	-3.06369	-2.93197	Cellulose synthase-like protein
HORVU.MOREX.R3.5HG0482670	-3.21641	-4.21901	Cellulose synthase
HORVU.MOREX.R3.5HG0530450	-1.42782	-1.52365	Cellulose synthase
HORVU.MOREX.R3.6HG0550800	-1.38092	-1.77596	Cellulose synthase
HORVU.MOREX.R3.6HG0611060	-1.00955	-1.76972	Cellulose synthase, putative
HORVU.MOREX.R3.7HG0698110	-1.36642	-1.81254	Cellulose synthase-like protein
HORVU.MOREX.R3.7HG0711350	-4.77484	#N/A	Cellulose synthase family protein

## Sheet: xylan biosynthesis
Gene ID	OB-OF	GB-GF	OD-OH	GD-GH	IPK Descriptions
HORVU.MOREX.R3.1HG0013800	-2.46869	-2.09619	-2.44141	-2.15401	Glycosyltransferases
HORVU.MOREX.R3.1HG0067020	-2.73781	-2.58663	-2.69918	-2.59231	Hexosyltransferase
HORVU.MOREX.R3.1HG0079860	-1.7716	-1.87801	-2.03011	-2.40736	Glucuronoxylan 4-O-methyltransferase
HORVU.MOREX.R3.1HG0086590	-1.15484	#N/A	#N/A	#N/A	Glycosyltransferases
HORVU.MOREX.R3.2HG0182000	-5.05102	-3.59182	-5.66797	-3.58377	Glucuronoxylan 4-O-methyltransferase
HORVU.MOREX.R3.2HG0204570	-2.07091	#N/A	-1.27084	-1.56408	glucuronoxylan 4-O-methyltransferase-like protein (DUF579)
HORVU.MOREX.R3.3HG0279730	-1.84432	#N/A	-2.16676	#N/A	Glycosyltransferases
HORVU.MOREX.R3.4HG0344370	-9.07517	-3.35545	-3.53596	-5.40282	Glucuronoxylan 4-O-methyltransferase
HORVU.MOREX.R3.4HG0405920	-1.46555	#N/A	-1.52911	-1.39878	Hexosyltransferase
HORVU.MOREX.R3.5HG0444460	-1.28139	#N/A	-1.20276	#N/A	Trichome birefringence-like protein
HORVU.MOREX.R3.5HG0497820	-3.01239	-1.9666	-2.75376	-2.75697	Glucuronoxylan 4-O-methyltransferase
HORVU.MOREX.R3.6HG0564530	-5.58386	-4.02242	-4.82653	-1.72023	glucuronoxylan 4-O-methyltransferase-like protein (DUF579)
HORVU.MOREX.R3.7HG0731130	-1.11609	#N/A	-1.2367	#N/A	glucuronoxylan 4-O-methyltransferase-like protein (DUF579)
HORVU.MOREX.R3.7HG0749870	-1.69902	#N/A	-1.60007	-1.97396	Glucuronoxylan 4-O-methyltransferase

## Sheet: octadecanal
Gene ID	GB-GF	OB-OF	IPK Descriptions
HORVU.MOREX.R3.1HG0041720	1.52109	#N/A	Fatty acid hydroxylase superfamily protein
HORVU.MOREX.R3.1HG0055380	1.30564	#N/A	Methylsterol monooxygenase 1-2
HORVU.MOREX.R3.2HG0186410	2.2166	#N/A	Beta-carotene hydroxylase
HORVU.MOREX.R3.5HG0482310	2.0935	#N/A	Fatty acid hydroxylase superfamily
HORVU.MOREX.R3.6HG0569590	1.3656	1.37838	Protein ECERIFERUM 3
HORVU.MOREX.R3.6HG0615200	2.21047	1.06618	Sphingoid base hydroxylase 2
HORVU.MOREX.R3.6HG0628680	2.40313	1.38654	Fatty acid hydroxylase superfamily protein
HORVU.MOREX.R3.7HG0666290	1.71493	#N/A	Sphingoid base hydroxylase 2
HORVU.MOREX.R3.7HG0741770	1.91154	#N/A	Fatty acid hydroxylase superfamily
HORVU.MOREX.R3.3HG0225930	-1.59314	-1.21468	Delta(7)-sterol-C5(6)-desaturase
HORVU.MOREX.R3.5HG0423780	-1.11776	#N/A	Fatty acid 2-hydroxylase
