# Supplementary material for: Heat and drought induced transcriptomic changes in barley varieties with contrasting stress response phenotypes
Source: Front Plant Sci. 2022 Dec 8;13:1066421. doi: 10.3389/fpls.2022.1066421 (PMC9772561; doi:10.3389/fpls.2022.1066421)
Supplement: Supplementary file 12 [file Table_5.xlsx]

## Sheet: Sheet1
Supplementary Table 5: Genes associated with significant GOs of interest in response to drought stress. LogFold change in gene expression in response to drought stress in Golden Promise and Otis is provided.
This file contains 11 sheets
1. Endopeptidase inhibitors
2. Jasmonic acid
3. Octadecanal
4. Oxygen evolving complex
5. mRNA binding
6. Peroxisomes
7. Sucrose
8. Transaminase activity
9. Transmembrane transport
10. Tetrahydrofolate
11. Water deprivation

## Sheet: endopetidase inhibitors
Gene ID	OL-OP	GL-GP	IPK Descriptions
HORVU.MOREX.R3.1HG0066680	2.05785	2.76262	Wound-induced protease inhibitor
HORVU.MOREX.R3.2HG0116360	1.37876	#N/A	Cysteine proteinase inhibitor
HORVU.MOREX.R3.2HG0122530	1.79973	3.07743	Chymotrypsin inhibitor
HORVU.MOREX.R3.2HG0183360	7.23527	#N/A	Kunitz trypsin inhibitor
HORVU.MOREX.R3.2HG0212810	8.91336	#N/A	Dimeric alpha-amylase inhibitor
HORVU.MOREX.R3.2HG0214960	5.44033	#N/A	Cysteine proteinase inhibitor
HORVU.MOREX.R3.3HG0230270	9.33087	#N/A	Alpha amylase inhibitor protein
HORVU.MOREX.R3.3HG0234040	1.86311	3.60714	Inhibitor protein
HORVU.MOREX.R3.3HG0287360	1.36607	#N/A	Cysteine proteinase inhibitor
HORVU.MOREX.R3.3HG0309490	4.36452	7.32435	Cysteine proteinase inhibitor
HORVU.MOREX.R3.3HG0323980	5.33736	4.03664	Kunitz trypsin inhibitor
HORVU.MOREX.R3.4HG0342810	6.82924	#N/A	Serpin family protein
HORVU.MOREX.R3.4HG0409620	8.82406	#N/A	Alpha amylase inhibitor protein
HORVU.MOREX.R3.4HG0409660	8.44694	#N/A	Alpha amylase inhibitor protein
HORVU.MOREX.R3.5HG0420100	7.61925	#N/A	Puroindoline b
HORVU.MOREX.R3.7HG0648800	8.3296	#N/A	Dimeric alpha-amylase inhibitor
HORVU.MOREX.R3.7HG0663130	7.42053	#N/A	Alpha-amylase /trypsin inhibitor
HORVU.MOREX.R3.7HG0710790	3.25636	#N/A	Cysteine proteinase inhibitor

## Sheet: JA
Gene ID	GL-GP	OL-OP	IPK Descriptions
HORVU.MOREX.R3.2HG0164340	1.59157	#N/A	Ethylene-responsive transcription factor
HORVU.MOREX.R3.3HG0294880	1.44526	#N/A	Ethylene-responsive factor-like transcription factor
HORVU.MOREX.R3.4HG0341090	1.60576	#N/A	Type I inositol-1,4,5-trisphosphate 5-phosphatase
HORVU.MOREX.R3.5HG0508270	1.47648	#N/A	Aminotransferase
HORVU.MOREX.R3.6HG0568570	2.06243	#N/A	WRKY transcription factor
HORVU.MOREX.R3.5HG0420500	-2.66776	-1.61021	Lipoxygenase
HORVU.MOREX.R3.6HG0573420	-1.52721	#N/A	Lipoxygenase

## Sheet: octadecanal
Gene ID	OK-OO	GK-GO	IPK descriptions
HORVU.MOREX.R3.1HG0041710	2.57816	#N/A	Fatty acid hydroxylase superfamily
HORVU.MOREX.R3.1HG0041720	3.07202	2.10903	Fatty acid hydroxylase superfamily protein
HORVU.MOREX.R3.1HG0055380	2.5736	2.39905	Methylsterol monooxygenase 1-2
HORVU.MOREX.R3.2HG0186410	2.09473	2.34829	Beta-carotene hydroxylase
HORVU.MOREX.R3.6HG0569590	1.1114	#N/A	Protein ECERIFERUM 3
HORVU.MOREX.R3.6HG0615200	2.2206	1.89603	Sphingoid base hydroxylase 2
HORVU.MOREX.R3.6HG0628680	1.8052	#N/A	Fatty acid hydroxylase superfamily protein
HORVU.MOREX.R3.7HG0741770	2.47225	3.65285	Fatty acid hydroxylase superfamily
HORVU.MOREX.R3.3HG0225930	-2.04483	-1.19227	Delta(7)-sterol-C5(6)-desaturase
HORVU.MOREX.R3.5HG0423780	-1.92555	-1.28206	Fatty acid 2-hydroxylase
HORVU.MOREX.R3.5HG0515000	-1.92566	#N/A	Fatty acid 2-hydroxylase

## Sheet: OEC
Gene ID	OK-OO	GK-GO	IPK Descriptions
HORVU.MOREX.R3.2HG0150570	-3.08336	-4.08278	Oxygen-evolving enhancer protein 1
HORVU.MOREX.R3.2HG0169260	-3.61943	#N/A	PsbP domain protein
HORVU.MOREX.R3.3HG0313890	-1.94118	#N/A	PsbP family protein, expressed
HORVU.MOREX.R3.4HG0331740	-1.02162	-1.93414	PsbP-like protein 1
HORVU.MOREX.R3.4HG0386930	-2.50658	-2.66128	PsbP family protein, expressed
HORVU.MOREX.R3.5HG0443280	-1.85295	-3.46668	PsbP-like protein 1
HORVU.MOREX.R3.6HG0589150	-4.70631	-4.71782	Photosynthetic NDH subcomplex L 2
HORVU.MOREX.R3.7HG0679570	-1.24756	-1.91262	Lumenal PsbP-like protein

## Sheet: mRNA binding
Gene ID	GK-GO	OK-OO	IPK Description
HORVU.MOREX.R3.5HG0448250	-5.68704	-4.14262	LIM domain protein
HORVU.MOREX.R3.5HG0482600	-5.62874	-2.93443	Pentatricopeptide repeat-containing protein
HORVU.MOREX.R3.6HG0592840	-5.26439	-4.86455	RNA-binding protein
HORVU.MOREX.R3.5HG0429420	-4.21737	-2.1206	Pentatricopeptide repeat-containing protein
HORVU.MOREX.R3.6HG0571800	-4.20866	#N/A	Pentatricopeptide repeat-containing protein
HORVU.MOREX.R3.1HG0063450	-4.20483	-3.23887	Thylakoid lumen 18.3 kDa family protein
HORVU.MOREX.R3.2HG0185500	-3.78942	-2.85501	Pentatricopeptide repeat-containing protein
HORVU.MOREX.R3.2HG0202350	-3.58596	-3.03499	Glutamine synthetase
HORVU.MOREX.R3.5HG0440410	-3.54964	#N/A	Pentatricopeptide repeat-containing protein
HORVU.MOREX.R3.2HG0096520	-3.50813	-3.23009	Pentatricopeptide repeat-containing protein
HORVU.MOREX.R3.5HG0516640	-3.35414	-3.43068	Mitochondrial transcription termination factor family protein
HORVU.MOREX.R3.6HG0614700	-3.33438	-2.35893	ATP synthase delta-subunit protein
HORVU.MOREX.R3.4HG0418170	-3.20018	-1.4862	ATP dependent RNA helicase
HORVU.MOREX.R3.3HG0257850	-2.99949	-2.44815	Magnesium-protoporphyrin IX monomethyl ester [oxidative] cyclase
HORVU.MOREX.R3.2HG0152170	-2.92183	-1.62119	RNA-binding protein
HORVU.MOREX.R3.6HG0623560	-2.91164	-1.14415	Clustered mitochondria protein
HORVU.MOREX.R3.6HG0614660	-2.89698	-2.76295	Pentatricopeptide repeat-containing protein
HORVU.MOREX.R3.7HG0747280	-2.6211	#N/A	WD40 repeat-like protein
HORVU.MOREX.R3.2HG0111750	-2.37235	-2.37598	Pentatricopeptide repeat-containing protein
HORVU.MOREX.R3.4HG0376960	-2.30091	-1.41324	RNA-binding protein
HORVU.MOREX.R3.3HG0305790	-2.2943	#N/A	Pentatricopeptide repeat protein
HORVU.MOREX.R3.7HG0660420	-2.28952	#N/A	Pentatricopeptide repeat-containing protein
HORVU.MOREX.R3.5HG0444900	-2.28673	-1.27638	Elongation factor Ts
HORVU.MOREX.R3.4HG0333190	-2.25317	-1.1524	N utilization substance protein B-like protein
HORVU.MOREX.R3.6HG0611730	-2.18073	#N/A	H/ACA ribonucleoprotein complex subunit 2-like protein
HORVU.MOREX.R3.1HG0089000	-2.13559	#N/A	Ribosome maturation factor rimM
HORVU.MOREX.R3.3HG0298210	-2.04264	-2.03588	RNA binding protein, putative
HORVU.MOREX.R3.5HG0475970	-1.99947	#N/A	GTPase
HORVU.MOREX.R3.6HG0586970	-1.99798	-1.13269	RNA-binding protein
HORVU.MOREX.R3.3HG0237590	-1.94242	#N/A	ATP-dependent RNA helicase
HORVU.MOREX.R3.5HG0533070	-1.88985	-2.04587	Polyribonucleotide nucleotidyltransferase
HORVU.MOREX.R3.4HG0335750	-1.88325	#N/A	Pescadillo homolog
HORVU.MOREX.R3.3HG0309580	-1.87586	#N/A	RNA binding protein-like protein
HORVU.MOREX.R3.6HG0628900	-1.80348	#N/A	RNA-binding family protein
HORVU.MOREX.R3.7HG0720390	-1.72983	#N/A	Pentatricopeptide repeat-containing family protein
HORVU.MOREX.R3.6HG0628850	-1.71152	#N/A	Ribosomal protein L37
HORVU.MOREX.R3.3HG0275170	-1.69775	#N/A	Single-stranded DNA-binding protein
HORVU.MOREX.R3.1HG0094040	-1.60585	#N/A	Pentatricopeptide repeat-containing protein
HORVU.MOREX.R3.7HG0674730	-1.59333	#N/A	Trigger factor
HORVU.MOREX.R3.6HG0621180	-1.54706	#N/A	RRP12-like protein
HORVU.MOREX.R3.5HG0466520	-1.451	-1.66728	Pentatricopeptide repeat-containing protein, putative
HORVU.MOREX.R3.3HG0327680	-1.43914	#N/A	Pentatricopeptide repeat-containing protein
HORVU.MOREX.R3.2HG0197190	-1.40983	-1.55747	RNA-binding family protein, putative
HORVU.MOREX.R3.6HG0587920	-1.40434	#N/A	Elongation factor 4
HORVU.MOREX.R3.6HG0597760	-1.39294	-1.47325	Atp-dependent rna helicase
HORVU.MOREX.R3.4HG0386590	-1.37309	#N/A	Ribosomal protein S10
HORVU.MOREX.R3.6HG0568740	-1.37131	-1.88031	Ubiquitin, putative
HORVU.MOREX.R3.1HG0087990	-1.31926	#N/A	Ubiquitin
HORVU.MOREX.R3.1HG0020280	-1.30581	#N/A	Pentatricopeptide repeat superfamily protein
HORVU.MOREX.R3.2HG0137510	-1.25403	#N/A	Pentatricopeptide repeat-containing protein, putative
HORVU.MOREX.R3.6HG0564320	-1.23178	#N/A	Elongation factor 4
HORVU.MOREX.R3.6HG0585390	-1.23026	#N/A	Ribonuclease J
HORVU.MOREX.R3.7HG0676160	-1.20798	#N/A	Mitochondrial glycoprotein-like
HORVU.MOREX.R3.3HG0279500	-1.20277	#N/A	Pentatricopeptide repeat-containing protein
HORVU.MOREX.R3.6HG0579150	-1.2	#N/A	Ribosomal RNA small subunit methyltransferase B
HORVU.MOREX.R3.6HG0594060	-1.18632	#N/A	RNA-binding family protein, putative
HORVU.MOREX.R3.2HG0110720	-1.18109	#N/A	Guanine nucleotide-binding-like protein
HORVU.MOREX.R3.4HG0408030	-1.16857	#N/A	Methyltransferase-like protein 1
HORVU.MOREX.R3.3HG0230940	-1.16015	-1.00539	GTPase Der
HORVU.MOREX.R3.1HG0063060	-1.15508	#N/A	Mitochondrial transcription termination factor family protein
HORVU.MOREX.R3.3HG0254420	-1.13144	#N/A	Transcription factor Pur-alpha 1
HORVU.MOREX.R3.1HG0003900	-1.09385	-1.03625	tRNA pseudouridine synthase B
HORVU.MOREX.R3.1HG0090410	-1.06945	#N/A	Protein ROOT PRIMORDIUM DEFECTIVE 1
HORVU.MOREX.R3.1HG0054790	1.13418	#N/A	Ubiquitin-like protein
HORVU.MOREX.R3.3HG0308780	1.29769	1.10207	ATP-dependent RNA helicase p62
HORVU.MOREX.R3.6HG0559390	1.34108	#N/A	Polyubiquitin protein
HORVU.MOREX.R3.7HG0733020	1.77439	#N/A	Polyubiquitin
HORVU.MOREX.R3.2HG0153260	1.89476	#N/A	Early-responsive to dehydration stress family protein
HORVU.MOREX.R3.7HG0708040	3.11663	2.77481	Cleavage and polyadenylation specificity factor subunit 5

## Sheet: peroxisomes
Gene ID	GK-GO	OK-OO	IPK Descriptions
HORVU.MOREX.R3.2HG0124940	-4.25308	-4.71121	Peroxisomal (S)-2-hydroxy-acid oxidase
HORVU.MOREX.R3.7HG0702660	-2.58594	-5.01502	CoA ligase
HORVU.MOREX.R3.2HG0152860	-2.46011	-1.98618	Peroxisomal (S)-2-hydroxy-acid oxidase
HORVU.MOREX.R3.3HG0230640	-2.4133	-2.54685	Thioesterase family protein
HORVU.MOREX.R3.4HG0413650	-1.46199	#N/A	Peroxisomal membrane protein 11 homolog
HORVU.MOREX.R3.1HG0040000	-1.43173	#N/A	3-ketoacyl-CoA thiolase
HORVU.MOREX.R3.4HG0341640	-1.35069	#N/A	Histidine triad nucleotide-binding protein
HORVU.MOREX.R3.6HG0570670	-1.05289	-1.05452	Serine-threonine protein phosphatase, putative, expressed
HORVU.MOREX.R3.7HG0731940	-1.01697	#N/A	External alternative NAD(P)H-ubiquinone oxidoreductase B2, mitochondrial
HORVU.MOREX.R3.3HG0313120	1.02853	#N/A	Acetolactate synthase
HORVU.MOREX.R3.3HG0232840	1.0694	#N/A	Fatty acid oxidation complex subunit alpha
HORVU.MOREX.R3.4HG0381820	1.09994	#N/A	Fatty acid oxidation complex subunit alpha
HORVU.MOREX.R3.2HG0194750	1.2338	2.49502	Peroxisomal (S)-2-hydroxy-acid oxidase
HORVU.MOREX.R3.7HG0701630	1.23401	2.27633	External alternative NAD(P)H-ubiquinone oxidoreductase B2, mitochondrial
HORVU.MOREX.R3.4HG0389580	1.40271	#N/A	Mitochondrial carrier family
HORVU.MOREX.R3.2HG0173750	1.40333	#N/A	Aldehyde dehydrogenase
HORVU.MOREX.R3.3HG0231090	1.42017	#N/A	Fatty acid oxidation complex subunit alpha
HORVU.MOREX.R3.6HG0563110	1.42769	1.09523	Fatty acid oxidation complex subunit alpha
HORVU.MOREX.R3.5HG0468870	1.49191	#N/A	Dehydrogenase/reductase SDR family member 2
HORVU.MOREX.R3.3HG0311690	1.7636	#N/A	Fatty acid oxidation complex subunit alpha
HORVU.MOREX.R3.3HG0219040	1.77359	1.26637	3-ketoacyl-CoA thiolase
HORVU.MOREX.R3.2HG0180500	1.8269	1.54625	Glutaredoxin
HORVU.MOREX.R3.2HG0194790	1.83896	1.92906	Amine oxidase family protein
HORVU.MOREX.R3.4HG0400840	2.03819	1.31943	4-coumarate--CoA ligase family protein
HORVU.MOREX.R3.3HG0300030	2.04296	1.24236	Uricase
HORVU.MOREX.R3.7HG0642550	2.16751	1.74405	Peroxisomal membrane protein 11 homolog
HORVU.MOREX.R3.4HG0383270	2.24462	1.63656	Peroxisomal membrane protein 11 homolog
HORVU.MOREX.R3.7HG0658050	3.16769	1.66146	Acyl-coenzyme A oxidase
HORVU.MOREX.R3.2HG0139380	6.66096	4.73034	Isocitrate lyase
	GA-GE	OA-OE
HORVU.MOREX.R3.2HG0124940	-3.25812	#N/A
HORVU.MOREX.R3.7HG0702660	-3.25092	-3.17258
HORVU.MOREX.R3.2HG0152860	-2.19653	-1.50072
HORVU.MOREX.R3.3HG0230640	-1.85944	-1.88671
HORVU.MOREX.R3.4HG0413650	-2.41592	-1.57614
HORVU.MOREX.R3.1HG0040000	-3.35513	#N/A
HORVU.MOREX.R3.4HG0341640	-1.90418	#N/A
HORVU.MOREX.R3.6HG0570670	-1.80468	-1.08504
HORVU.MOREX.R3.7HG0731940	-1.35423	-1.90757
HORVU.MOREX.R3.3HG0313120	1.26802	#N/A
HORVU.MOREX.R3.3HG0232840	1.28637	#N/A
HORVU.MOREX.R3.4HG0381820	#N/A	#N/A
HORVU.MOREX.R3.2HG0194750	1.38661	1.92217
HORVU.MOREX.R3.7HG0701630	3.56885	2.90307
HORVU.MOREX.R3.4HG0389580	2.11339	1.35404
HORVU.MOREX.R3.2HG0173750	1.79121	2.05177
HORVU.MOREX.R3.3HG0231090	1.45928	1.83047
HORVU.MOREX.R3.6HG0563110	#N/A	1.25303
HORVU.MOREX.R3.5HG0468870	1.67201	1.52124
HORVU.MOREX.R3.3HG0311690	2.67767	1.61428
HORVU.MOREX.R3.3HG0219040	1.75589	2.5094
HORVU.MOREX.R3.2HG0180500	2.13619	1.56523
HORVU.MOREX.R3.2HG0194790	1.95844	1.40217
HORVU.MOREX.R3.4HG0400840	1.91708	1.225
HORVU.MOREX.R3.3HG0300030	1.33311	1.29575
HORVU.MOREX.R3.7HG0642550	2.23011	2.47735
HORVU.MOREX.R3.4HG0383270	1.82945	1.66063
HORVU.MOREX.R3.7HG0658050	3.76532	2.72478
HORVU.MOREX.R3.2HG0139380	#N/A	4.9866

## Sheet: Sucrose
Gene ID	OL-OP	GL-GP	IPK descriptions
HORVU.MOREX.R3.2HG0124890	3.85777	#N/A	Sucrose synthase
HORVU.MOREX.R3.4HG0378030	1.85404	1.86814	Sucrose synthase
HORVU.MOREX.R3.4HG0403620	2.32542	#N/A	Sucrose transporter
HORVU.MOREX.R3.7HG0661420	1.11686	#N/A	Sucrose synthase
HORVU.MOREX.R3.3HG0309930	-3.44361	-2.5394	Sucrose-phosphate synthase
HORVU.MOREX.R3.7HG0639980	-3.24662	-5.28355	Sucrose synthase

## Sheet: Transaminase
Gene ID	GK-GO	OK-OO	IPK Descriptions
HORVU.MOREX.R3.1HG0016200	2.95569	1.28777	Aminotransferase like protein
HORVU.MOREX.R3.1HG0071400	4.75833	3.89894	Aminotransferase like protein
HORVU.MOREX.R3.2HG0190680	2.76656	2.53545	Aminotransferase
HORVU.MOREX.R3.3HG0290290	1.60574	#N/A	Aspartate aminotransferase
HORVU.MOREX.R3.4HG0361660	2.97477	2.03618	Aminotransferase-related family protein
HORVU.MOREX.R3.4HG0394630	5.1692	4.88541	Branched-chain-amino-acid aminotransferase
HORVU.MOREX.R3.4HG0403790	1.49795	1.01041	Aminotransferase like protein
HORVU.MOREX.R3.5HG0433990	1.17037	#N/A	Aminotransferase
HORVU.MOREX.R3.5HG0508270	3.6626	2.83637	Aminotransferase
HORVU.MOREX.R3.7HG0712100	2.30092	3.89604	Aminotransferase-related family protein
HORVU.MOREX.R3.1HG0055830	-1.12406	#N/A	Branched-chain-amino-acid aminotransferase
HORVU.MOREX.R3.2HG0156760	-1.98747	-1.3319	Aminotransferase
HORVU.MOREX.R3.2HG0194700	-3.79761	-3.19244	Aminomethyltransferase
HORVU.MOREX.R3.4HG0383590	-1.49452	#N/A	Aminotransferase
HORVU.MOREX.R3.6HG0572930	-1.19682	#N/A	Aminotransferase
HORVU.MOREX.R3.6HG0620520	-1.66977	-1.28697	Aminotransferase-related family protein

## Sheet: transmembrane transport
Gene ID	OK-OO	GK-GO	IPK Description
HORVU.MOREX.R3.3HG0220930	-8.82382	-7.43268	WAT1-related protein
HORVU.MOREX.R3.1HG0071750	-6.30117	#N/A	Zinc transporter protein
HORVU.MOREX.R3.5HG0500800	-5.85356	-5.80903	Aquaporin-like protein
HORVU.MOREX.R3.2HG0182400	-5.59741	-2.45141	Aquaporin
HORVU.MOREX.R3.6HG0551840	-5.39326	-2.12929	Mechanosensitive ion channel
HORVU.MOREX.R3.2HG0119310	-4.90038	-6.62708	Zinc transporter
HORVU.MOREX.R3.1HG0005090	-4.88792	-4.82631	Nitrate transporter 1.1
HORVU.MOREX.R3.3HG0330200	-4.79537	-1.76263	Aquaporin
HORVU.MOREX.R3.2HG0141070	-4.75414	#N/A	Protein DETOXIFICATION
HORVU.MOREX.R3.2HG0191210	-4.68194	-3.11259	Zinc transporter
HORVU.MOREX.R3.4HG0411730	-4.56357	-5.01062	Mechanosensitive ion channel
HORVU.MOREX.R3.7HG0738140	-4.54594	-3.06474	Ureide permease-like protein
HORVU.MOREX.R3.1HG0055040	-4.42983	-2.95183	Hippocampus abundant transcript 1 protein
HORVU.MOREX.R3.6HG0596770	-4.42191	-2.24664	Aquaporin
HORVU.MOREX.R3.3HG0283500	-4.21688	-4.99819	ABC transporter G family member
HORVU.MOREX.R3.7HG0741520	-4.02522	#N/A	Protein DETOXIFICATION
HORVU.MOREX.R3.2HG0140480	-3.94559	#N/A	WAT1-related protein
HORVU.MOREX.R3.1HG0092680	-3.42957	#N/A	Sugar transporter, putative
HORVU.MOREX.R3.3HG0298980	-3.33476	-1.72936	Protein NRT1/ PTR FAMILY 5.5
HORVU.MOREX.R3.1HG0056410	-3.22082	-2.10632	Nitrate transporter 1.1
HORVU.MOREX.R3.7HG0708100	-3.19213	-3.17467	Choline transporter-related family protein
HORVU.MOREX.R3.3HG0246190	-3.15213	-2.65285	Cationic amino acid transporter
HORVU.MOREX.R3.6HG0615550	-3.12494	-2.66959	Auxin efflux carrier component
HORVU.MOREX.R3.2HG0188290	-3.09348	-1.03852	Aquaporin
HORVU.MOREX.R3.5HG0493870	-3.0664	-3.36536	Auxin efflux carrier component
HORVU.MOREX.R3.1HG0084740	-2.98428	-3.27135	Oligopeptide transporter
HORVU.MOREX.R3.6HG0596640	-2.92373	#N/A	Cyclic nucleotide-gated channel
HORVU.MOREX.R3.4HG0399660	-2.83991	-2.93818	Mannitol transporter, putative, expressed
HORVU.MOREX.R3.7HG0654860	-2.78261	-2.41821	Protein NRT1/ PTR FAMILY 2.3
HORVU.MOREX.R3.3HG0257030	-2.76388	#N/A	Mitochondrial import receptor subunit tom40-like
HORVU.MOREX.R3.1HG0053890	-2.73161	-3.05858	Peptide transporter
HORVU.MOREX.R3.6HG0602210	-2.66593	-3.19474	Aquaporin
HORVU.MOREX.R3.6HG0615280	-2.62562	-3.83562	Aquaporin-1
HORVU.MOREX.R3.3HG0223180	-2.53346	-1.99821	ADP,ATP carrier protein, mitochondrial
HORVU.MOREX.R3.6HG0631710	-2.52522	-1.31472	Aquaporin
HORVU.MOREX.R3.4HG0407580	-2.48563	#N/A	Aquaporin
HORVU.MOREX.R3.7HG0711310	-2.28271	#N/A	Aquaporin
HORVU.MOREX.R3.4HG0399890	-2.27451	-1.25122	Sulfate transporter, putative
HORVU.MOREX.R3.7HG0666440	-2.26489	-2.61767	Aquaporin-1
HORVU.MOREX.R3.3HG0304970	-2.2584	-4.03181	Peptide transporter
HORVU.MOREX.R3.1HG0005590	-2.2531	-1.78881	Mitochondrial import inner membrane translocase subunit tim23
HORVU.MOREX.R3.2HG0194360	-2.2463	-2.04817	Peptide transporter
HORVU.MOREX.R3.3HG0303160	-2.24358	#N/A	Metal tolerance protein
HORVU.MOREX.R3.6HG0630650	-2.17035	#N/A	Protein DETOXIFICATION
HORVU.MOREX.R3.4HG0339820	-2.16005	-1.28624	Sugar transporter family protein
HORVU.MOREX.R3.1HG0026940	-2.13656	-3.38096	Phosphate translocator
HORVU.MOREX.R3.4HG0411460	-2.12026	#N/A	Peptide transporter
HORVU.MOREX.R3.3HG0242970	-2.07411	-2.1859	Mitochondrial carrier family
HORVU.MOREX.R3.7HG0726450	-2.06718	-3.87837	Peptide transporter, putative
HORVU.MOREX.R3.6HG0605890	-2.03748	-3.49284	Oligopeptide transporter, putative
HORVU.MOREX.R3.1HG0071740	-2.0335	#N/A	Zinc transporter
HORVU.MOREX.R3.1HG0074650	-2.02465	-1.29404	Solute carrier family 35 protein
HORVU.MOREX.R3.2HG0114130	-2.0245	-2.0616	Cation calcium exchanger
HORVU.MOREX.R3.5HG0527050	-1.99578	-2.45864	Mitochondrial carrier protein, putative
HORVU.MOREX.R3.7HG0642090	-1.95761	-2.16801	Oligopeptide transporter
HORVU.MOREX.R3.7HG0641950	-1.94245	1.86477	Oligopeptide transporter
HORVU.MOREX.R3.6HG0631700	-1.89116	-1.48027	Aquaporin
HORVU.MOREX.R3.5HG0459940	-1.8836	-1.70172	Hippocampus abundant transcript-like protein 1
HORVU.MOREX.R3.2HG0199600	-1.85803	-2.49843	Organic cation transporter protein
HORVU.MOREX.R3.7HG0720710	-1.77555	-1.39185	ABC transporter B family protein
HORVU.MOREX.R3.2HG0152970	-1.77395	-1.91327	Transporter
HORVU.MOREX.R3.5HG0473150	-1.75075	-2.66708	Nucleobase-ascorbate transporter-like protein
HORVU.MOREX.R3.4HG0393950	-1.74749	-1.82136	Metal tolerance protein
HORVU.MOREX.R3.6HG0631090	-1.71088	-2.09091	Na(+)/H(+) antiporter NhaB
HORVU.MOREX.R3.3HG0292100	-1.70108	-1.36777	ATP-binding ABC transporter
HORVU.MOREX.R3.7HG0717180	-1.68088	#N/A	Zinc transporter
HORVU.MOREX.R3.7HG0643690	-1.67853	#N/A	SPX domain-containing family protein
HORVU.MOREX.R3.3HG0250330	-1.67615	-1.99373	Phosphate translocator
HORVU.MOREX.R3.2HG0166370	-1.64913	#N/A	ATP-binding ABC transporter
HORVU.MOREX.R3.2HG0132930	-1.55938	#N/A	Transporter-related family protein
HORVU.MOREX.R3.2HG0173850	-1.54859	#N/A	Nitrate transporter 1.1
HORVU.MOREX.R3.7HG0666460	-1.48079	-2.07638	Aquaporin-1
HORVU.MOREX.R3.4HG0393750	-1.46195	#N/A	Peptide transporter
HORVU.MOREX.R3.5HG0462190	-1.45188	-1.11912	Protein ZINC INDUCED FACILITATOR-LIKE 1
HORVU.MOREX.R3.4HG0354480	-1.42407	#N/A	Aquaporin-like protein
HORVU.MOREX.R3.4HG0332970	-1.37221	-2.44062	Cationic amino acid transporter, putative
HORVU.MOREX.R3.1HG0030850	-1.30108	#N/A	Zinc transporter
HORVU.MOREX.R3.5HG0467820	-1.23646	-1.99504	Na+/H+ antiporter
HORVU.MOREX.R3.4HG0395120	-1.23646	#N/A	Mitochondrial carrier family
HORVU.MOREX.R3.6HG0606680	-1.15839	#N/A	Amino acid permease family protein
HORVU.MOREX.R3.3HG0260800	-1.15655	-2.01428	Protein ZINC INDUCED FACILITATOR-LIKE 1
HORVU.MOREX.R3.1HG0016110	-1.14288	#N/A	Metal tolerance protein
HORVU.MOREX.R3.4HG0401980	-1.11139	#N/A	Sulfate transporter
HORVU.MOREX.R3.4HG0407900	-1.06539	-2.29427	Na(+)/H(+) antiporter NhaB
HORVU.MOREX.R3.2HG0185190	-1.05137	#N/A	Yellow stripe-like 9 transporter
HORVU.MOREX.R3.4HG0356690	-1.03418	-1.03843	Protein ZINC INDUCED FACILITATOR-LIKE 1
HORVU.MOREX.R3.6HG0549010	-1.00059	-1.03093	Protein DETOXIFICATION
HORVU.MOREX.R3.7HG0663470	1.00554	2.17072	WAT1-related protein
HORVU.MOREX.R3.5HG0476390	1.01029	#N/A	Transporter-related family protein
HORVU.MOREX.R3.7HG0678310	1.01617	#N/A	Protein DETOXIFICATION
HORVU.MOREX.R3.4HG0383910	1.05741	1.05214	Mitochondrial carrier protein, expressed
HORVU.MOREX.R3.5HG0508860	1.06381	1.90671	Transporter-related family protein
HORVU.MOREX.R3.1HG0003690	1.06744	#N/A	ABC transporter ATP-binding protein
HORVU.MOREX.R3.4HG0376610	1.10275	1.07486	Cation-efflux pump FieF
HORVU.MOREX.R3.4HG0333170	1.13782	#N/A	Cation calcium exchanger
HORVU.MOREX.R3.1HG0080730	1.24907	1.56013	Mitochondrial carrier family
HORVU.MOREX.R3.2HG0172640	1.3198	1.88371	Sugar transporter, putative
HORVU.MOREX.R3.1HG0027030	1.34382	1.37777	Mitochondrial carrier family
HORVU.MOREX.R3.5HG0511420	1.34857	1.29618	Mitochondrial carrier family protein
HORVU.MOREX.R3.2HG0179560	1.3532	#N/A	Nodulin-like / Major Facilitator Superfamily protein
HORVU.MOREX.R3.3HG0299080	1.35982	1.76531	Protein NRT1/ PTR FAMILY 5.5
HORVU.MOREX.R3.4HG0386920	1.36849	#N/A	ABC transporter ATP-binding protein
HORVU.MOREX.R3.5HG0448080	1.37046	#N/A	Polyol transporter
HORVU.MOREX.R3.2HG0103630	1.40096	#N/A	ABC subfamily C transporter
HORVU.MOREX.R3.5HG0511820	1.40779	2.71111	Cyclic nucleotide-gated channel
HORVU.MOREX.R3.7HG0654330	1.41973	1.69667	ABC transporter, putative
HORVU.MOREX.R3.3HG0266310	1.42981	#N/A	Vacuolar cation/proton exchanger, putative
HORVU.MOREX.R3.4HG0356550	1.43816	2.13435	Protein ZINC INDUCED FACILITATOR-LIKE 1
HORVU.MOREX.R3.3HG0270500	1.44344	1.6025	Amino acid permease
HORVU.MOREX.R3.5HG0474060	1.44977	1.95094	Pleiotropic drug resistance ABC transporter
HORVU.MOREX.R3.7HG0735210	1.46722	#N/A	Peptide transporter
HORVU.MOREX.R3.2HG0178460	1.49509	2.96351	LETM1 and EF-hand domain-containing protein 1, mitochondrial
HORVU.MOREX.R3.6HG0597040	1.51621	1.42876	Yellow stripe-like transporter 12
HORVU.MOREX.R3.5HG0484230	1.59989	#N/A	Sugar transporter, putative
HORVU.MOREX.R3.6HG0555230	1.66852	-1.46489	Zinc transporter, putative
HORVU.MOREX.R3.7HG0658260	1.71358	#N/A	Glycerol-3-phosphate transporter family protein
HORVU.MOREX.R3.1HG0064910	1.77109	2.84609	Protein NRT1/ PTR FAMILY 1.1
HORVU.MOREX.R3.4HG0412040	1.77637	1.64235	Multidrug resistance protein ABC transporter family protein
HORVU.MOREX.R3.2HG0140290	1.79927	1.45794	Glucose-6-phosphate/phosphate translocator-like protein
HORVU.MOREX.R3.5HG0502200	1.85213	1.24158	Aquaporin
HORVU.MOREX.R3.2HG0157210	1.85803	#N/A	Sugar transporter, putative
HORVU.MOREX.R3.3HG0282720	1.86234	2.66355	ABC transporter B family protein
HORVU.MOREX.R3.1HG0083900	1.94909	2.30216	Transporter-like protein
HORVU.MOREX.R3.4HG0399620	1.96193	#N/A	Sugar transporter family protein, expressed
HORVU.MOREX.R3.2HG0115250	2.11046	#N/A	Sodium/hydrogen exchanger
HORVU.MOREX.R3.7HG0669120	2.15226	1.36754	Potassium channel
HORVU.MOREX.R3.7HG0717840	2.19083	2.33834	ABC transporter-like family-protein
HORVU.MOREX.R3.5HG0482370	2.20838	1.65341	WAT1-related protein
HORVU.MOREX.R3.6HG0622970	2.21725	#N/A	Sugar transporter, putative
HORVU.MOREX.R3.7HG0654450	2.23211	2.12753	ABC transporter, putative
HORVU.MOREX.R3.1HG0053840	2.35872	2.57659	Sugar transporter, putative
HORVU.MOREX.R3.2HG0131330	2.36651	1.47162	Transporter-related family protein
HORVU.MOREX.R3.7HG0660260	2.37587	#N/A	Polyol transporter
HORVU.MOREX.R3.2HG0189010	2.4189	2.71502	Glycerol-3-phosphate transporter, putative
HORVU.MOREX.R3.1HG0032200	2.4195	3.30871	S-type anion channel
HORVU.MOREX.R3.4HG0412430	2.44496	#N/A	Sugar transporter, putative
HORVU.MOREX.R3.7HG0648500	2.44701	#N/A	Sugar transporter, putative
HORVU.MOREX.R3.2HG0191960	2.46682	#N/A	Transporter-related family protein
HORVU.MOREX.R3.1HG0074210	2.5008	#N/A	Phosphate transporter
HORVU.MOREX.R3.3HG0302160	2.61876	1.6792	ABC subfamily C transporter
HORVU.MOREX.R3.6HG0609530	2.65537	#N/A	Protein NRT1/ PTR FAMILY 5.1
HORVU.MOREX.R3.2HG0131170	2.71284	#N/A	Polyol transporter
HORVU.MOREX.R3.3HG0270800	2.72229	2.83031	Pleiotropic drug resistance ABC transporter
HORVU.MOREX.R3.5HG0458650	2.79803	#N/A	Cationic amino acid transporter
HORVU.MOREX.R3.4HG0413510	2.80556	1.5354	UDP-galactose transporter
HORVU.MOREX.R3.3HG0235860	2.87533	2.42158	Sugar transporter, putative
HORVU.MOREX.R3.5HG0502960	2.91351	#N/A	Protein DETOXIFICATION
HORVU.MOREX.R3.7HG0685920	2.92784	3.48283	Solute carrier family 35 protein
HORVU.MOREX.R3.3HG0288800	2.97325	#N/A	Pleiotropic drug resistance ABC transporter
HORVU.MOREX.R3.2HG0199560	3.1427	3.40047	Organic cation transporter-like protein
HORVU.MOREX.R3.3HG0282640	3.22634	#N/A	ABC transporter B family protein
HORVU.MOREX.R3.3HG0270810	3.25677	#N/A	Pleiotropic drug resistance ABC transporter
HORVU.MOREX.R3.2HG0160920	3.33759	2.83647	Protein DETOXIFICATION
HORVU.MOREX.R3.3HG0330430	3.67872	2.19413	ABC transporter B family protein
HORVU.MOREX.R3.2HG0183740	3.93871	2.22821	Sugar transporter, putative
HORVU.MOREX.R3.4HG0396130	4.0769	#N/A	Sugar transporter, putative
HORVU.MOREX.R3.3HG0285320	4.18083	5.30544	Sulfate transporter, putative
HORVU.MOREX.R3.3HG0247870	4.19448	5.14865	Mitochondrial carrier protein
HORVU.MOREX.R3.5HG0491050	4.25228	#N/A	Auxin efflux carrier family protein
HORVU.MOREX.R3.5HG0424600	4.39093	3.09454	Cation calcium exchanger
HORVU.MOREX.R3.6HG0556990	4.76226	3.66678	Vacuolar cation/proton exchanger, putative
HORVU.MOREX.R3.3HG0273350	4.93825	4.43123	S-type anion channel
HORVU.MOREX.R3.7HG0722560	4.95858	#N/A	Pleiotropic drug resistance ABC transporter
HORVU.MOREX.R3.7HG0671320	5.25915	#N/A	ADP,ATP carrier protein, mitochondrial
HORVU.MOREX.R3.5HG0504260	6.00003	4.56738	Auxin Efflux Carrier family protein
HORVU.MOREX.R3.5HG0488300	6.05907	#N/A	ABC transporter G family member

[truncated: 2 more sheets: tetrahydro, water deprvation]
