# Supplementary material for: Heat and drought induced transcriptomic changes in barley varieties with contrasting stress response phenotypes
Source: Front Plant Sci. 2022 Dec 8;13:1066421. doi: 10.3389/fpls.2022.1066421 (PMC9772561; doi:10.3389/fpls.2022.1066421)
Supplement: Supplementary file 13 [file Table_6.xlsx]

## Sheet: Sheet1
Supplementary Table 6: Genes associated with significant GOs of interest in response to heat stress. LogFold change in gene expression in response to heat stress in Golden Promise and Otis is provided.
This file contains 15 sheets
1. Aldose dehydrogenase
2.Chaperone binding
3. Carbonate dehydratse
4. Endopeptidase
5. Hydrogen peroxide
6. Heat response
7. Lipid transport
8. Oxylipin
9. Prephente dehydratase
10. Refolding
11. Response to ABA
12. Transmembrane transport
13. Transport activity
14. Threo aldose activity
15. Zinc transporter

## Sheet: aldose dehydrogenase
Gene ID	OR-OV	GR-GV	IPK descriptions
HORVU.MOREX.R3.2HG0171730	1.09709	1.13403	Reductase 1
HORVU.MOREX.R3.2HG0175580	1.81279	1.3651	Aldo/keto reductase family oxidoreductase
HORVU.MOREX.R3.2HG0153800	-1.18977	-1.22439	Aldo/keto reductase family-like protein
HORVU.MOREX.R3.2HG0153830	-1.25202	#N/A	Aldo/keto reductase family-like protein
HORVU.MOREX.R3.3HG0302080	-1.67262	#N/A	Aldo-keto reductase

## Sheet: chaperone binding
Gene ID	OQ-OU	GQ-GU	IPK description
HORVU.MOREX.R3.1HG0057040	1.19766	1.77762	10 kDa chaperonin
HORVU.MOREX.R3.2HG0168610	2.37845	1.71804	GrpE protein homolog
HORVU.MOREX.R3.4HG0418350	3.01941	3.44432	BAG family molecular chaperone regulator 6
HORVU.MOREX.R3.5HG0480620	1.32736	1.79534	10 kDa chaperonin
HORVU.MOREX.R3.6HG0593790	1.51912	1.93109	GrpE protein homolog
HORVU.MOREX.R3.6HG0609940	2.17557	#N/A	BAG family molecular chaperone regulator 5
HORVU.MOREX.R3.7HG0661950	1.4006	1.46115	10 kDa chaperonin
HORVU.MOREX.R3.3HG0298330	-2.39717	#N/A	Chaperone protein dnaJ
HORVU.MOREX.R3.7HG0686900	-2.66562	#N/A	BAG family molecular chaperone regulator-like protein

## Sheet: carbonate dehdratase
Gene ID	OT-OX	GT-GX	IPK description
HORVU.MOREX.R3.7HG0747500	3.58616	#N/A	Carbonic anhydrase
HORVU.MOREX.R3.7HG0747520	2.02032	#N/A	Carbonic anhydrase
HORVU.MOREX.R3.1HG0095080	-4.09804	#N/A	Carbonic anhydrase
HORVU.MOREX.R3.4HG0351780	-6.22935	#N/A	Carbonic anhydrase
HORVU.MOREX.R3.7HG0649020	-3.18134	#N/A	Carbonic anhydrase
HORVU.MOREX.R3.7HG0649110	-3.58079	#N/A	Carbonic anhydrase
HORVU.MOREX.R3.7HG0733480	-4.10962	#N/A	Carbonic anhydrase

## Sheet: endopeptidase
Gene ID	OT-OX	GT-GX	IPK description		Common to Drought	OL-OP	GL-GP
HORVU.MOREX.R3.1HG0012570	10.2786	#N/A	Chymotrypsin inhibitor		#N/A
HORVU.MOREX.R3.1HG0012580	11.4117	#N/A	Chymotrypsin inhibitor		#N/A
HORVU.MOREX.R3.2HG0122620	2.27427	-3.04762	Chymotrypsin inhibitor		#N/A
HORVU.MOREX.R3.2HG0183360	12.8313	#N/A	Kunitz trypsin inhibitor		HORVU.MOREX.R3.2HG0183360	7.23527	#N/A
HORVU.MOREX.R3.3HG0230270	11.2185	#N/A	Alpha amylase inhibitor protein		HORVU.MOREX.R3.3HG0230270	9.33087	#N/A
HORVU.MOREX.R3.3HG0287360	1.30873	#N/A	Cysteine proteinase inhibitor		HORVU.MOREX.R3.3HG0287360	1.36607	#N/A
HORVU.MOREX.R3.3HG0309490	3.72457	-2.74765	Cysteine proteinase inhibitor		HORVU.MOREX.R3.3HG0309490	4.36452	7.32435
HORVU.MOREX.R3.4HG0342810	11.6526	#N/A	Serpin family protein		HORVU.MOREX.R3.4HG0342810	6.82924	#N/A
HORVU.MOREX.R3.4HG0409620	12.4808	#N/A	Alpha amylase inhibitor protein		HORVU.MOREX.R3.4HG0409620	8.82406	#N/A
HORVU.MOREX.R3.4HG0409660	12.0054	#N/A	Alpha amylase inhibitor protein		HORVU.MOREX.R3.4HG0409660	8.44694	#N/A
HORVU.MOREX.R3.6HG0551770	3.965	#N/A	Trypsin inhibitor		#N/A
HORVU.MOREX.R3.7HG0648800	8.94607	#N/A	Dimeric alpha-amylase inhibitor		HORVU.MOREX.R3.7HG0648800	8.3296	#N/A
HORVU.MOREX.R3.7HG0663130	7.79615	#N/A	Alpha-amylase /trypsin inhibitor		HORVU.MOREX.R3.7HG0663130	7.42053	#N/A
HORVU.MOREX.R3.3HG0295370	-1.18105	#N/A	Cysteine proteinase inhibitor		#N/A	#N/A	#N/A
	GR-GV	OR-OV				OL-OP	GL-GP
HORVU.MOREX.R3.1HG0066680	2.33179	#N/A	Wound-induced protease inhibitor		#N/A	#N/A	#N/A
HORVU.MOREX.R3.2HG0122530	2.57046	#N/A	Chymotrypsin inhibitor		HORVU.MOREX.R3.2HG0122530	1.79973	3.07743
HORVU.MOREX.R3.2HG0122620	1.97317	#N/A	Chymotrypsin inhibitor		#N/A	#N/A	#N/A
HORVU.MOREX.R3.3HG0222380	3.09404	#N/A	Trypsin inhibitor		#N/A	#N/A	#N/A
HORVU.MOREX.R3.3HG0309490	3.23088	#N/A	Cysteine proteinase inhibitor		HORVU.MOREX.R3.3HG0309490	4.36452	7.32435
HORVU.MOREX.R3.5HG0527250	1.79074	#N/A	Trypsin inhibitor		#N/A	#N/A	#N/A
HORVU.MOREX.R3.2HG0116360	-2.21313	#N/A	Cysteine proteinase inhibitor		HORVU.MOREX.R3.2HG0116360	1.37876	#N/A
HORVU.MOREX.R3.2HG0183360	-7.98016	#N/A	Kunitz trypsin inhibitor		HORVU.MOREX.R3.2HG0183360	7.23527	#N/A
HORVU.MOREX.R3.2HG0212810	-8.05146	#N/A	Dimeric alpha-amylase inhibitor		HORVU.MOREX.R3.2HG0212810	8.91336	#N/A
HORVU.MOREX.R3.2HG0214960	-7.8264	#N/A	Cysteine proteinase inhibitor		HORVU.MOREX.R3.2HG0214960	5.44033	#N/A
HORVU.MOREX.R3.2HG0215010	-5.15619	#N/A	Cysteine proteinase inhibitor		#N/A	#N/A	#N/A
HORVU.MOREX.R3.3HG0230270	-8.47588	#N/A	Alpha amylase inhibitor protein		HORVU.MOREX.R3.3HG0230270	9.33087	#N/A
HORVU.MOREX.R3.3HG0287360	-1.87502	#N/A	Cysteine proteinase inhibitor		HORVU.MOREX.R3.3HG0287360	1.36607	#N/A
HORVU.MOREX.R3.3HG0323980	-9.36259	#N/A	Kunitz trypsin inhibitor		HORVU.MOREX.R3.3HG0323980	5.33736	4.03664
HORVU.MOREX.R3.4HG0342810	-5.4707	#N/A	Serpin family protein		HORVU.MOREX.R3.4HG0342810	6.82924	#N/A
HORVU.MOREX.R3.4HG0409620	-8.93203	#N/A	Alpha amylase inhibitor protein		HORVU.MOREX.R3.4HG0409620	8.82406	#N/A
HORVU.MOREX.R3.4HG0409660	-10.7635	#N/A	Alpha amylase inhibitor protein		HORVU.MOREX.R3.4HG0409660	8.44694	#N/A
HORVU.MOREX.R3.5HG0420100	-9.8433	#N/A	Puroindoline b		HORVU.MOREX.R3.5HG0420100	7.61925	#N/A
HORVU.MOREX.R3.7HG0648800	-8.43607	#N/A	Dimeric alpha-amylase inhibitor		HORVU.MOREX.R3.7HG0648800	8.3296	#N/A
HORVU.MOREX.R3.7HG0663130	-5.4989	#N/A	Alpha-amylase /trypsin inhibitor		HORVU.MOREX.R3.7HG0663130	7.42053	#N/A

## Sheet: h2o2
Gene ID	OQ-OU	GQ-GU	IPK descriptions
HORVU.MOREX.R3.4HG0389360	3.74583	4.85193	Heat-shock protein, putative
HORVU.MOREX.R3.4HG0389370	6.49631	6.36907	Heat-shock protein
HORVU.MOREX.R3.6HG0552250	1.33154	1.54405	Heat shock protein
HORVU.MOREX.R3.2HG0176200	-3.42869	-5.06429	BTB/POZ and TAZ domain protein
HORVU.MOREX.R3.6HG0545480	-1.88498	#N/A	Catalase
HORVU.MOREX.R3.6HG0619890	-1.23233	-1.10544	Allene oxide cyclase

## Sheet: heat response
Gene ID	OQ-OU	GQ-GU	IPK descriptions
HORVU.MOREX.R3.2HG0168610	2.37845	1.71804	GrpE protein homolog
HORVU.MOREX.R3.4HG0389360	3.74583	4.85193	Heat-shock protein, putative
HORVU.MOREX.R3.4HG0389370	6.49631	6.36907	Heat-shock protein
HORVU.MOREX.R3.4HG0392240	8.22627	7.41211	Heat shock protein, putative
HORVU.MOREX.R3.4HG0396100	2.01489	4.34682	Heat shock 70 kDa protein
HORVU.MOREX.R3.4HG0418530	2.40294	2.84718	ATP-dependent chaperone ClpB
HORVU.MOREX.R3.5HG0456050	1.08862	#N/A	Chaperone protein DNAj, putative
HORVU.MOREX.R3.5HG0486440	1.48774	1.34618	Heat shock transcription factor
HORVU.MOREX.R3.5HG0489830	3.61266	7.61358	Heat shock protein, putative
HORVU.MOREX.R3.5HG0508270	1.15609	#N/A	Aminotransferase
HORVU.MOREX.R3.6HG0552250	1.33154	1.54405	Heat shock protein
HORVU.MOREX.R3.6HG0568470	1.08918	#N/A	ATP-dependent chaperone ClpB
HORVU.MOREX.R3.7HG0669480	5.27602	5.41495	Heat-shock protein, putative
HORVU.MOREX.R3.7HG0714970	3.25803	6.43155	Multiprotein-bridging factor, putative
HORVU.MOREX.R3.7HG0732330	2.48382	3.11331	Phosphosulfolactate synthase-related protein
HORVU.MOREX.R3.5HG0430720	-2.72345	#N/A	ATP-dependent DNA helicase 2 subunit KU70
HORVU.MOREX.R3.6HG0545480	-1.88498	#N/A	Catalase

## Sheet: lipid transport
Gene ID	OQ-OU	GQ-GU	IPK descriptions
HORVU.MOREX.R3.5HG0464400	1.27045	#N/A	Non-specific lipid-transfer protein
HORVU.MOREX.R3.1HG0048880	-2.03517	-1.02888	Lipid transfer protein
HORVU.MOREX.R3.1HG0083720	-1.65518	#N/A	Lipid transfer protein
HORVU.MOREX.R3.2HG0198690	-4.07996	#N/A	Non-specific lipid-transfer protein
HORVU.MOREX.R3.2HG0198710	-2.44077	#N/A	Non-specific lipid-transfer protein
HORVU.MOREX.R3.3HG0227360	-2.20045	#N/A	Non-specific lipid-transfer protein
HORVU.MOREX.R3.3HG0227370	-2.79314	-2.44879	Non-specific lipid-transfer protein
HORVU.MOREX.R3.3HG0227390	-2.19333	#N/A	Non-specific lipid-transfer protein
HORVU.MOREX.R3.3HG0227400	-1.71006	#N/A	Non-specific lipid-transfer protein
HORVU.MOREX.R3.3HG0227420	-2.61729	-1.43069	Non-specific lipid-transfer protein
HORVU.MOREX.R3.3HG0297690	-1.88868	#N/A	Non-specific lipid-transfer protein
HORVU.MOREX.R3.4HG0352470	-2.03485	#N/A	Non-specific lipid-transfer protein
HORVU.MOREX.R3.4HG0352480	-4.85724	#N/A	Non-specific lipid-transfer protein
HORVU.MOREX.R3.5HG0524000	-2.86889	#N/A	Non-specific lipid-transfer protein
HORVU.MOREX.R3.6HG0604610	-1.71317	#N/A	Lipid transfer protein-like

## Sheet: oxylipin
Gene ID	OR-OV	GR-GV	IPK description
HORVU.MOREX.R3.1HG0056730	1.88746	2.30987	Lipoxygenase
HORVU.MOREX.R3.2HG0206860	-2.79339	-1.96937	Lipoxygenase
HORVU.MOREX.R3.5HG0420500	-4.14137	-2.56714	Lipoxygenase
HORVU.MOREX.R3.6HG0573420	-1.43994	-1.67784	Lipoxygenase

## Sheet: prephenate
Gene ID	OQ-OU	GQ-GU	IPK description
HORVU.MOREX.R3.4HG0385730	1.54464	#N/A	Arogenate dehydratase
HORVU.MOREX.R3.5HG0507470	1.55522	1.7855	Arogenate dehydratase
HORVU.MOREX.R3.2HG0165450	-3.48323	#N/A	Arogenate dehydratase
HORVU.MOREX.R3.2HG0165490	-1.05738	#N/A	Arogenate dehydratase

[truncated: 6 more sheets: refolding, response to ABA, TM transport, TM transport activity, threo-aldose, zn transporter]
