# Supplementary material for: Heat and drought induced transcriptomic changes in barley varieties with contrasting stress response phenotypes
Source: Front Plant Sci. 2022 Dec 8;13:1066421. doi: 10.3389/fpls.2022.1066421 (PMC9772561; doi:10.3389/fpls.2022.1066421)
Supplement: Supplementary file 14 [file Table_7.xlsx]

## Sheet: Legend to Sup Table 7
Supplementary Table 7. Genes associated with the darkred module used for identifying hub genes (described in figure 11).
This file contains 4 sheets
1. Dark red module genes differntilly expressed in drought stress
2. Dark red module genes differntilly expressed in heat stress
3. Dark red module genes differntilly expressed in heat and drought stress
4. Common genes that are found in 1, 2 or all three stresses

## Sheet: Drought
Gene ID	Stress	IPK descriptions
HORVU.MOREX.r3.1HG0034230	Drought	Poly(A) RNA polymerase cid11
HORVU.MOREX.r3.1HG0068950	Drought	Thiazole synthase
HORVU.MOREX.r3.1HG0073350	Drought	70 kDa heat shock protein
HORVU.MOREX.r3.1HG0077030	Drought	ATP-dependent chaperone ClpB
HORVU.MOREX.r3.1HG0091620	Drought	Programmed cell death-4
HORVU.MOREX.r3.2HG0097040	Drought	AAR2 family protein
HORVU.MOREX.r3.2HG0099870	Drought	Heat shock protein 90
HORVU.MOREX.r3.2HG0153470	Drought	Ferredoxin--NADP reductase
HORVU.MOREX.r3.3HG0226120	Drought	Heat shock protein
HORVU.MOREX.r3.3HG0226130	Drought	Heat shock protein
HORVU.MOREX.r3.3HG0237580	Drought	Heat-shock protein, putative
HORVU.MOREX.r3.3HG0237670	Drought	Heat-shock protein, putative
HORVU.MOREX.r3.3HG0237680	Drought	Heat shock protein
HORVU.MOREX.r3.3HG0237690	Drought	Heat shock protein
HORVU.MOREX.r3.3HG0252880	Drought	Nuclear pore complex protein
HORVU.MOREX.r3.3HG0281700	Drought	splicing factor-like protein
HORVU.MOREX.r3.3HG0286590	Drought	F-box family protein
HORVU.MOREX.r3.3HG0287840	Drought	peroxisomal ABC transporter 1
HORVU.MOREX.r3.3HG0289920	Drought	Calcyclin-binding protein
HORVU.MOREX.r3.3HG0293290	Drought	cysteine-rich/transmembrane domain A-like protein
HORVU.MOREX.r3.3HG0294880	Drought	Ethylene-responsive factor-like transcription factor
HORVU.MOREX.r3.3HG0298740	Drought	Erythroid differentiation-related factor 1-like protein
HORVU.MOREX.r3.4HG0343980	Drought	Serine protease
HORVU.MOREX.r3.4HG0376610	Drought	Cation-efflux pump FieF
HORVU.MOREX.r3.4HG0379300	Drought	2,3-bisphosphoglycerate-independent phosphoglycerate mutase, putative
HORVU.MOREX.r3.4HG0386180	Drought	Glutathione-S-transferase
HORVU.MOREX.r3.4HG0388720	Drought	Hsp70 nucleotide exchange factor fes1
HORVU.MOREX.r3.4HG0389370	Drought	Heat-shock protein
HORVU.MOREX.r3.4HG0396100	Drought	Heat shock 70 kDa protein
HORVU.MOREX.r3.4HG0398960	Drought	Bifunctional protein HldE
HORVU.MOREX.r3.4HG0401530	Drought	evolutionarily conserved C-terminal region 2
HORVU.MOREX.r3.4HG0406310	Drought	WD and tetratricopeptide repeat protein, putative
HORVU.MOREX.r3.5HG0441980	Drought	Glutamate-1-semialdehyde 2,1-aminomutase
HORVU.MOREX.r3.5HG0444490	Drought	ATP synthase subunit 1 (ChrM)
HORVU.MOREX.r3.5HG0460900	Drought	2-isopropylmalate synthase
HORVU.MOREX.r3.5HG0466850	Drought	Sentrin-specific protease
HORVU.MOREX.r3.5HG0466890	Drought	Alcohol dehydrogenase 2
HORVU.MOREX.r3.5HG0470990	Drought	Regulator of chromosome condensation (RCC1) family protein
HORVU.MOREX.r3.5HG0472010	Drought	RNA-binding protein-like
HORVU.MOREX.r3.5HG0491070	Drought	Splicing factor U2af small subunit A
HORVU.MOREX.r3.6HG0557950	Drought	Galactokinase
HORVU.MOREX.r3.6HG0569310	Drought	Plant/T31B5-30 protein
HORVU.MOREX.r3.6HG0596240	Drought	RNA-binding protein
HORVU.MOREX.r3.6HG0612760	Drought	NADH-ubiquinone reductase complex 1 MLRQ subunit
HORVU.MOREX.r3.6HG0618180	Drought	Universal stress protein family protein
HORVU.MOREX.r3.6HG0621200	Drought	Heat-shock protein, putative
HORVU.MOREX.r3.7HG0652790	Drought	F-box protein
HORVU.MOREX.r3.7HG0661570	Drought	Chaperone protein dnaJ
HORVU.MOREX.r3.7HG0671320	Drought	ADP,ATP carrier protein, mitochondrial

## Sheet: Heat
Gene ID	Stress	IPK descriptions
HORVU.MOREX.r3.1HG0010470	Heat	Arginine/serine-rich splicing factor, putative
HORVU.MOREX.r3.1HG0068950	Heat	Thiazole synthase
HORVU.MOREX.r3.1HG0073350	Heat	70 kDa heat shock protein
HORVU.MOREX.r3.1HG0075860	Heat	Transcription factor
HORVU.MOREX.r3.1HG0077030	Heat	ATP-dependent chaperone ClpB
HORVU.MOREX.r3.1HG0091620	Heat	Programmed cell death-4
HORVU.MOREX.r3.2HG0097040	Heat	AAR2 family protein
HORVU.MOREX.r3.2HG0099870	Heat	Heat shock protein 90
HORVU.MOREX.r3.2HG0103920	Heat	Peroxidase family protein
HORVU.MOREX.r3.2HG0153470	Heat	Ferredoxin--NADP reductase
HORVU.MOREX.r3.2HG0153630	Heat	Receptor-like kinase
HORVU.MOREX.r3.2HG0159310	Heat	RNA binding family protein, putative
HORVU.MOREX.r3.2HG0170930	Heat	Heat-shock protein, putative
HORVU.MOREX.r3.2HG0178430	Heat	RNA binding protein, putative
HORVU.MOREX.r3.2HG0186400	Heat	ABC2 homolog 4
HORVU.MOREX.r3.2HG0189930	Heat	Cotton fiber protein
HORVU.MOREX.r3.2HG0191810	Heat	Zinc finger protein LSD1
HORVU.MOREX.r3.2HG0196010	Heat	Protein SET DOMAIN GROUP 40
HORVU.MOREX.r3.2HG0209100	Heat	Transcription factor-related family protein
HORVU.MOREX.r3.2HG0210630	Heat	Heat shock protein
HORVU.MOREX.r3.3HG0218100	Heat	Chaperone protein DnaJ
HORVU.MOREX.r3.3HG0224620	Heat	Sarcoplasmic reticulum histidine-rich calcium-binding protein, putative, expressed
HORVU.MOREX.r3.3HG0225320	Heat	Heat shock protein
HORVU.MOREX.r3.3HG0226110	Heat	Heat shock protein
HORVU.MOREX.r3.3HG0226120	Heat	Heat shock protein
HORVU.MOREX.r3.3HG0226130	Heat	Heat shock protein
HORVU.MOREX.r3.3HG0235280	Heat	RNA binding protein, putative
HORVU.MOREX.r3.3HG0237580	Heat	Heat-shock protein, putative
HORVU.MOREX.r3.3HG0237670	Heat	Heat-shock protein, putative
HORVU.MOREX.r3.3HG0237680	Heat	Heat shock protein
HORVU.MOREX.r3.3HG0237690	Heat	Heat shock protein
HORVU.MOREX.r3.3HG0243310	Heat	adenylate kinase family protein
HORVU.MOREX.r3.3HG0252880	Heat	Nuclear pore complex protein
HORVU.MOREX.r3.3HG0281700	Heat	splicing factor-like protein
HORVU.MOREX.r3.3HG0286590	Heat	F-box family protein
HORVU.MOREX.r3.3HG0287840	Heat	peroxisomal ABC transporter 1
HORVU.MOREX.r3.3HG0288370	Heat	Chaperone clpb, putative
HORVU.MOREX.r3.3HG0289920	Heat	Calcyclin-binding protein
HORVU.MOREX.r3.3HG0293290	Heat	cysteine-rich/transmembrane domain A-like protein
HORVU.MOREX.r3.3HG0294880	Heat	Ethylene-responsive factor-like transcription factor
HORVU.MOREX.r3.3HG0298740	Heat	Erythroid differentiation-related factor 1-like protein
HORVU.MOREX.r3.3HG0310240	Heat	F-box domain containing protein
HORVU.MOREX.r3.4HG0334380	Heat	Serine/arginine rich splicing factor, putative
HORVU.MOREX.r3.4HG0343980	Heat	Serine protease
HORVU.MOREX.r3.4HG0344210	Heat	Heat-shock protein, putative
HORVU.MOREX.r3.4HG0379300	Heat	2,3-bisphosphoglycerate-independent phosphoglycerate mutase, putative
HORVU.MOREX.r3.4HG0386180	Heat	Glutathione-S-transferase
HORVU.MOREX.r3.4HG0388720	Heat	Hsp70 nucleotide exchange factor fes1
HORVU.MOREX.r3.4HG0389340	Heat	Heat-shock protein, putative
HORVU.MOREX.r3.4HG0389360	Heat	Heat-shock protein, putative
HORVU.MOREX.r3.4HG0389370	Heat	Heat-shock protein
HORVU.MOREX.r3.4HG0389430	Heat	Heat-shock protein, putative
HORVU.MOREX.r3.4HG0396100	Heat	Heat shock 70 kDa protein
HORVU.MOREX.r3.4HG0398960	Heat	Bifunctional protein HldE
HORVU.MOREX.r3.4HG0401530	Heat	evolutionarily conserved C-terminal region 2
HORVU.MOREX.r3.4HG0412180	Heat	Methyltransferase-like protein
HORVU.MOREX.r3.4HG0418350	Heat	BAG family molecular chaperone regulator 6
HORVU.MOREX.r3.5HG0441980	Heat	Glutamate-1-semialdehyde 2,1-aminomutase
HORVU.MOREX.r3.5HG0444490	Heat	ATP synthase subunit 1 (ChrM)
HORVU.MOREX.r3.5HG0460900	Heat	2-isopropylmalate synthase
HORVU.MOREX.r3.5HG0466850	Heat	Sentrin-specific protease
HORVU.MOREX.r3.5HG0466890	Heat	Alcohol dehydrogenase 2
HORVU.MOREX.r3.5HG0470340	Heat	F-box family protein
HORVU.MOREX.r3.5HG0470990	Heat	Regulator of chromosome condensation (RCC1) family protein
HORVU.MOREX.r3.5HG0472010	Heat	RNA-binding protein-like
HORVU.MOREX.r3.5HG0489830	Heat	Heat shock protein, putative
HORVU.MOREX.r3.5HG0524690	Heat	Transcription elongation factor
HORVU.MOREX.r3.6HG0557950	Heat	Galactokinase
HORVU.MOREX.r3.6HG0569310	Heat	Plant/T31B5-30 protein
HORVU.MOREX.r3.6HG0573900	Heat	SWI/SNF complex subunit SWI3B
HORVU.MOREX.r3.6HG0596240	Heat	RNA-binding protein
HORVU.MOREX.r3.6HG0607460	Heat	Ornithine carbamoyltransferase
HORVU.MOREX.r3.6HG0612760	Heat	NADH-ubiquinone reductase complex 1 MLRQ subunit
HORVU.MOREX.r3.6HG0618180	Heat	Universal stress protein family protein
HORVU.MOREX.r3.6HG0621200	Heat	Heat-shock protein, putative
HORVU.MOREX.r3.6HG0627960	Heat	Protein COBRA-like protein
HORVU.MOREX.r3.7HG0645580	Heat	Mutator-like transposase-like protein
HORVU.MOREX.r3.7HG0652790	Heat	F-box protein
HORVU.MOREX.r3.7HG0656230	Heat	Craniofacial development protein 1
HORVU.MOREX.r3.7HG0659950	Heat	Arginine/serine-rich splicing factor, putative
HORVU.MOREX.r3.7HG0661570	Heat	Chaperone protein dnaJ
HORVU.MOREX.r3.7HG0669480	Heat	Heat-shock protein, putative
HORVU.MOREX.r3.7HG0671320	Heat	ADP,ATP carrier protein, mitochondrial
HORVU.MOREX.r3.7HG0712710	Heat	Hepatoma-derived growth factor-related protein 2
HORVU.MOREX.r3.7HG0714970	Heat	Multiprotein-bridging factor, putative
HORVU.MOREX.r3.7HG0725150	Heat	AT4g33690/T16L1_180
HORVU.MOREX.r3.7HG0737910	Heat	U-box domain-containing protein
HORVU.MOREX.r3.7HG0739280	Heat	Diphthamide biosynthesis protein 3

## Sheet: HD
Gene	Stress	GA-GE	OA-OE	GB-GF	OB-OF	GC-GG	OC-OG	GD-GH	OD-OH	IPK desccriptions
HORVU.MOREX.r3.1HG0010470	HD	1.99968	1.47718	1.12589	1.24643	2.4378	1.31946	1.90924	1.08385	Arginine/serine-rich splicing factor, putative
HORVU.MOREX.r3.1HG0030240	HD	1.35582	1.12639	#N/A	#N/A	#N/A	#N/A	1.43993	#N/A	Kinase family protein
HORVU.MOREX.r3.1HG0034230	HD	2.17801	1.26158	#N/A	#N/A	2.79994	#N/A	2.55479	1.44734	Poly(A) RNA polymerase cid11
HORVU.MOREX.r3.1HG0068950	HD	1.4587	1.35065	1.42083	1.48076	1.08989	1.23936	1.60521	1.37119	Thiazole synthase
HORVU.MOREX.r3.1HG0073350	HD	5.15203	5.03363	2.50975	3.77432	5.83563	4.67457	3.37449	2.75942	70 kDa heat shock protein
HORVU.MOREX.r3.1HG0073620	HD	#N/A	#N/A	#N/A	#N/A	#N/A	#N/A	7.50821	#N/A	cytochrome-c oxidase/ electron carrier
HORVU.MOREX.r3.1HG0075860	HD	1.79089	1.89245	#N/A	#N/A	1.68444	1.1977	1.15556	#N/A	Transcription factor
HORVU.MOREX.r3.1HG0077030	HD	6.68785	4.70846	3.10463	3.87317	7.05709	4.11971	4.36151	2.97975	ATP-dependent chaperone ClpB
HORVU.MOREX.r3.1HG0091620	HD	2.67059	7.4453	4.00418	7.0084	3.46692	8.00042	5.53442	5.24803	Programmed cell death-4
HORVU.MOREX.r3.2HG0097040	HD	1.0065	#N/A	#N/A	#N/A	1.263	#N/A	1.34202	1.76925	AAR2 family protein
HORVU.MOREX.r3.2HG0099870	HD	6.53829	4.10604	4.91228	5.49371	9.59292	4.81893	7.37667	3.38961	Heat shock protein 90
HORVU.MOREX.r3.2HG0103920	HD	4.78152	3.58459	#N/A	2.54335	5.39708	4.00403	1.80008	1.93706	Peroxidase family protein
HORVU.MOREX.r3.2HG0153470	HD	2.6201	2.97426	1.2495	1.4598	3.12441	3.25285	#N/A	#N/A	Ferredoxin--NADP reductase
HORVU.MOREX.r3.2HG0153630	HD	4.66358	5.35158	2.49573	4.15382	4.57724	3.73054	2.65252	3.2028	Receptor-like kinase
HORVU.MOREX.r3.2HG0159310	HD	1.44955	1.49188	1.03261	1.08706	#N/A	#N/A	1.24808	#N/A	RNA binding family protein, putative
HORVU.MOREX.r3.2HG0170930	HD	4.69645	3.93744	8.25372	7.33152	9.02934	5.43302	7.04989	#N/A	Heat-shock protein, putative
HORVU.MOREX.r3.2HG0178430	HD	1.87558	1.06768	1.11637	1.2573	1.93782	#N/A	1.92646	1.13347	RNA binding protein, putative
HORVU.MOREX.r3.2HG0186400	HD	4.03745	3.60344	1.72338	2.76432	3.56623	3.32093	2.04947	2.30937	ABC2 homolog 4
HORVU.MOREX.r3.2HG0189930	HD	#N/A	4.97497	4.04707	6.4234	#N/A	3.70748	#N/A	#N/A	Cotton fiber protein
HORVU.MOREX.r3.2HG0191810	HD	#N/A	#N/A	#N/A	#N/A	#N/A	#N/A	1.23669	1.59931	Zinc finger protein LSD1
HORVU.MOREX.r3.2HG0196010	HD	2.45601	2.21354	1.6009	#N/A	2.83347	4.62184	1.74307	#N/A	Protein SET DOMAIN GROUP 40
HORVU.MOREX.r3.2HG0210630	HD	5.31827	#N/A	#N/A	4.35778	5.68483	2.87216	3.97667	#N/A	Heat shock protein
HORVU.MOREX.r3.3HG0218100	HD	2.91635	1.23093	1.56108	1.07987	2.85969	#N/A	1.87757	1.06347	Chaperone protein DnaJ
HORVU.MOREX.r3.3HG0224620	HD	2.13773	1.69443	#N/A	#N/A	2.49834	1.56532	1.86724	1.0907	Sarcoplasmic reticulum histidine-rich calcium-binding protein, putative, expressed
HORVU.MOREX.r3.3HG0225320	HD	7.67866	5.01537	4.65399	3.75912	9.03092	7.01735	4.92615	#N/A	Heat shock protein
HORVU.MOREX.r3.3HG0226110	HD	3.62916	5.52857	5.47807	4.80128	7.16034	5.64418	6.76108	5.49955	Heat shock protein
HORVU.MOREX.r3.3HG0226120	HD	4.11018	5.92125	3.78162	6.56728	6.4435	6.80485	5.32273	4.05247	Heat shock protein
HORVU.MOREX.r3.3HG0226130	HD	5.63685	7.21062	4.72388	6.99807	7.12194	8.08072	6.74155	5.98578	Heat shock protein
HORVU.MOREX.r3.3HG0232860	HD	1.10938	#N/A	#N/A	#N/A	2.0704	1.43374	#N/A	#N/A	Splicing factor
HORVU.MOREX.r3.3HG0235280	HD	1.62671	1.45877	#N/A	#N/A	1.18469	1.12155	1.11258	#N/A	RNA binding protein, putative
HORVU.MOREX.r3.3HG0237580	HD	3.95396	3.48043	3.06231	3.50926	5.17874	3.29587	5.17508	3.63067	Heat-shock protein, putative
HORVU.MOREX.r3.3HG0237670	HD	3.022	4.85287	4.7521	4.50834	6.424	4.96515	6.863	4.61425	Heat-shock protein, putative
HORVU.MOREX.r3.3HG0237680	HD	4.02574	3.46713	2.30093	3.87443	6.8704	3.68296	4.58999	2.33233	Heat shock protein
HORVU.MOREX.r3.3HG0237690	HD	4.13992	2.28102	2.95802	2.93888	5.6242	1.9578	4.88518	2.55437	Heat shock protein
HORVU.MOREX.r3.3HG0243310	HD	1.60513	1.60602	2.14127	1.64325	#N/A	1.3426	#N/A	#N/A	adenylate kinase family protein
HORVU.MOREX.r3.3HG0252880	HD	1.70267	1.21808	#N/A	#N/A	1.96228	1.49497	1.4487	#N/A	Nuclear pore complex protein
HORVU.MOREX.r3.3HG0281700	HD	2.73934	2.38678	1.77692	1.52589	2.91853	2.25031	3.17797	1.55081	splicing factor-like protein
HORVU.MOREX.r3.3HG0286590	HD	1.03526	1.6099	#N/A	1.10837	1.66325	1.82839	1.37678	#N/A	F-box family protein
HORVU.MOREX.r3.3HG0287840	HD	1.98142	1.56033	#N/A	#N/A	2.12128	1.24968	1.22856	#N/A	peroxisomal ABC transporter 1
HORVU.MOREX.r3.3HG0288370	HD	#N/A	2.64824	#N/A	2.22901	3.36916	2.52675	2.42898	#N/A	Chaperone clpb, putative
HORVU.MOREX.r3.3HG0289920	HD	2.36195	2.28105	1.42272	1.9222	2.20081	1.95363	1.88015	1.18569	Calcyclin-binding protein
HORVU.MOREX.r3.3HG0293290	HD	2.27178	4.23278	3.34023	4.01799	5.16619	4.19619	3.98845	4.32145	cysteine-rich/transmembrane domain A-like protein
HORVU.MOREX.r3.3HG0294880	HD	4.084	2.69321	1.95591	1.36097	4.16562	2.85274	2.13708	1.30418	Ethylene-responsive factor-like transcription factor
HORVU.MOREX.r3.3HG0298740	HD	2.27279	1.94198	1.2763	1.31135	2.96095	1.64656	3.37488	1.54344	Erythroid differentiation-related factor 1-like protein
HORVU.MOREX.r3.3HG0303500	HD	1.10234	#N/A	#N/A	#N/A	1.40442	#N/A	1.32344	#N/A	zinc finger CCCH domain protein
HORVU.MOREX.r3.3HG0309880	HD	3.36595	5.13888	#N/A	#N/A	4.69656	#N/A	3.47499	#N/A	Amino acid-ligase
HORVU.MOREX.r3.3HG0310240	HD	1.00352	1.05341	#N/A	1.23641	1.29684	1.39995	#N/A	1.00161	F-box domain containing protein
HORVU.MOREX.r3.4HG0334380	HD	#N/A	#N/A	#N/A	1.36766	1.83263	1.62089	1.58591	1.26877	Serine/arginine rich splicing factor, putative
HORVU.MOREX.r3.4HG0343980	HD	1.06859	1.13829	#N/A	1.3733	#N/A	#N/A	#N/A	#N/A	Serine protease
HORVU.MOREX.r3.4HG0344210	HD	7.25732	7.98494	8.11554	8.51409	9.99516	8.65735	8.58292	5.04071	Heat-shock protein, putative
HORVU.MOREX.r3.4HG0376610	HD	2.55877	1.86874	1.16659	1.4163	2.34278	#N/A	1.68706	1.02129	Cation-efflux pump FieF
HORVU.MOREX.r3.4HG0379300	HD	5.53333	6.10487	5.53551	5.61506	7.50198	7.30871	5.82901	5.50389	2,3-bisphosphoglycerate-independent phosphoglycerate mutase, putative
HORVU.MOREX.r3.4HG0386180	HD	1.57694	1.00925	1.06634	1.08107	1.34467	1.37034	2.00956	#N/A	Glutathione-S-transferase
HORVU.MOREX.r3.4HG0388720	HD	6.26286	4.44304	3.583	3.27443	7.68946	4.95391	4.82128	3.1583	Hsp70 nucleotide exchange factor fes1
HORVU.MOREX.r3.4HG0389340	HD	2.8838	2.71877	#N/A	2.05992	4.72041	3.46312	2.96696	#N/A	Heat-shock protein, putative
HORVU.MOREX.r3.4HG0389360	HD	3.89673	4.09845	2.47939	3.13953	5.08386	4.3692	3.46086	1.43103	Heat-shock protein, putative
HORVU.MOREX.r3.4HG0389370	HD	5.53299	6.49598	6.51549	7.65223	7.01293	8.04671	7.9057	5.32279	Heat-shock protein
HORVU.MOREX.r3.4HG0389430	HD	4.17222	3.92765	2.32855	3.29222	5.18748	3.98394	3.44459	1.84772	Heat-shock protein, putative
HORVU.MOREX.r3.4HG0396100	HD	7.03951	7.42218	5.6388	6.25557	7.60092	5.84116	7.35572	5.79971	Heat shock 70 kDa protein
HORVU.MOREX.r3.4HG0397580	HD	#N/A	#N/A	1.1278	#N/A	#N/A	#N/A	#N/A	#N/A	Ring finger protein, putative
HORVU.MOREX.r3.4HG0398960	HD	2.89898	2.0274	2.08842	1.79464	3.55784	1.80924	2.7574	2.18108	Bifunctional protein HldE
HORVU.MOREX.r3.4HG0401530	HD	#N/A	#N/A	#N/A	1.20272	#N/A	#N/A	#N/A	1.32348	evolutionarily conserved C-terminal region 2
HORVU.MOREX.r3.4HG0406310	HD	2.46452	1.2208	1.20004	#N/A	2.71132	1.42753	2.75893	1.15031	WD and tetratricopeptide repeat protein, putative
HORVU.MOREX.r3.4HG0412180	HD	#N/A	#N/A	#N/A	1.69242	#N/A	#N/A	#N/A	#N/A	Methyltransferase-like protein
HORVU.MOREX.r3.4HG0418350	HD	3.43938	3.35286	1.96204	2.55729	3.28231	2.7616	3.86848	2.14879	BAG family molecular chaperone regulator 6
HORVU.MOREX.r3.5HG0441980	HD	3.02081	#N/A	#N/A	#N/A	2.14624	#N/A	#N/A	1.83353	Glutamate-1-semialdehyde 2,1-aminomutase
HORVU.MOREX.r3.5HG0444490	HD	1.47547	1.66461	1.12289	#N/A	2.3305	1.36377	1.15074	#N/A	ATP synthase subunit 1 (ChrM)
HORVU.MOREX.r3.5HG0460900	HD	1.55091	2.42531	#N/A	#N/A	2.00627	1.95368	#N/A	#N/A	2-isopropylmalate synthase
HORVU.MOREX.r3.5HG0466850	HD	2.2463	1.84912	1.11695	1.16614	1.39947	1.47104	1.78075	1.03535	Sentrin-specific protease
HORVU.MOREX.r3.5HG0466890	HD	2.53172	2.62524	1.55436	1.56059	2.44013	1.98941	1.28717	#N/A	Alcohol dehydrogenase 2
HORVU.MOREX.r3.5HG0469420	HD	#N/A	#N/A	#N/A	#N/A	#N/A	#N/A	1.12933	#N/A	Auxin transport protein BIG
HORVU.MOREX.r3.5HG0470340	HD	1.51423	1.20351	#N/A	1.06755	2.06508	1.19663	#N/A	#N/A	F-box family protein
HORVU.MOREX.r3.5HG0470990	HD	1.83303	2.10284	1.2869	#N/A	1.87045	1.42272	#N/A	#N/A	Regulator of chromosome condensation (RCC1) family protein
HORVU.MOREX.r3.5HG0472010	HD	2.59972	1.38768	1.03518	#N/A	2.19319	1.15142	1.33452	1.11246	RNA-binding protein-like
HORVU.MOREX.r3.5HG0489830	HD	4.93585	4.77325	2.73411	3.85231	6.06499	3.30652	3.73173	#N/A	Heat shock protein, putative
HORVU.MOREX.r3.5HG0491070	HD	1.09391	#N/A	#N/A	#N/A	1.15639	#N/A	1.63738	#N/A	Splicing factor U2af small subunit A
HORVU.MOREX.r3.5HG0502060	HD	3.77208	#N/A	#N/A	#N/A	#N/A	#N/A	#N/A	#N/A	trimethylguanosine synthase (DUF707)
HORVU.MOREX.r3.5HG0510030	HD	#N/A	#N/A	#N/A	5.49843	#N/A	#N/A	5.14125	#N/A	Bax inhibitor-1 family protein
HORVU.MOREX.r3.5HG0524690	HD	1.22344	#N/A	#N/A	#N/A	1.79266	#N/A	1.59233	#N/A	Transcription elongation factor
HORVU.MOREX.r3.6HG0557950	HD	2.02667	2.787	1.58856	3.23871	1.67734	1.7019	1.84733	2.80308	Galactokinase
HORVU.MOREX.r3.6HG0569310	HD	3.36866	2.34667	2.92365	1.65495	4.39927	2.14296	3.46828	2.16468	Plant/T31B5-30 protein
HORVU.MOREX.r3.6HG0573900	HD	#N/A	1.42602	#N/A	1.38611	1.19925	#N/A	#N/A	1.06857	SWI/SNF complex subunit SWI3B
HORVU.MOREX.r3.6HG0596240	HD	3.71165	3.46101	2.75206	2.079	4.40303	2.78979	4.06686	2.44238	RNA-binding protein
HORVU.MOREX.r3.6HG0607460	HD	1.10192	#N/A	#N/A	#N/A	1.21803	#N/A	#N/A	#N/A	Ornithine carbamoyltransferase
HORVU.MOREX.r3.6HG0612760	HD	4.42721	5.64132	5.84161	4.11793	5.33102	3.87637	7.82213	3.61863	NADH-ubiquinone reductase complex 1 MLRQ subunit
HORVU.MOREX.r3.6HG0618180	HD	4.00507	2.66065	2.34012	3.47927	5.27216	3.19065	5.40903	2.62859	Universal stress protein family protein
HORVU.MOREX.r3.6HG0621200	HD	3.90735	3.63741	#N/A	3.3646	5.43184	2.94916	3.80163	2.58699	Heat-shock protein, putative
HORVU.MOREX.r3.6HG0627960	HD	#N/A	#N/A	#N/A	1.85349	#N/A	1.31552	#N/A	#N/A	Protein COBRA-like protein
HORVU.MOREX.r3.7HG0645580	HD	2.2191	2.02201	1.0142	1.59699	#N/A	#N/A	1.02235	1.51916	Mutator-like transposase-like protein
HORVU.MOREX.r3.7HG0652790	HD	3.09636	2.903	1.65111	1.57224	4.30123	3.78133	2.2721	1.75127	F-box protein
HORVU.MOREX.r3.7HG0656230	HD	#N/A	#N/A	#N/A	#N/A	1.28849	1.06573	#N/A	1.24529	Craniofacial development protein 1
HORVU.MOREX.r3.7HG0659950	HD	2.85622	1.98766	1.52233	1.66975	2.63439	1.36652	2.10445	1.09154	Arginine/serine-rich splicing factor, putative
HORVU.MOREX.r3.7HG0661570	HD	3.40461	3.1663	2.36675	3.20837	4.42476	4.62618	2.50974	3.18633	Chaperone protein dnaJ
HORVU.MOREX.r3.7HG0669480	HD	4.76811	4.22179	1.87219	4.06679	4.03877	6.2833	#N/A	2.80734	Heat-shock protein, putative
HORVU.MOREX.r3.7HG0671320	HD	5.7149	9.10292	8.06293	6.74152	8.44238	6.57416	8.70805	6.49624	ADP,ATP carrier protein, mitochondrial
HORVU.MOREX.r3.7HG0674550	HD	1.78334	#N/A	#N/A	#N/A	1.6054	#N/A	1.53386	#N/A	WD40 repeat-containing protein
HORVU.MOREX.r3.7HG0712710	HD	#N/A	#N/A	#N/A	1.14455	#N/A	#N/A	#N/A	#N/A	Hepatoma-derived growth factor-related protein 2
HORVU.MOREX.r3.7HG0714970	HD	4.10359	3.4693	2.43085	3.29955	2.84054	5.19929	1.9012	#N/A	Multiprotein-bridging factor, putative
HORVU.MOREX.r3.7HG0725150	HD	1.60082	1.84042	1.06609	#N/A	1.44816	1.36321	2.25481	#N/A	AT4g33690/T16L1_180
HORVU.MOREX.r3.7HG0737910	HD	1.16334	1.24392	#N/A	#N/A	#N/A	#N/A	1.17255	#N/A	U-box domain-containing protein
HORVU.MOREX.r3.7HG0739280	HD	1.1213	1.13493	1.18299	1.50464	2.16266	1.57573	1.47642	1.55284	Diphthamide biosynthesis protein 3

## Sheet: Common genes
HORVU.MOREX.r3.1HG0010470	CS		Only in CS
HORVU.MOREX.r3.1HG0010470	Heat		HORVU.MOREX.r3.1HG0030240
HORVU.MOREX.r3.1HG0030240	CS		HORVU.MOREX.r3.1HG0073620
HORVU.MOREX.r3.1HG0034230	CS		HORVU.MOREX.r3.3HG0232860
HORVU.MOREX.r3.1HG0034230	Drought		HORVU.MOREX.r3.3HG0303500
HORVU.MOREX.r3.1HG0068950	CS		HORVU.MOREX.r3.3HG0309880
HORVU.MOREX.r3.1HG0068950	Heat		HORVU.MOREX.r3.4HG0397580
HORVU.MOREX.r3.1HG0068950	Drought		HORVU.MOREX.r3.5HG0469420
HORVU.MOREX.r3.1HG0073350	CS		HORVU.MOREX.r3.5HG0502060
HORVU.MOREX.r3.1HG0073350	Heat		HORVU.MOREX.r3.5HG0510030
HORVU.MOREX.r3.1HG0073350	Drought		HORVU.MOREX.r3.7HG0674550
HORVU.MOREX.r3.1HG0073620	CS
HORVU.MOREX.r3.1HG0075860	CS
HORVU.MOREX.r3.1HG0075860	Heat
HORVU.MOREX.r3.1HG0077030	CS
HORVU.MOREX.r3.1HG0077030	Heat
HORVU.MOREX.r3.1HG0077030	Drought
HORVU.MOREX.r3.1HG0091620	CS
HORVU.MOREX.r3.1HG0091620	Heat
HORVU.MOREX.r3.1HG0091620	Drought
HORVU.MOREX.r3.2HG0097040	CS
HORVU.MOREX.r3.2HG0097040	Heat
HORVU.MOREX.r3.2HG0097040	Drought
HORVU.MOREX.r3.2HG0099870	CS
HORVU.MOREX.r3.2HG0099870	Heat
HORVU.MOREX.r3.2HG0099870	Drought
HORVU.MOREX.r3.2HG0103920	CS
HORVU.MOREX.r3.2HG0103920	Heat
HORVU.MOREX.r3.2HG0153470	CS
HORVU.MOREX.r3.2HG0153470	Heat
HORVU.MOREX.r3.2HG0153470	Drought
HORVU.MOREX.r3.2HG0153630	CS
HORVU.MOREX.r3.2HG0153630	Heat
HORVU.MOREX.r3.2HG0159310	CS
HORVU.MOREX.r3.2HG0159310	Heat
HORVU.MOREX.r3.2HG0170930	CS
HORVU.MOREX.r3.2HG0170930	Heat
HORVU.MOREX.r3.2HG0178430	CS
HORVU.MOREX.r3.2HG0178430	Heat
HORVU.MOREX.r3.2HG0186400	CS
HORVU.MOREX.r3.2HG0186400	Heat
HORVU.MOREX.r3.2HG0189930	CS
HORVU.MOREX.r3.2HG0189930	Heat
HORVU.MOREX.r3.2HG0191810	CS
HORVU.MOREX.r3.2HG0191810	Heat
HORVU.MOREX.r3.2HG0196010	CS
HORVU.MOREX.r3.2HG0196010	Heat
HORVU.MOREX.r3.2HG0209100	Heat
HORVU.MOREX.r3.2HG0210630	CS
HORVU.MOREX.r3.2HG0210630	Heat
HORVU.MOREX.r3.3HG0218100	CS
HORVU.MOREX.r3.3HG0218100	Heat
HORVU.MOREX.r3.3HG0224620	CS
HORVU.MOREX.r3.3HG0224620	Heat
HORVU.MOREX.r3.3HG0225320	CS
HORVU.MOREX.r3.3HG0225320	Heat
HORVU.MOREX.r3.3HG0226110	CS
HORVU.MOREX.r3.3HG0226110	Heat
HORVU.MOREX.r3.3HG0226120	CS
HORVU.MOREX.r3.3HG0226120	Heat
HORVU.MOREX.r3.3HG0226120	Drought
HORVU.MOREX.r3.3HG0226130	CS
HORVU.MOREX.r3.3HG0226130	Heat
HORVU.MOREX.r3.3HG0226130	Drought
HORVU.MOREX.r3.3HG0232860	CS
HORVU.MOREX.r3.3HG0235280	CS
HORVU.MOREX.r3.3HG0235280	Heat
HORVU.MOREX.r3.3HG0237580	CS
HORVU.MOREX.r3.3HG0237580	Heat
HORVU.MOREX.r3.3HG0237580	Drought
HORVU.MOREX.r3.3HG0237670	CS
HORVU.MOREX.r3.3HG0237670	Heat
HORVU.MOREX.r3.3HG0237670	Drought
HORVU.MOREX.r3.3HG0237680	CS
HORVU.MOREX.r3.3HG0237680	Heat
HORVU.MOREX.r3.3HG0237680	Drought
HORVU.MOREX.r3.3HG0237690	CS
HORVU.MOREX.r3.3HG0237690	Heat
HORVU.MOREX.r3.3HG0237690	Drought
HORVU.MOREX.r3.3HG0243310	CS
HORVU.MOREX.r3.3HG0243310	Heat
HORVU.MOREX.r3.3HG0252880	CS
HORVU.MOREX.r3.3HG0252880	Heat
HORVU.MOREX.r3.3HG0252880	Drought
HORVU.MOREX.r3.3HG0281700	CS
HORVU.MOREX.r3.3HG0281700	Heat
HORVU.MOREX.r3.3HG0281700	Drought
HORVU.MOREX.r3.3HG0286590	CS
HORVU.MOREX.r3.3HG0286590	Heat
HORVU.MOREX.r3.3HG0286590	Drought
HORVU.MOREX.r3.3HG0287840	CS
HORVU.MOREX.r3.3HG0287840	Heat
HORVU.MOREX.r3.3HG0287840	Drought
HORVU.MOREX.r3.3HG0288370	CS
HORVU.MOREX.r3.3HG0288370	Heat
HORVU.MOREX.r3.3HG0289920	CS
HORVU.MOREX.r3.3HG0289920	Heat
HORVU.MOREX.r3.3HG0289920	Drought
HORVU.MOREX.r3.3HG0293290	CS
HORVU.MOREX.r3.3HG0293290	Heat
HORVU.MOREX.r3.3HG0293290	Drought
HORVU.MOREX.r3.3HG0294880	CS
HORVU.MOREX.r3.3HG0294880	Heat
HORVU.MOREX.r3.3HG0294880	Drought
HORVU.MOREX.r3.3HG0298740	CS
HORVU.MOREX.r3.3HG0298740	Heat
HORVU.MOREX.r3.3HG0298740	Drought
HORVU.MOREX.r3.3HG0303500	CS
HORVU.MOREX.r3.3HG0309880	CS
HORVU.MOREX.r3.3HG0310240	CS
HORVU.MOREX.r3.3HG0310240	Heat
HORVU.MOREX.r3.4HG0334380	CS
HORVU.MOREX.r3.4HG0334380	Heat
HORVU.MOREX.r3.4HG0343980	CS
HORVU.MOREX.r3.4HG0343980	Heat
HORVU.MOREX.r3.4HG0343980	Drought
HORVU.MOREX.r3.4HG0344210	CS
HORVU.MOREX.r3.4HG0344210	Heat
HORVU.MOREX.r3.4HG0376610	CS
HORVU.MOREX.r3.4HG0376610	Drought
HORVU.MOREX.r3.4HG0379300	CS
HORVU.MOREX.r3.4HG0379300	Heat
HORVU.MOREX.r3.4HG0379300	Drought
HORVU.MOREX.r3.4HG0386180	CS
HORVU.MOREX.r3.4HG0386180	Heat
HORVU.MOREX.r3.4HG0386180	Drought
HORVU.MOREX.r3.4HG0388720	CS
HORVU.MOREX.r3.4HG0388720	Heat
HORVU.MOREX.r3.4HG0388720	Drought
HORVU.MOREX.r3.4HG0389340	CS
HORVU.MOREX.r3.4HG0389340	Heat
HORVU.MOREX.r3.4HG0389360	CS
HORVU.MOREX.r3.4HG0389360	Heat
HORVU.MOREX.r3.4HG0389370	CS
HORVU.MOREX.r3.4HG0389370	Heat
HORVU.MOREX.r3.4HG0389370	Drought
HORVU.MOREX.r3.4HG0389430	CS
HORVU.MOREX.r3.4HG0389430	Heat
HORVU.MOREX.r3.4HG0396100	CS
HORVU.MOREX.r3.4HG0396100	Heat
HORVU.MOREX.r3.4HG0396100	Drought
HORVU.MOREX.r3.4HG0397580	CS
HORVU.MOREX.r3.4HG0398960	CS
HORVU.MOREX.r3.4HG0398960	Heat
HORVU.MOREX.r3.4HG0398960	Drought
HORVU.MOREX.r3.4HG0401530	CS
HORVU.MOREX.r3.4HG0401530	Heat
HORVU.MOREX.r3.4HG0401530	Drought
HORVU.MOREX.r3.4HG0406310	CS
HORVU.MOREX.r3.4HG0406310	Drought
HORVU.MOREX.r3.4HG0412180	CS
HORVU.MOREX.r3.4HG0412180	Heat
HORVU.MOREX.r3.4HG0418350	CS
HORVU.MOREX.r3.4HG0418350	Heat
HORVU.MOREX.r3.5HG0441980	CS
HORVU.MOREX.r3.5HG0441980	Heat
HORVU.MOREX.r3.5HG0441980	Drought
HORVU.MOREX.r3.5HG0444490	CS
HORVU.MOREX.r3.5HG0444490	Heat
HORVU.MOREX.r3.5HG0444490	Drought
HORVU.MOREX.r3.5HG0460900	CS
HORVU.MOREX.r3.5HG0460900	Heat
HORVU.MOREX.r3.5HG0460900	Drought
HORVU.MOREX.r3.5HG0466850	CS
HORVU.MOREX.r3.5HG0466850	Heat
HORVU.MOREX.r3.5HG0466850	Drought
HORVU.MOREX.r3.5HG0466890	CS
HORVU.MOREX.r3.5HG0466890	Heat
HORVU.MOREX.r3.5HG0466890	Drought
HORVU.MOREX.r3.5HG0469420	CS
HORVU.MOREX.r3.5HG0470340	CS
HORVU.MOREX.r3.5HG0470340	Heat
HORVU.MOREX.r3.5HG0470990	CS
HORVU.MOREX.r3.5HG0470990	Heat
HORVU.MOREX.r3.5HG0470990	Drought
HORVU.MOREX.r3.5HG0472010	CS
HORVU.MOREX.r3.5HG0472010	Heat
HORVU.MOREX.r3.5HG0472010	Drought
HORVU.MOREX.r3.5HG0489830	CS
HORVU.MOREX.r3.5HG0489830	Heat
HORVU.MOREX.r3.5HG0491070	CS
HORVU.MOREX.r3.5HG0491070	Drought
HORVU.MOREX.r3.5HG0502060	CS
HORVU.MOREX.r3.5HG0510030	CS
HORVU.MOREX.r3.5HG0524690	CS
HORVU.MOREX.r3.5HG0524690	Heat
HORVU.MOREX.r3.6HG0557950	CS
HORVU.MOREX.r3.6HG0557950	Heat
HORVU.MOREX.r3.6HG0557950	Drought
HORVU.MOREX.r3.6HG0569310	CS
HORVU.MOREX.r3.6HG0569310	Heat
HORVU.MOREX.r3.6HG0569310	Drought
HORVU.MOREX.r3.6HG0573900	CS
HORVU.MOREX.r3.6HG0573900	Heat
HORVU.MOREX.r3.6HG0596240	CS
HORVU.MOREX.r3.6HG0596240	Heat
HORVU.MOREX.r3.6HG0596240	Drought
HORVU.MOREX.r3.6HG0607460	CS
HORVU.MOREX.r3.6HG0607460	Heat
HORVU.MOREX.r3.6HG0612760	CS
HORVU.MOREX.r3.6HG0612760	Heat
HORVU.MOREX.r3.6HG0612760	Drought
HORVU.MOREX.r3.6HG0618180	CS
HORVU.MOREX.r3.6HG0618180	Heat
HORVU.MOREX.r3.6HG0618180	Drought
HORVU.MOREX.r3.6HG0621200	CS
HORVU.MOREX.r3.6HG0621200	Heat
HORVU.MOREX.r3.6HG0621200	Drought
HORVU.MOREX.r3.6HG0627960	CS
HORVU.MOREX.r3.6HG0627960	Heat
HORVU.MOREX.r3.7HG0645580	CS
HORVU.MOREX.r3.7HG0645580	Heat
HORVU.MOREX.r3.7HG0652790	CS
HORVU.MOREX.r3.7HG0652790	Heat
HORVU.MOREX.r3.7HG0652790	Drought
HORVU.MOREX.r3.7HG0656230	CS
HORVU.MOREX.r3.7HG0656230	Heat
HORVU.MOREX.r3.7HG0659950	CS
HORVU.MOREX.r3.7HG0659950	Heat
HORVU.MOREX.r3.7HG0661570	CS
HORVU.MOREX.r3.7HG0661570	Heat
HORVU.MOREX.r3.7HG0661570	Drought
HORVU.MOREX.r3.7HG0669480	CS
HORVU.MOREX.r3.7HG0669480	Heat
HORVU.MOREX.r3.7HG0671320	CS
HORVU.MOREX.r3.7HG0671320	Heat
HORVU.MOREX.r3.7HG0671320	Drought
HORVU.MOREX.r3.7HG0674550	CS
HORVU.MOREX.r3.7HG0712710	CS
HORVU.MOREX.r3.7HG0712710	Heat
HORVU.MOREX.r3.7HG0714970	CS
HORVU.MOREX.r3.7HG0714970	Heat
HORVU.MOREX.r3.7HG0725150	CS
HORVU.MOREX.r3.7HG0725150	Heat
HORVU.MOREX.r3.7HG0737910	CS
HORVU.MOREX.r3.7HG0737910	Heat
HORVU.MOREX.r3.7HG0739280	CS
HORVU.MOREX.r3.7HG0739280	Heat
