# Supplementary material for: Heat and drought induced transcriptomic changes in barley varieties with contrasting stress response phenotypes
Source: Front Plant Sci. 2022 Dec 8;13:1066421. doi: 10.3389/fpls.2022.1066421 (PMC9772561; doi:10.3389/fpls.2022.1066421)
Supplement: Supplementary file 15 [file Table_8.xlsx]

## Sheet: Legend to Supp Table 8 file
Supplementary Table 8: List of Transcription factors in heat, drought and combined stress
This file contains 7 sheets
1. TF in combined stress
2. TFs in drought stress
3. TFs in heat stress
4. TFs common to stresses in leaf
5. TFs common to stresses in head
6. TFs with 5 or more members present
7. Data for graphing the TF graph

## Sheet: combined stress
GA-GE TF	Down Count	GA-GE TF	up count		OA-OE TF	Down-count	OA-OE TF	Up count		GB-GF TF	Down Count	GB-GF TF	Up count		OB-OF-TF	Down-count	OB-OF-TF	Up count		GC-GG-TF	Down count	GC-GG-TF	Up count		OC-OG-TF	Down Count	OC-OG-TF	Up count		GD-GH TF	Down Count	GD-GH TF	Up count		OD-OH-TF	Down Count	OD-OH-TF	Up count
B3	1	AP2	1		BBR-BPC	1	ARF	1		AP2	1	AP2	1		ARR-B	1	AP2	1		ARF	8	AP2	1		AP2	1	ARR-B	1		ARR-B	1	B3	1		AP2	1	AP2	1
BBR-BPC	1	ARR-B	1		BES1	1	ARR-B	1		ARR-B	1	Dof	1		BES1	1	ARR-B	1		ARR-B	1	ARF	2		ARR-B	1	BES1	1		BBR-BPC	1	BES1	1		ARR-B	1	ARF	1
CAMTA	1	B3	1		CAMTA	1	BES1	1		BES1	1	FAR1	1		CAMTA	1	bHLH	1		B3	5	ARR-B	1		BBR-BPC	1	CO-like	1		BES1	1	CO-like	1		B3	1	B3	1
BES	1	BES1	1		CPP	1	bHLH	1		C3H	1	GRAS	1		CO-like	1	FAR1	1		BBR-BPC	1	B3	2		BES1	1	FAR1	1		CPP	1	E2F/DP	1		BES1	1	C3H	1
NF-YC	1	CO-like	1		GeBP	1	C3H	1		DBB	1	HRT-like	1		E2F/DP	1	NF-YB	1		BES1	1	BES1	1		C3H	1	GATA	1		DBB	1	EIL	1		CO-like	1	DBB	1
Whirly	1	Dof	1		LBD	1	CO-like	1		Dof	1	LBD	1		FAR1	1	bZIP	2		bHLH	12	bHLH	11		DBB	1	GeBP	1		EIL	1	GATA	1		GRF	1	GRAS	1
ARR-B	2	GATA	1		NF-YA	1	Dof	1		EIL	1	NF-X1	1		HSF	1	MYB_related	2		bZIP	11	bZIP	15		FAR1	1	HD-ZIP	1		GRF	1	HB-other	1		HB-other	1	NF-YB	1
GRAS	2	GeBP	1		RAV	1	GATA	1		FAR1	1	NF-YB	1		M-type_MADS	1	WRKY	2		C2H2	9	C2H2	14		LBD	1	MIKC_MADS	1		NF-YC	1	LBD	1		M-type_MADS	1	WRKY	1
HB-other	2	LBD	1		Trihelix	1	GRAS	1		HSF	1	Nin-like	1		NF-YA	1	C2H2	3		C3H	8	C3H	4		NF-YC	1	NF-YB	1		Whirly	1	LSD	1		MYB_related	1	ZF-HD	1
M-type-MADS	2	NF-YB	1		Whirly	1	GRF	1		M-type_MADS	1	Trihelix	1		Nin-like	1	HSF	3		CAMTA	2	CO-like	2		Nin-like	1	RAV	1		E2F/DP	2	NF-YA	1		NF-YC	1	RAV	2
NAC	2	NF-YC	1		AP2	2	NF-YB	1		NF-YB	1	VOZ	1		Trihelix	1	G2-like	4		CO-like	6	DBB	2		YABBY	1	SRS	1		HB-other	2	NF-YB	1		CAMTA	2	FAR1	3
NF-YA	2	RAV	1		GRAS	2	Nin-like	1		NF-YC	1	CO-like	2		WRKY	1	HD-ZIP	5		CPP	1	Dof	3		B3	2	TCP	1		HSF	2	VOZ	1		Dof	2	bHLH	4
Nin-like	2	SRS	1		NF-YC	2	RAV	1		E2F/DP	2	MIKC_MADS	2		AP2	2	MYB	5		DBB	1	E2F/DP	1		GeBP	2	VOZ	1		LBD	2	AP2	2		LBD	2	HD-ZIP	4
RAV	2	TCP	1		Nin-like	2	TCP	1		GRAS	2	HD-ZIP	3		ARF	2	ERF	7		Dof	5	EIL	2		SBP	2	C3H	2		NF-YB	2	ARF	2		MIKC_MADS	2	HSF	4
FAR1	3	VOZ	1		ARR-B	3	Trihelix	1		MIKC_MADS	2	WRKY	3		B3	2	NAC	9		ERF	5	ERF	21		WRKY	2	NF-X1	2		Nin-like	2	NF-X1	2		NF-YA	2	MYB_related	4
HD-Zip	3	WOX	1		B3	3	VOZ	1		NF-YA	2	bHLH	4		Dof	2	15	47		FAR1	13	FAR1	1		ZF-HD	2	Nin-like	3		Trihelix	2	NF-YC	2		SBP	2	C2H2	5
C3H	4	EIL	2		FAR1	3	FAR1	2		YABBY	2	G2-like	4		ERF	2				G2-like	11	G2-like	8		CO-like	3	MYB_related	4		NF-YA	3	Nin-like	2		C3H	3	G2-like	5
CO-like	4	FAR1	2		HD-ZIP	3	HD-ZIP	3		B3	3	MYB_related	4		LBD	2				GATA	10	GATA	2		Dof	3	Trihelix	4		AP2	4	RAV	2		ERF	3	MYB	6
Dof	4	MIKC_MADS	2		NF-YB	3	HSF	3		CO-like	3	bZIP	5		MIKC_MADS	2				GeBP	2	GeBP	2		ERF	3	bHLH	5		FAR1	4	C3H	3		NAC	3	bZIP	7
ERF	4	NF-X1	2		SBP	3	MYB_related	3		ERF	3	C2H2	5		TCP	2				GRAS	3	GRAS	8		HD-ZIP	3	Dof	5		GRAS	4	FAR1	3		TCP	3	NAC	11
MIKC-MADS	4	ARF	3		Dof	4	G2-like	4		GATA	3	C3H	5		ZF-HD	2				GRF	3	GRF	1		MYB	3	GRAS	5		NAC	4	MIKC_MADS	4		WRKY	3	ERF	13
NF-YB	4	Nin-like	3		ERF	4	WRKY	4		NAC	3	MYB	5		C2H2	3				HB-other	3	HB-other	1		NAC	3	G2-like	6		SBP	4	Trihelix	4		YABBY	3	21	77
ZF-HD	4	GRAS	4		MYB_related	4	C2H2	7		WRKY	3	HSF	7		C3H	3				HD-ZIP	3	HD-ZIP	6		NF-YA	3	HSF	7		WRKY	4	GRAS	5		ZF-HD	3
ARF	5	HD-ZIP	4		NAC	4	MYB	7		ZF-HD	3	ERF	13		GATA	3				HSF	1	HSF	9		NF-YB	3	WRKY	7		YABBY	4	HD-ZIP	6		G2-like	4
TCP	5	WRKY	4		ARF	5	bZIP	9		ARF	4	NAC	14		GRAS	3				LBD	1	LSD	1		ARF	4	MYB	8		ZF-HD	4	G2-like	9		GRAS	4
C2H2	7	C3H	5		C3H	5	ERF	12		HD-ZIP	4	25	87		HD-ZIP	3				MIKC_MADS	4	MIKC_MADS	1		TALE	4	bZIP	10		C3H	5	MYB	9		bZIP	5
TALE	7	Trihelix	5		CO-like	5	NAC	17		SBP	4				NAC	3				MYB	10	MYB	15		MYB_related	5	C2H2	10		CO-like	5	bHLH	10		GATA	5
GATA	8	bHLH	6		TALE	5	27	70		bZIP	5				G2-like	4				MYB_related	10	MYB_related	10		C2H2	6	ERF	11		ERF	5	C2H2	11		TALE	5
MYB	8	G2-like	7		ZF-HD	5				C2H2	5				SBP	4				NAC	6	NAC	21		G2-like	6	NAC	14		MIKC_MADS	5	MYB_related	12		ARF	8
Myb-related	8	MYB_related	7		C2H2	6				G2-like	6				YABBY	4				NF-YA	6	NF-X1	2		GATA	6	29	116		B3	6	WRKY	12		HD-ZIP	9
bZIP	9	HSF	8		MIKC_MADS	6				TALE	6				bZIP	6				NF-YB	4	NF-YB	2		bZIP	7				Dof	6	HSF	13		C2H2	10
G2-like	11	C2H2	9		TCP	6				TCP	6				TALE	9				NF-YC	2	NF-YC	3		MIKC_MADS	7				TALE	7	bZIP	14		bHLH	12
WRKY	13	MYB	9		WRKY	6				MYB_related	7				bHLH	11				Nin-like	1	Nin-like	4		bHLH	9				MYB_related	8	NAC	19		MYB	14
bHLH	14	bZIP	10		GATA	7				MYB	13				MYB	14				RAV	1	SRS	1		33	99				ARF	10	ERF	21		34	119
34	151	ERF	16		MYB	7				bHLH	15				34	100				SBP	1	TCP	1							bZIP	10	34	179
		NAC	21		bZIP	8				35	118									TALE	5	Trihelix	8							G2-like	10
		36	145		G2-like	12														TCP	5	VOZ	1							HD-ZIP	10
					bHLH	15														Trihelix	2	WOX	2							GATA	11
					38	150														Whirly	1	WRKY	10							TCP	13
																				WRKY	15	YABBY	1							C2H2	16
																				ZF-HD	5	40	203							MYB	20
																				41	204									bHLH	21
																														42	226
1 Day
	TFF-Up	TFs-UP	TFF-Down	TFs-Down
GA-GE TF	36	145	-36	-151
OA-OE TF	27	83	-38	-150
GB-GF TF	25	87	-35	-118
OB-OF-TF	15	47	-34	-100
		362		-519
5 Days
	TFF-Up	TFs-UP	TFF-Down	TFs-Down
GC-GG-TF	0	0	0	0
OC-OG-TF	29	116	-33	-99
GD-GH TF	34	179	-42	-226
OD-OH-TF	21	77	-34	-119
		372		-444

## Sheet: Drought
GJ-GM TF	Down Count	GJ-GN TF	up count		OI-OM-TF	Down Count	OI-OM-TF	up count		GJ-GN-TF	Down Count	GJ-GN-TF	up count		OJ-ON-TF	Down Count	OJ-ON-TF	up count		GK-GO-TF	Down Count	GK-GO-TF	up count		Ok-OO-TF	Down Count	Ok-OO-TF	up count		GL-GP-TF	Down Count	GL-GP-TF	up count		OL-OP TF	Down Count	OL-OP TF	up count
		bZIP	1				ERF	1				bHLH	1							AP2	1	AP2	1		ARR-B	1	AP2	1		AP2	1	AP2	1		AP2	1	ARF	1
		ERF	1									HSF	1							ARR-B	1	BES1	1		B3	1	BES1	1		ARR-B	1	Dof	1		ARF	1	bHLH	1
												ERF	2							GeBP	1	C3H	1		BBR-BPC	1	C3H	1		DBB	1	FAR1	1		ARR-B	1	CPP	1
												HD-ZIP	2							HB-other	1	CAMTA	1		C3H	1	E2F/DP	1		GRAS	1	GRAS	1		C3H	1	Dof	1
												4	6							HSF	1	Dof	1		ERF	1	FAR1	1		HSF	1	LBD	1		ERF	1	FAR1	1
																				LBD	1	FAR1	1		HSF	1	GATA	1		LBD	1	NF-YB	1		GATA	1	LBD	1
																				M-type_MADS	1	GATA	1		LBD	1	GeBP	1		NF-YA	1	NF-YC	1		GRAS	1	NF-YB	1
																				NF-YC	1	HRT-like	1		M-type_MADS	1	MIKC_MADS	1		NF-YB	1	Trihelix	1		M-type_MADS	1	NF-YC	1
																				Nin-like	1	M-type_MADS	1		NF-YC	1	MYB_related	1		NF-YC	1	WOX	1		NF-YA	1	Trihelix	1
																				SBP	1	NF-X1	1		Nin-like	1	NF-X1	1		Nin-like	1	ZF-HD	1		Nin-like	1	G2-like	2
																				Trihelix	1	NF-YB	1		YABBY	1	NF-YB	1		Trihelix	1	MIKC_MADS	2		Trihelix	1	MYB	2
																				NF-YB	2	RAV	1		AP2	2	Nin-like	1		ZF-HD	1	MYB_related	2		ZF-HD	1	HD-ZIP	3
																				C3H	3	TCP	1		BES1	2	VOZ	1		ARF	2	RAV	2		B3	2	HSF	3
																				Dof	3	VOZ	1		GATA	2	Dof	2		MIKC_MADS	2	bHLH	3		HD-ZIP	2	bZIP	4
																				FAR1	3	WOX	1		MIKC_MADS	2	RAV	2		SBP	2	bZIP	3		MYB_related	2	C2H2	4
																				MIKC_MADS	3	GRAS	2		NAC	2	ARF	3		TCP	2	C2H2	4		TALE	2	ERF	4
																				NF-YA	3	NF-YC	2		NF-YA	2	G2-like	4		B3	3	HSF	4		TCP	2	NAC	7
																				TALE	3	Trihelix	2		NF-YB	2	GRAS	4		C3H	3	MYB	4		NAC	3	17	38
																				ERF	4	ARF	3		SBP	2	HD-ZIP	4		ERF	3	WRKY	4		SBP	3
																				GRAS	4	Nin-like	3		FAR1	3	bHLH	7		GATA	3	G2-like	6		bHLH	4
																				HD-ZIP	4	MYB_related	4		MYB_related	3	bZIP	7		MYB_related	3	HD-ZIP	6		C2H2	4
																				NAC	4	WRKY	4		TCP	3	C2H2	7		NAC	3	NAC	8		G2-like	4
																				TCP	4	C2H2	5		ZF-HD	3	MYB	8		TALE	3	ERF	10		MIKC_MADS	4
																				ZF-HD	4	HD-ZIP	5		GRAS	4	HSF	9		HD-ZIP	4	23	68		Dof	5
																				MYB_related	5	HSF	5		HD-ZIP	4	ERF	13		Dof	6				bZIP	7
																				WRKY	5	bHLH	6		TALE	4	WRKY	14		G2-like	6				MYB	13
																				ARF	6	G2-like	7		CO-like	5	NAC	15		bZIP	7				26	69
																				B3	6	MYB	8		Dof	5	27	112		C2H2	7
																				CO-like	6	bZIP	11		ARF	6				bHLH	12
																				GATA	6	ERF	13		bZIP	6				MYB	14
																				bZIP	7	NAC	18		MYB	7				30	97
																				MYB	7	31	113		C2H2	8
																				C2H2	9				bHLH	10
																				G2-like	9				G2-like	10
																				bHLH	11				34	108
																				35	132
1 Day
	TFF-Up	TFs-UP	TFF-Down	TFs-Down
GI-GM-TF	2	2	0	0
OI-OM-TF	1	1	0	0
GJ-GN TF	4	6	0	0
OJ-ON-TF	0	0	0	0
		9
5 day
	TFF-Up	TFs-UP	TFF-Down	TFs-Down
GK-GO-TF	31	113	-35	-132
Ok-OO-TF	27	112	-34	-108
GL-GP-TF	23	68	-30	-97
OL-OP TF	17	38	-26	-69
		331		-406

## Sheet: Heat
GQ-GU TF	Down Count	GQ-GU TF	up count		OQ-OU TF	Down Count	OQ-OU TF	up count		GR-GV TF	Down Count	GR-GV TF	up count		OR-OV TF	Down Count	OR-OV TF	up count		OS-OW TF	Down Count	OS-OW TF	up count		GT-GX TF	Down Count	GT-GX TF	up count		OT-OX TF	Down Count	OT-OX TF	up count
AP2	1	C2H2	1		AP2	1	bHLH	1		ARR-B	1	ARF	1		bHLH	1	bHLH	1		AP2	1	CO-like	1		ARF	1	ERF	1		bZIP	1	bHLH	1
C3H	1	CO-like	1		ARF	1	C3H	1		B3	1	C3H	1		C2H2	1	bZIP	1		bZIP	1	ERF	1		C3H	1	NF-YC	1		Dof	1	C3H	1
CAMTA	1	DBB	1		B3	1	CO-like	1		Dof	1	DBB	1		C3H	1	C3H	1		C3H	1	G2-like	1		Dof	1	2	2		ERF	1	CPP	1
ERF	1	FAR1	1		bZIP	1	Dof	1		GATA	1	GATA	1		Trihelix	1	ERF	1		GeBP	1	MYB	1		G2-like	1				GRF	1	DBB	1
GRAS	1	G2-like	1		C2H2	1	G2-like	1		GRAS	1	LSD	1		WRKY	1	LSD	1		GRAS	1	Nin-like	1		MYB_related	1				M-type_MADS	1	FAR1	1
M-type_MADS	1	GATA	1		ERF	1	HSF	1		GRF	1	MIKC_MADS	1		YABBY	1	NAC	1		LBD	1	bZIP	2		RAV	1				MYB_related	1	GeBP	1
Nin-like	1	HB-other	1		HSF	1	MYB	1		HB-other	1	Nin-like	1		6	6	6	6		MYB	1	NAC	2		ZF-HD	1				SBP	1	NF-YB	1
Trihelix	1	MYB	1		Nin-like	1	NAC	1		HSF	1	RAV	1							NAC	1	7	9		C2H2	2				TALE	1	NF-YC	1
bZIP	2	NAC	1		RAV	1	Nin-like	1		M-type_MADS	1	MYB	2							SBP	1				CO-like	2				Trihelix	1	S1Fa-like	1
C2H2	2	HSF	2		SBP	1	RAV	1		NAC	1	MYB_related	2							ZF-HD	1				HSF	2				ZF-HD	1	C2H2	2
Dof	2	TCP	2		Trihelix	1	WRKY	1		TALE	1	NF-YB	2							ARF	2				MYB	2				AP2	2	Dof	2
G2-like	2	B3	3		G2-like	2	C2H2	2		Trihelix	1	bHLH	3							B3	2				NAC	3				B3	2	HD-ZIP	2
TALE	2	12	16		GATA	2	bZIP	3		ZF-HD	1	G2-like	3							Dof	2				ERF	4				TCP	2	WRKY	2
WRKY	2				GRAS	2	ERF	3		C3H	2	C2H2	4							G2-like	2				HD-ZIP	4				WRKY	2	MYB	3
ARF	3				HD-ZIP	2	GRAS	11		HD-ZIP	2	HD-ZIP	5							TALE	2				14	26				YABBY	2	HSF	4
MYB	4				NAC	2	20	30		MYB_related	2	bZIP	6							WRKY	2									ARF	3	bZIP	6
MYB_related	4				TALE	2				NF-YC	2	HSF	6							ERF	3									GRAS	3	NAC	6
NAC	4				WRKY	2				TCP	2	NAC	6							GATA	3									bHLH	4	ERF	7
bHLH	7				YABBY	2				WRKY	2	ERF	8							HD-ZIP	3									MYB	4	18	43
19	42				Dof	3				YABBY	2	19	55							MYB_related	3									HD-ZIP	5
					MYB	3				AP2	3									C2H2	4									20	39
					MIKC_MADS	4				ERF	3									bHLH	5
					bHLH	5				LBD	3									22	43
					23	42				MIKC_MADS	3
										ARF	5
										bZIP	5
										C2H2	5
										bHLH	7
										MYB	7
										29	68
1 Day
	TFF-Up	TFs-UP	TFF-Down	TFs-Down
GQ-GU TF	12	16	-19	-42
OQ-OU TF	20	44	-23	-42
GR-GV TF	19	55	-29	-68
OR-OV TF	6	6	-6	-6
		121		-158
5 Day
	TFF-Up	TFs-UP	TFF-Down	TFs-Down
GS-GW-TF	0	0	0	0
OS-OW TF	7	9	-22	-43
GT-GX TF	2	2	-14	-26
OT-OX TF	18	43	-20	-39
		54		-108

## Sheet: 5 TFs-Leaf
TF	Count	Leaf				TF	Down	Up
ARF	-5	R1-GP-CS				ARF	-22	0
ARF	-5	R1-OT-CS				B3	-6	0
ARF	-6	R5-GP-D				bHLH	-65	24
ARF	-6	R5-OT-D				bZIP	-37	47
B3	-6	R5-GP-D				C2H2	-36	38
bHLH	-14	R1-GP-CS				C3H	-5	5
bHLH	-7	R1-GP-H				CO-like	-16	0
bHLH	-15	R1-OT-CS				Dof	-5	5
bHLH	-5	R1-OT-H				ERF	0	65
bHLH	-9	R5-OT-CS				G2-like	-48	20
bHLH	-10	R5-OT-D				GATA	-27	0
bHLH	-5	R5-OT-H				GRAS	0	16
bHLH	6	U1-GP-CS				HD-ZIP	0	5
bHLH	6	U5-GP-D				HSF	0	29
bHLH	5	U5-OT-CS				MIKC_MADS	-13	0
bHLH	7	U5-OT-D				MYB	-29	40
bZIP	-9	R1-GP-CS				Myb-related	-18	7
bZIP	-8	R1-OT-CS				NAC	0	85
bZIP	-7	R5-GP-D				TALE	-12	0
bZIP	-7	R5-OT-CS				TCP	-11	0
bZIP	-6	R5-OT-D				Trihelix	0	5
bZIP	10	U1-GP-CS				WRKY	-24	21
bZIP	9	U1-OT-CS				ZF-HD	-5	0
bZIP	11	U5-GP-D
bZIP	10	U5-OT-CS
bZIP	7	U5-OT-D
C2H2	-7	R1-GP-CS
C2H2	-6	R1-OT-CS
C2H2	-9	R5-GP-D
C2H2	-6	R5-OT-CS
C2H2	-8	R5-OT-D
C2H2	9	U1-GP-CS
C2H2	7	U1-OT-CS
C2H2	5	U5-GP-D
C2H2	10	U5-OT-CS
C2H2	7	U5-OT-D
C3H	-5	R1-OT-CS
C3H	5	U1-GP-CS
CO-like	-5	R1-OT-CS
CO-like	-6	R5-GP-D
CO-like	-5	R5-OT-D
Dof	-5	R5-OT-D
Dof	5	U5-OT-CS
ERF	16	U1-GP-CS
ERF	12	U1-OT-CS
ERF	13	U5-GP-D
ERF	11	U5-OT-CS
ERF	13	U5-OT-D
G2-like	-11	R1-GP-CS
G2-like	-12	R1-OT-CS
G2-like	-9	R5-GP-D
G2-like	-6	R5-OT-CS
G2-like	-10	R5-OT-D
G2-like	7	U1-GP-CS
G2-like	7	U5-GP-D
G2-like	6	U5-OT-CS
GATA	-8	R1-GP-CS
GATA	-7	R1-OT-CS
GATA	-6	R5-GP-D
GATA	-6	R5-OT-CS
GRAS	11	U1-OT-H
GRAS	5	U5-OT-CS
HD-ZIP	5	U5-GP-D
HSF	8	U1-GP-CS
HSF	5	U5-GP-D
HSF	7	U5-OT-CS
HSF	9	U5-OT-D
MIKC_MADS	-6	R1-OT-CS
MIKC_MADS	-7	R5-OT-CS
MYB	-8	R1-GP-CS
MYB	-7	R1-OT-CS
MYB	-7	R5-GP-D
MYB	-7	R5-OT-D
MYB	9	U1-GP-CS
MYB	7	U1-OT-CS
MYB	8	U5-GP-D
MYB	8	U5-OT-CS
MYB	8	U5-OT-D
MYB_related	-5	R5-GP-D
MYB_related	-5	R5-OT-CS
MYB_related	7	U1-GP-CS
Myb-related	-8	R1-GP-CS
NAC	21	U1-GP-CS
NAC	17	U1-OT-CS
NAC	18	U5-GP-D
NAC	14	U5-OT-CS
NAC	15	U5-OT-D
TALE	-7	R1-GP-CS
TALE	-5	R1-OT-CS
TCP	-5	R1-GP-CS
TCP	-6	R1-OT-CS
Trihelix	5	U1-GP-CS
WRKY	-13	R1-GP-CS
WRKY	-6	R1-OT-CS
WRKY	-5	R5-GP-D
WRKY	7	U5-OT-CS
WRKY	14	U5-OT-D
ZF-HD	-5	R1-OT-CS

## Sheet: 5 or more TF-Head
TF	Count	Head			TF	Down	Up
ARF	-5	R1-GP-H			ARF	-23	0
ARF	-10	R5-GP-CS			B3	-6	0
ARF	-8	R5-OT-CS			bHLH	-78	10
B3	-6	R5-GP-CS			bZIP	-45	41
bHLH	-15	R1-GP-CS			C2H2	-43	21
bHLH	-7	R1-GP-H			C3H	0	5
bHLH	-11	R1-OT-CS			CO-like	-5	0
bHLH	-21	R5-GP-CS			Dof	-17	0
bHLH	-12	R5-GP-D			ERF	0	79
bHLH	-12	R5-OT-CS			G2-like	-22	20
bHLH	10	U5-GP-CS			GATA	-16	0
bZIP	-5	R1-GP-CS			GRAS	0	5
bZIP	-5	R1-GP-H			HD-ZIP	-29	22
bZIP	-6	R1-OT-CS			HSF	0	26
bZIP	-10	R5-GP-CS			MIKC_MADS	-5	0
bZIP	-7	R5-GP-D			MYB	-95	25
bZIP	-5	R5-OT-CS			MYB_related	-15	12
bZIP	-7	R5-OT-D			NAC	0	80
bZIP	5	U1-GP-CS			TALE	-27	0
bZIP	14	U5-GP-CS			TCP	-19	0
bZIP	6	U5-GP-H			WRKY	0	12
bZIP	7	U5-OT-CS
bZIP	6	U5-OT-H
C2H2	-5	R1-GP-CS
C2H2	-5	R1-GP-H
C2H2	-16	R5-GP-CS
C2H2	-7	R5-GP-D
C2H2	-10	R5-OT-CS
C2H2	5	U1-GP-CS
C2H2	11	U5-GP-CS
C2H2	5	U5-OT-CS
C3H	-5	R5-GP-CS
C3H	5	U1-GP-CS
CO-like	-5	R5-GP-CS			TF	Down-Leaf	Up-Leaf	Down-Head	Up-Head
Dof	-6	R5-GP-CS			ARF	-22	0	-23	0
Dof	-6	R5-GP-D			B3	-6	0	-6	0
Dof	-5	R5-OT-D			bHLH	-65	24	-78	10
ERF	-5	R5-GP-CS			bZIP	-37	47	-45	41
ERF	13	U1-GP-CS			C2H2	-36	38	-43	21
ERF	7	U1-OT-CS			C3H	-5	5	0	5
ERF	21	U5-GP-CS			CO-like	-16	0	-5	0
ERF	10	U5-GP-D			Dof	-5	5	-17	0
ERF	8	U5-GP-H			ERF	0	65	0	79
ERF	13	U5-OT-CS			G2-like	-48	20	-22	20
ERF	7	U5-OT-H			GATA	-27	0	-16	0
G2-like	-6	R1-GP-CS			GRAS	0	16	0	5
G2-like	-10	R5-GP-CS			HD-ZIP	0	5	-29	22
G2-like	-6	R5-GP-D			HSF	0	29	0	26
G2-like	9	U5-GP-CS			MIKC_MADS	-13	0	-5	0
G2-like	6	U5-GP-D			MYB	-29	40	-95	25
G2-like	5	U5-OT-CS			Myb-related	-18	7	-15	12
GATA	-11	R5-GP-CS			NAC	0	85	0	80
GATA	-5	R5-OT-CS			TALE	-12	0	-27	0
GRAS	5	U5-GP-CS			TCP	-11	0	-19	0
HD-ZIP	-10	R5-GP-CS			Trihelix	0	5	0	0
HD-ZIP	-9	R5-OT-CS			WRKY	-24	21	0	12
HD-ZIP	-5	R5-OT-H			ZF-HD	-5	0	0	0
HD-ZIP	-5	R5-OT-H
HD-ZIP	5	U1-OT-CS
HD-ZIP	6	U5-GP-CS
HD-ZIP	6	U5-GP-D
HD-ZIP	5	U5-GP-H
HSF	7	U1-GP-CS
HSF	13	U5-GP-CS
HSF	6	U5-GP-H
MIKC_MADS	-5	R5-GP-CS
MYB	-13	R1-GP-CS
MYB	-7	R1-GP-H
MYB	-14	R1-OT-CS
MYB	-20	R5-GP-CS
MYB	-14	R5-GP-D
MYB	-14	R5-OT-CS
MYB	-13	R5-OT-D
MYB	5	U1-GP-CS
MYB	5	U1-OT-CS
MYB	9	U5-GP-CS
MYB	6	U5-OT-CS
MYB_related	-7	R1-GP-CS
MYB_related	-8	R5-GP-CS
MYB_related	12	U5-GP-CS
NAC	14	U1-GP-CS
NAC	9	U1-OT-CS
NAC	19	U5-GP-CS
NAC	8	U5-GP-D
NAC	6	U5-GP-H
NAC	11	U5-OT-CS
NAC	7	U5-OT-D
NAC	6	U5-OT-H
TALE	-6	R1-GP-CS
TALE	-9	R1-OT-CS
TALE	-7	R5-GP-CS
TALE	-5	R5-OT-CS
TCP	-6	R1-GP-CS
TCP	-13	R5-GP-CS
WRKY	12	U5-GP-CS

## Sheet: 5 or more TFs list
GA-GE TF	Down Count		OA-OE TF	Down-count		GB-GF TF	Down Count		OB-OF-TF	Down-count			OC-OG-TF	Down Count		GD-GH TF	Down Count		OD-OH-TF	Down Count		TF	Count	Leaf		TF	Count	Head		TF	Count	Leaf		TF	Count	Head
ARF	5		ARF	5		bZIP	5		bZIP	6			MYB_related	5		C3H	5		bZIP	5		ARF	-5	R1-GP-CS		bZIP	-5	R1-GP-CS		C3H	5	U1-GP-CS		bZIP	5	U1-GP-CS
TCP	5		C3H	5		C2H2	5		TALE	9			C2H2	6		CO-like	5		GATA	5		TCP	-5	R1-GP-CS		C2H2	-5	R1-GP-CS		Trihelix	5	U1-GP-CS		C2H2	5	U1-GP-CS
C2H2	7		CO-like	5		G2-like	6		bHLH	11			G2-like	6		ERF	5		TALE	5		C2H2	-7	R1-GP-CS		G2-like	-6	R1-GP-CS		bHLH	6	U1-GP-CS		C3H	5	U1-GP-CS
TALE	7		TALE	5		TALE	6		MYB	14			GATA	6		MIKC_MADS	5		ARF	8		TALE	-7	R1-GP-CS		TALE	-6	R1-GP-CS		G2-like	7	U1-GP-CS		MYB	5	U1-GP-CS
GATA	8		ZF-HD	5		TCP	6						bZIP	7		B3	6		HD-ZIP	9		GATA	-8	R1-GP-CS		TCP	-6	R1-GP-CS		MYB_related	7	U1-GP-CS		HSF	7	U1-GP-CS
MYB	8		C2H2	6		MYB_related	7						MIKC_MADS	7		Dof	6		C2H2	10		MYB	-8	R1-GP-CS		MYB_related	-7	R1-GP-CS		HSF	8	U1-GP-CS		ERF	13	U1-GP-CS
Myb-related	8		MIKC_MADS	6		MYB	13						bHLH	9		TALE	7		bHLH	12		Myb-related	-8	R1-GP-CS		MYB	-13	R1-GP-CS		C2H2	9	U1-GP-CS		NAC	14	U1-GP-CS
bZIP	9		TCP	6		bHLH	15									MYB_related	8		MYB	14		bZIP	-9	R1-GP-CS		bHLH	-15	R1-GP-CS		MYB	9	U1-GP-CS		HD-ZIP	5	U1-OT-CS
G2-like	11		WRKY	6												ARF	10					G2-like	-11	R1-GP-CS		bZIP	-6	R1-OT-CS		bZIP	10	U1-GP-CS		MYB	5	U1-OT-CS
WRKY	13		GATA	7												bZIP	10					WRKY	-13	R1-GP-CS		TALE	-9	R1-OT-CS		ERF	16	U1-GP-CS		ERF	7	U1-OT-CS
bHLH	14		MYB	7												G2-like	10					bHLH	-14	R1-GP-CS		bHLH	-11	R1-OT-CS		NAC	21	U1-GP-CS		NAC	9	U1-OT-CS
			bZIP	8												HD-ZIP	10					ARF	-5	R1-OT-CS		MYB	-14	R1-OT-CS		C2H2	7	U1-OT-CS		GRAS	5	U5-GP-CS
			G2-like	12												GATA	11					C3H	-5	R1-OT-CS		C3H	-5	R5-GP-CS		MYB	7	U1-OT-CS		HD-ZIP	6	U5-GP-CS
			bHLH	15												TCP	13					CO-like	-5	R1-OT-CS		CO-like	-5	R5-GP-CS		bZIP	9	U1-OT-CS		G2-like	9	U5-GP-CS
																C2H2	16					TALE	-5	R1-OT-CS		ERF	-5	R5-GP-CS		ERF	12	U1-OT-CS		MYB	9	U5-GP-CS
																MYB	20					ZF-HD	-5	R1-OT-CS		MIKC_MADS	-5	R5-GP-CS		NAC	17	U1-OT-CS		bHLH	10	U5-GP-CS
																bHLH	21					C2H2	-6	R1-OT-CS		B3	-6	R5-GP-CS		bHLH	5	U5-OT-CS		C2H2	11	U5-GP-CS
																						MIKC_MADS	-6	R1-OT-CS		Dof	-6	R5-GP-CS		Dof	5	U5-OT-CS		MYB_related	12	U5-GP-CS
																						TCP	-6	R1-OT-CS		TALE	-7	R5-GP-CS		GRAS	5	U5-OT-CS		WRKY	12	U5-GP-CS
GA-GE TF	up count		OA-OE TF	Up count		GB-GF TF	Up count		OB-OF-TF	Up count			OC-OG-TF	Up count		GD-GH TF	Up count		OD-OH-TF	Up count		WRKY	-6	R1-OT-CS		MYB_related	-8	R5-GP-CS		G2-like	6	U5-OT-CS		HSF	13	U5-GP-CS
C3H	5		C2H2	7		bZIP	5		HD-ZIP	5			bHLH	5		GRAS	5		C2H2	5		GATA	-7	R1-OT-CS		ARF	-10	R5-GP-CS		HSF	7	U5-OT-CS		bZIP	14	U5-GP-CS
Trihelix	5		MYB	7		C2H2	5		MYB	5			Dof	5		HD-ZIP	6		G2-like	5		MYB	-7	R1-OT-CS		bZIP	-10	R5-GP-CS		WRKY	7	U5-OT-CS		NAC	19	U5-GP-CS
bHLH	6		bZIP	9		C3H	5		ERF	7			GRAS	5		G2-like	9		MYB	6		bZIP	-8	R1-OT-CS		G2-like	-10	R5-GP-CS		MYB	8	U5-OT-CS		ERF	21	U5-GP-CS
G2-like	7		ERF	12		MYB	5		NAC	9			G2-like	6		MYB	9		bZIP	7		G2-like	-12	R1-OT-CS		HD-ZIP	-10	R5-GP-CS		bZIP	10	U5-OT-CS		C2H2	5	U5-OT-CS
MYB_related	7		NAC	17		HSF	7						HSF	7		bHLH	10		NAC	11		bHLH	-15	R1-OT-CS		GATA	-11	R5-GP-CS		C2H2	10	U5-OT-CS		G2-like	5	U5-OT-CS
HSF	8					ERF	13						WRKY	7		C2H2	11		ERF	13		MYB_related	-5	R5-OT-CS		TCP	-13	R5-GP-CS		ERF	11	U5-OT-CS		MYB	6	U5-OT-CS
C2H2	9					NAC	14						MYB	8		MYB_related	12					C2H2	-6	R5-OT-CS		C2H2	-16	R5-GP-CS		NAC	14	U5-OT-CS		bZIP	7	U5-OT-CS
MYB	9												bZIP	10		WRKY	12					G2-like	-6	R5-OT-CS		MYB	-20	R5-GP-CS		C2H2	5	U5-GP-D		NAC	11	U5-OT-CS
bZIP	10												C2H2	10		HSF	13					GATA	-6	R5-OT-CS		bHLH	-21	R5-GP-CS		HD-ZIP	5	U5-GP-D		ERF	13	U5-OT-CS
ERF	16												ERF	11		bZIP	14					bZIP	-7	R5-OT-CS		bZIP	-5	R5-OT-CS		HSF	5	U5-GP-D		G2-like	6	U5-GP-D
NAC	21												NAC	14		NAC	19					MIKC_MADS	-7	R5-OT-CS		GATA	-5	R5-OT-CS		bHLH	6	U5-GP-D		HD-ZIP	6	U5-GP-D
																ERF	21					bHLH	-9	R5-OT-CS		TALE	-5	R5-OT-CS		G2-like	7	U5-GP-D		NAC	8	U5-GP-D
																						MYB_related	-5	R5-GP-D		ARF	-8	R5-OT-CS		MYB	8	U5-GP-D		ERF	10	U5-GP-D
																						WRKY	-5	R5-GP-D		HD-ZIP	-9	R5-OT-CS		bZIP	11	U5-GP-D		NAC	7	U5-OT-D
																						ARF	-6	R5-GP-D		C2H2	-10	R5-OT-CS		ERF	13	U5-GP-D		HD-ZIP	5	U5-GP-H
																						B3	-6	R5-GP-D		bHLH	-12	R5-OT-CS		NAC	18	U5-GP-D		bZIP	6	U5-GP-H
																						CO-like	-6	R5-GP-D		MYB	-14	R5-OT-CS		bHLH	7	U5-OT-D		HSF	6	U5-GP-H
GK-GO-TF	Down Count		Ok-OO-TF	Down Count		GL-GP-TF	Down Count		OL-OP TF	Down Count												GATA	-6	R5-GP-D		Dof	-6	R5-GP-D		bZIP	7	U5-OT-D		NAC	6	U5-GP-H
MYB_related	5		CO-like	5		Dof	6		Dof	5												bZIP	-7	R5-GP-D		G2-like	-6	R5-GP-D		C2H2	7	U5-OT-D		ERF	8	U5-GP-H
WRKY	5		Dof	5		G2-like	6		bZIP	7												MYB	-7	R5-GP-D		bZIP	-7	R5-GP-D		MYB	8	U5-OT-D		bZIP	6	U5-OT-H
ARF	6		ARF	6		bZIP	7		MYB	13												C2H2	-9	R5-GP-D		C2H2	-7	R5-GP-D		HSF	9	U5-OT-D		NAC	6	U5-OT-H
B3	6		bZIP	6		C2H2	7															G2-like	-9	R5-GP-D		bHLH	-12	R5-GP-D		ERF	13	U5-OT-D		ERF	7	U5-OT-H
CO-like	6		MYB	7		bHLH	12															CO-like	-5	R5-OT-D		MYB	-14	R5-GP-D		WRKY	14	U5-OT-D
GATA	6		C2H2	8		MYB	14															Dof	-5	R5-OT-D		Dof	-5	R5-OT-D		NAC	15	U5-OT-D
bZIP	7		bHLH	10																		ARF	-6	R5-OT-D		bZIP	-7	R5-OT-D		GRAS	11	U1-OT-H
MYB	7		G2-like	10																		bZIP	-6	R5-OT-D		MYB	-13	R5-OT-D
C2H2	9																					MYB	-7	R5-OT-D		ARF	-5	R1-GP-H
G2-like	9																					C2H2	-8	R5-OT-D		bZIP	-5	R1-GP-H
																						bHLH	-10	R5-OT-D		C2H2	-5	R1-GP-H
																						G2-like	-10	R5-OT-D		bHLH	-7	R1-GP-H
																						bHLH	-7	R1-GP-H		MYB	-7	R1-GP-H
																						bHLH	-5	R5-OT-H		HD-ZIP	-5	R5-OT-H
																						bHLH	-5	R1-OT-H		HD-ZIP	-5	R5-OT-H
GK-GO-TF	up count		Ok-OO-TF	up count		GL-GP-TF	up count		OL-OP TF	up count
C2H2	5		bHLH	7		G2-like	6		NAC	7
HD-ZIP	5		bZIP	7		HD-ZIP	6
HSF	5		C2H2	7		NAC	8
bHLH	6		MYB	8		ERF	10
G2-like	7		HSF	9
MYB	8		ERF	13
bZIP	11		WRKY	14
ERF	13		NAC	15
NAC	18
GQ-GU TF	Down Count		GQ-GU TF	up count		GR-GV TF	Down Count		OR-OV TF	Down Count		OS-OW TF	Down Count		GT-GX TF	Down Count		OT-OX TF	Down Count
bHLH	7					ARF	5					bHLH	5					HD-ZIP	5
						bZIP	5
						C2H2	5
						bHLH	7
						MYB	7
OQ-OU TF	Down Count		OQ-OU TF	up count		GR-GV TF	up count		OR-OV TF	up count		OS-OW TF	up count		GT-GX TF	up count		OT-OX TF	up count
bHLH	5		GRAS	11		HD-ZIP	5											bZIP	6
						bZIP	6											NAC	6
						HSF	6											ERF	7
						NAC	6
						ERF	8

## Sheet: TF summary graph
1 Day
	TFF-Up	TFs-UP	TFF-Down	TFs-Down
GQ-GU TF	12	16	-19	-42
OQ-OU TF	20	44	-23	-42
GR-GV TF	19	55	-29	-68
OR-OV TF	6	6	-6	-6
GI-GM-TF	2	2	0	0
OI-OM-TF	1	1	0	0
GJ-GN TF	4	6	0	0
OJ-ON-TF	0	0	0	0
GA-GE TF	36	145	-36	-151
OA-OE TF	27	83	-38	-150
GB-GF TF	25	87	-35	-118
OB-OF-TF	15	47	-34	-100
5 Days
	TFF-Up	TFs-UP	TFF-Down	TFs-Down
GS-GW-TF	0	0	0	0
OS-OW TF	7	9	-22	-43
GT-GX TF	2	2	-14	-26
OT-OX TF	18	43	-20	-39
GK-GO-TF	31	113	-35	-132
Ok-OO-TF	27	112	-34	-108
GL-GP-TF	23	68	-30	-97
OL-OP TF	17	38	-26	-69
GC-GG-TF	0	0	0	0
OC-OG-TF	29	116	-33	-99
GD-GH TF	34	179	-42	-226
OD-OH-TF	21	77	-34	-119
1 Day
	GP-UP	GP-Down	Otis-UP	Otis-Down
Heat-FL	16	-42	44	-42
Heat-HD	55	-68	6	-6
Drought-FL	2	0	1	0
Drought-HD	6	0	0	0
Combined-FL	145	-151	83	-150
Combined-HD	87	-118	47	-100
	311	-379	181	-298
5 Days
	GP-UP	GP-Down	Otis-UP	Otis-Down
Heat-FL	0	0	9	-43
Heat-HD	2	-26	43	-39
Drought-FL	113	-132	112	-108
Drought-HD	68	-97	38	-69
Combined-FL	0	0	116	-99
Combined-HD	179	-226	77	-119
	362	-481	395	-477
