# Supplementary material for: Heat and drought induced transcriptomic changes in barley varieties with contrasting stress response phenotypes
Source: Front Plant Sci. 2022 Dec 8;13:1066421. doi: 10.3389/fpls.2022.1066421 (PMC9772561; doi:10.3389/fpls.2022.1066421)
Supplement: Supplementary file 16 [file Table_9.xlsx]

## Sheet: Sheet5
Supplementary Table 9: List of innate differentially expressed genes in GP and Otis
This file contains four sheets
1. Consistently DEGs in Otis leaf (3 reps)
2. Consistently DEGs in Otis heads (3 reps)
3. Consistently DEGs in GP leaf (3 reps)
4. Consistently DEGs in GP heads (3 reps)

## Sheet: Otis-Leaf
Innate-Otis-Leaf	IPK descriptions
HORVU.MOREX.r3.3HG0242150	Glycine-rich cell wall structural protein
HORVU.MOREX.r3.2HG0100380	Electron transport complex subunit E
HORVU.MOREX.r3.2HG0196410	senescence-associated family protein (DUF581)
HORVU.MOREX.r3.2HG0176200	BTB/POZ and TAZ domain protein
HORVU.MOREX.r3.2HG0204260	Isoaspartyl peptidase/L-asparaginase
HORVU.MOREX.r3.7HG0635300	Acid invertase 1
HORVU.MOREX.r3.3HG0295040	Purple acid phosphatase
HORVU.MOREX.r3.4HG0394970	Allene oxide synthase
HORVU.MOREX.r3.5HG0509060	Non-specific serine/threonine protein kinase
HORVU.MOREX.r3.5HG0484660	Vacuolar-processing enzyme
HORVU.MOREX.r3.4HG0408940	Late embryogenesis abundant protein
HORVU.MOREX.r3.2HG0107820	Glycosyltransferases
HORVU.MOREX.r3.1HG0011870	Protein LURE 1.5
HORVU.MOREX.r3.7HG0635170	Acid invertase 1
HORVU.MOREX.r3.7HG0728810	Xyloglucan endotransglucosylase/hydrolase
HORVU.MOREX.r3.4HG0334210	Phosphomethylpyrimidine synthase
HORVU.MOREX.r3.3HG0310530	transmembrane protein, putative (DUF247)
HORVU.MOREX.r3.1HG0017620	Peroxidase
HORVU.MOREX.r3.3HG0295370	Cysteine proteinase inhibitor
HORVU.MOREX.r3.2HG0108360	Isoflavone reductase-like protein
HORVU.MOREX.r3.5HG0420500	Lipoxygenase
HORVU.MOREX.r3.7HG0713940	GTP-binding nuclear protein
HORVU.MOREX.r3.3HG0329570	Metallothionein
HORVU.MOREX.r3.3HG0329540	Metallothionein
HORVU.MOREX.r3.4HG0331390	Anthocyanin 5-aromatic acyltransferase
HORVU.MOREX.r3.2HG0172200	Cation efflux system protein CusC
HORVU.MOREX.r3.2HG0109400	D-alanine--D-alanine ligase
HORVU.MOREX.r3.3HG0236750	Profilin
HORVU.MOREX.r3.1HG0073130	Plant protein 1589 of Uncharacterized protein function
HORVU.MOREX.r3.2HG0210780	Chromatin structure-remodeling complex subunit snf21
HORVU.MOREX.r3.1HG0095200	Zinc finger protein CONSTANS
HORVU.MOREX.r3.2HG0106870	Amine oxidase
HORVU.MOREX.r3.6HG0603290	BHLH transcription factor-like protein
HORVU.MOREX.r3.2HG0182380	senescence regulator (Protein of unknown function, DUF584)
HORVU.MOREX.r3.1HG0002320	Ras-related protein, expressed
HORVU.MOREX.r3.6HG0596080	Long-chain-alcohol oxidase
HORVU.MOREX.r3.3HG0313520	Heavy metal transport/detoxification superfamily protein, putative
HORVU.MOREX.r3.1HG0025900	homeobox protein knotted-1-like 6
HORVU.MOREX.r3.7HG0730350	Histone H2A
HORVU.MOREX.r3.4HG0411170	Kinase family protein
HORVU.MOREX.r3.3HG0323270	Phospholipase A1
HORVU.MOREX.r3.6HG0593620	S-adenosylmethionine decarboxylase proenzyme
HORVU.MOREX.r3.7HG0747720	Cytokinin oxidase/dehydrogenase
HORVU.MOREX.r3.6HG0631090	Na(+)/H(+) antiporter NhaB
HORVU.MOREX.r3.2HG0183860	Beta-xylosidase, putative
HORVU.MOREX.r3.5HG0476550	Trehalose 6-phosphate phosphatase
HORVU.MOREX.r3.4HG0333030	Dehydrin family protein, expressed
HORVU.MOREX.r3.7HG0689920	Carboxypeptidase
HORVU.MOREX.r3.5HG0460160	Bifunctional uridylyltransferase/uridylyl-removing enzyme
HORVU.MOREX.r3.4HG0406350	Transport inhibitor response 1-like protein
HORVU.MOREX.r3.3HG0329040	Vacuolar-processing enzyme
HORVU.MOREX.r3.3HG0306200	pfkB-like carbohydrate kinase family protein
HORVU.MOREX.r3.2HG0204820	Ethylene-responsive transcription factor
HORVU.MOREX.r3.7HG0641060	Kinase-like protein
HORVU.MOREX.r3.1HG0059270	Alpha-glucosidase like protein
HORVU.MOREX.r3.6HG0622520	Amino acid transporter family protein
HORVU.MOREX.r3.4HG0377080	Tubby-like F-box protein
HORVU.MOREX.r3.1HG0053580	Shikimate kinase
HORVU.MOREX.r3.1HG0081150	6-phosphogluconate dehydrogenase, decarboxylating
HORVU.MOREX.r3.4HG0411020	S-adenosyl-L-methionine-dependent methyltransferase domain-containing protein
HORVU.MOREX.r3.2HG0142000	Methionine aminopeptidase
HORVU.MOREX.r3.6HG0591920	Oxygen-dependent coproporphyrinogen-III oxidase
HORVU.MOREX.r3.5HG0536460	Ribosome hibernation promotion factor
HORVU.MOREX.r3.6HG0633830	Homoserine kinase
HORVU.MOREX.r3.3HG0225930	Delta(7)-sterol-C5(6)-desaturase
HORVU.MOREX.r3.3HG0309470	DUF506 family protein
HORVU.MOREX.r3.6HG0555830	Aspartyl/glutamyl-tRNA(Asn/Gln) amidotransferase subunit B
HORVU.MOREX.r3.3HG0314320	Leucine-rich repeat receptor-like protein kinase family protein
HORVU.MOREX.r3.5HG0512440	Ankyrin repeat family protein, putative, expressed
HORVU.MOREX.r3.7HG0730320	transmembrane protein, putative (DUF679)
HORVU.MOREX.r3.7HG0678460	Heat shock protein 90
HORVU.MOREX.r3.1HG0064480	Methyltransferase-like protein
HORVU.MOREX.r3.1HG0047250	Major facilitator superfamily transporter
HORVU.MOREX.r3.7HG0664810	Heat-shock protein, putative
HORVU.MOREX.r3.6HG0615420	Methyltransferase-like protein
HORVU.MOREX.r3.3HG0304510	Amino acid transporter-like protein
HORVU.MOREX.r3.5HG0441980	Glutamate-1-semialdehyde 2,1-aminomutase
HORVU.MOREX.r3.7HG0711310	Aquaporin
HORVU.MOREX.r3.7HG0732330	Phosphosulfolactate synthase-related protein
HORVU.MOREX.r3.7HG0637290	Alpha-dioxygenase 2
HORVU.MOREX.r3.7HG0738140	Ureide permease-like protein
HORVU.MOREX.r3.6HG0618180	Universal stress protein family protein
HORVU.MOREX.r3.4HG0417260	Beta-amylase
HORVU.MOREX.r3.5HG0502770	Flavin-containing monooxygenase
HORVU.MOREX.r3.6HG0615470	Photosynthetic NDH subcomplex B 4
HORVU.MOREX.r3.4HG0414960	Apyrase
HORVU.MOREX.r3.1HG0005090	Nitrate transporter 1.1
HORVU.MOREX.r3.7HG0744540	Glycosyltransferase
HORVU.MOREX.r3.1HG0000870	transmembrane protein, putative (DUF 3339)
HORVU.MOREX.r3.5HG0532180	Glycosyltransferase
HORVU.MOREX.r3.2HG0154170	Amino acid permease
HORVU.MOREX.r3.6HG0621560	Glycosyltransferase
HORVU.MOREX.r3.3HG0312760	Beta-glucosidase, putative
HORVU.MOREX.r3.5HG0464050	Alpha/beta-Hydrolases superfamily protein
HORVU.MOREX.r3.5HG0424280	GATA transcription factor
HORVU.MOREX.r3.2HG0172750	C2 calcium/lipid-binding domain, CaLB
HORVU.MOREX.r3.7HG0657910	Nodulin-like / Major Facilitator Superfamily protein
HORVU.MOREX.r3.4HG0331750	2-oxoglutarate (2OG) and Fe(II)-dependent oxygenase superfamily protein
HORVU.MOREX.r3.4HG0415240	basic helix-loop-helix (bHLH) DNA-binding superfamily protein
HORVU.MOREX.r3.6HG0591220	Thiosulfate sulfurtransferase GlpE
HORVU.MOREX.r3.6HG0600050	Fatty acid oxidation complex subunit alpha
HORVU.MOREX.r3.4HG0412730	Purple acid phosphatase
HORVU.MOREX.r3.6HG0557280	Glucan endo-1,3-beta-glucosidase 3
HORVU.MOREX.r3.1HG0079120	Methyltransferase
HORVU.MOREX.r3.1HG0077260	Hemoglobin
HORVU.MOREX.r3.1HG0053890	Peptide transporter
HORVU.MOREX.r3.6HG0632000	Xyloglucan endotransglucosylase/hydrolase
HORVU.MOREX.r3.3HG0283600	GDSL esterase/lipase
HORVU.MOREX.r3.7HG0636010	Glycosyltransferase
HORVU.MOREX.r3.2HG0205960	ABC transporter ATP-binding protein
HORVU.MOREX.r3.2HG0189870	L-allo-threonine aldolase
HORVU.MOREX.r3.3HG0288960	Cellulose synthase
HORVU.MOREX.r3.3HG0220760	Receptor-like kinase
HORVU.MOREX.r3.5HG0471620	Aspartokinase-homoserine dehydrogenase
HORVU.MOREX.r3.5HG0515060	Ribose-5-phosphate isomerase A
HORVU.MOREX.r3.2HG0103880	Aspartic proteinase nepenthesin-1
HORVU.MOREX.r3.2HG0132170	Tubulin alpha chain
HORVU.MOREX.r3.1HG0066260	Tubulin beta chain
HORVU.MOREX.r3.5HG0534580	F-box family protein
HORVU.MOREX.r3.5HG0434380	Receptor-like kinase
HORVU.MOREX.r3.7HG0644400	NAC domain-containing protein
HORVU.MOREX.r3.3HG0238960	DUF581 family protein
HORVU.MOREX.r3.2HG0168110	Protein SET DOMAIN GROUP 41
HORVU.MOREX.r3.2HG0142030	Phosphoadenosine phosphosulfate reductase
HORVU.MOREX.r3.7HG0650870	Xyloglucan alpha-1,6-xylosyltransferase
HORVU.MOREX.r3.7HG0665830	Mitochondrial transcription termination factor-like
HORVU.MOREX.r3.7HG0686900	BAG family molecular chaperone regulator-like protein
HORVU.MOREX.r3.1HG0003150	Chaperone protein DnaJ
HORVU.MOREX.r3.4HG0343130	2-oxoglutarate (2OG) and Fe(II)-dependent oxygenase superfamily protein
HORVU.MOREX.r3.2HG0183350	Sulfotransferase
HORVU.MOREX.r3.2HG0109310	lectin-receptor kinase
HORVU.MOREX.r3.5HG0523560	Histone H2A
HORVU.MOREX.r3.1HG0067090	Phospholipase A1
HORVU.MOREX.r3.5HG0468240	Kinesin-like protein
HORVU.MOREX.r3.4HG0340370	Endoglucanase
HORVU.MOREX.r3.3HG0302520	Laccase
HORVU.MOREX.r3.7HG0642090	Oligopeptide transporter
HORVU.MOREX.r3.1HG0091340	Protein MIZU-KUSSEI 1
HORVU.MOREX.r3.3HG0326200	Cofactor assembly
HORVU.MOREX.r3.3HG0235910	Fasciclin-like arabinogalactan protein
HORVU.MOREX.r3.1HG0076150	Isoflavone reductase-like protein
HORVU.MOREX.r3.2HG0190290	SHR5-receptor-like kinase
HORVU.MOREX.r3.6HG0539500	Myosin light chain kinase, smooth muscle
HORVU.MOREX.r3.7HG0709970	Phosphoenolpyruvate carboxylase
HORVU.MOREX.r3.5HG0522480	RAC-gamma serine/threonine-protein kinase
HORVU.MOREX.r3.2HG0169670	Ribosome maturation factor RimP
HORVU.MOREX.r3.6HG0626850	Phospholipase C 1
HORVU.MOREX.r3.5HG0447690	IAA-amino acid hydrolase ILR1
HORVU.MOREX.r3.2HG0165730	RAB6-interacting golgin (DUF662)
HORVU.MOREX.r3.7HG0672210	Histone H4
HORVU.MOREX.r3.3HG0220080	Protein kinase superfamily protein
HORVU.MOREX.r3.2HG0181800	Protodermal factor 1
HORVU.MOREX.r3.6HG0609520	Fatty acid desaturase
HORVU.MOREX.r3.6HG0552570	GPI inositol-deacylase
HORVU.MOREX.r3.3HG0298980	Protein NRT1/ PTR FAMILY 5.5
HORVU.MOREX.r3.3HG0279530	Receptor protein kinase, putative
HORVU.MOREX.r3.7HG0735650	Alpha-glucosidase
HORVU.MOREX.r3.3HG0223930	E3 ubiquitin-protein ligase
HORVU.MOREX.r3.4HG0397260	B3 domain-containing protein
HORVU.MOREX.r3.3HG0253860	Rapid alkalinization factor (RALF) family protein
HORVU.MOREX.r3.1HG0092410	Carboxypeptidase
HORVU.MOREX.r3.3HG0286770	Pathogen-related protein
HORVU.MOREX.r3.7HG0715300	Serine/threonine-protein kinase atr
HORVU.MOREX.r3.5HG0484540	CAAX amino terminal protease family protein
HORVU.MOREX.r3.3HG0300480	GATA zinc finger protein
HORVU.MOREX.r3.7HG0635320	BAG family molecular chaperone regulator 7
HORVU.MOREX.r3.1HG0049110	Valine--tRNA ligase
HORVU.MOREX.r3.6HG0617210	Glycosyltransferase
HORVU.MOREX.r3.6HG0609570	rho GTPase-activating gacO-like protein
HORVU.MOREX.r3.1HG0058420	ATP-binding cassette sub-family A member 5
HORVU.MOREX.r3.4HG0332050	Sulfate adenylyltransferase subunit 2
HORVU.MOREX.r3.6HG0554560	BZIP transcription factor
HORVU.MOREX.r3.2HG0217510	Tubulin-folding cofactor B
HORVU.MOREX.r3.7HG0686830	TraB family protein
HORVU.MOREX.r3.6HG0606570	Ubiquinol oxidase
HORVU.MOREX.r3.3HG0326220	Leucine-rich repeat-containing protein 1
HORVU.MOREX.r3.7HG0650970	Histone H3
HORVU.MOREX.r3.5HG0498140	Rhodanese-like domain containing protein
HORVU.MOREX.r3.3HG0231800	Light-regulated protein
HORVU.MOREX.r3.2HG0111040	Short chain dehydrogenase/reductase
HORVU.MOREX.r3.1HG0048800	Myosin heavy chain-related protein, putative
HORVU.MOREX.r3.5HG0492560	N-methyl-L-tryptophan oxidase
HORVU.MOREX.r3.3HG0232880	Cysteine synthase
HORVU.MOREX.r3.3HG0287800	6-phosphogluconate dehydrogenase family protein
HORVU.MOREX.r3.5HG0442360	Diaminopimelate epimerase
HORVU.MOREX.r3.6HG0539550	Ferredoxin-thioredoxin reductase catalytic chain
HORVU.MOREX.r3.6HG0619730	Nitrite reductase
HORVU.MOREX.r3.1HG0055360	TSA: Wollemia nobilis Ref_Wollemi_Transcript_5463_1093 transcribed RNA sequence
HORVU.MOREX.r3.4HG0333780	Glucan endo-1,3-beta-glucosidase
HORVU.MOREX.r3.6HG0598940	Reticulon-like protein
HORVU.MOREX.r3.3HG0276570	Isocitrate dehydrogenase [NADP]
HORVU.MOREX.r3.7HG0678130	Caffeoyl-CoA O-methyltransferase
HORVU.MOREX.r3.3HG0250610	DUF1685 family protein
HORVU.MOREX.r3.5HG0426210	Protein IQ-DOMAIN 1
HORVU.MOREX.r3.5HG0495530	Cobalt ion binding protein
HORVU.MOREX.r3.7HG0660400	UDP-glycosyltransferase
HORVU.MOREX.r3.4HG0333180	Glucan endo-1,3-beta-glucosidase, putative
HORVU.MOREX.r3.3HG0324600	Progesterone 5-beta-reductase
HORVU.MOREX.r3.3HG0251700	Glucan endo-1,3-beta-glucosidase
HORVU.MOREX.r3.5HG0437090	HVA22-like protein
HORVU.MOREX.r3.5HG0506300	Potassium transporter
HORVU.MOREX.r3.1HG0039840	RING finger and CHY zinc finger protein
HORVU.MOREX.r3.7HG0733020	Polyubiquitin
HORVU.MOREX.r3.4HG0380570	Non-specific serine/threonine protein kinase
HORVU.MOREX.r3.2HG0208690	Heavy metal transport/detoxification superfamily protein
HORVU.MOREX.r3.2HG0112230	B12D protein
HORVU.MOREX.r3.6HG0570900	Aldehyde dehydrogenase
HORVU.MOREX.r3.6HG0602620	Mechanosensitive ion channel family protein
HORVU.MOREX.r3.1HG0055560	Metallo-beta-lactamase-like
HORVU.MOREX.r3.4HG0406470	Protein DETOXIFICATION
HORVU.MOREX.r3.4HG0399030	D-ribose-binding periplasmic
HORVU.MOREX.r3.2HG0159420	Cysteine proteinase
HORVU.MOREX.r3.7HG0642100	Seed maturation protein
HORVU.MOREX.r3.2HG0201810	Molybdate transporter 2
HORVU.MOREX.r3.5HG0511820	Cyclic nucleotide-gated channel
HORVU.MOREX.r3.6HG0602870	GDSL esterase/lipase
HORVU.MOREX.r3.7HG0740290	Homogentisate phytyltransferase
HORVU.MOREX.r3.7HG0735630	NAC domain protein
HORVU.MOREX.r3.6HG0542050	Acid beta-fructofuranosidase
HORVU.MOREX.r3.2HG0199560	Organic cation transporter-like protein
HORVU.MOREX.r3.6HG0602250	Late embryogenesis abundant (LEA) hydroxyproline-rich glycoprotein family, putative
HORVU.MOREX.r3.7HG0685920	Solute carrier family 35 protein
HORVU.MOREX.r3.3HG0304230	Cysteine proteinase
HORVU.MOREX.r3.3HG0307390	2-oxoglutarate (2OG) and Fe(II)-dependent oxygenase superfamily protein
HORVU.MOREX.r3.2HG0187120	F-box protein PP2-A13
HORVU.MOREX.r3.7HG0747600	12-oxophytodienoate reductase-like protein
HORVU.MOREX.r3.2HG0098670	Vesicle-associated protein 1-1
HORVU.MOREX.r3.1HG0085100	GDSL esterase/lipase
HORVU.MOREX.r3.5HG0513190	Cold acclimation protein
HORVU.MOREX.r3.7HG0721200	Alpha-amylase
HORVU.MOREX.r3.7HG0752910	Protein FAR1-RELATED SEQUENCE 5
HORVU.MOREX.r3.3HG0271170	Acyl-protein thioesterase 2
HORVU.MOREX.r3.5HG0525790	rRNA N-glycosidase
HORVU.MOREX.r3.6HG0592430	Seed maturation protein
HORVU.MOREX.r3.6HG0546200	DNA-directed RNA polymerase II subunit rpb4
HORVU.MOREX.r3.7HG0695170	RNA-binding family protein
HORVU.MOREX.r3.7HG0635330	Protein TolB
HORVU.MOREX.r3.2HG0208280	Sulfotransferase
HORVU.MOREX.r3.2HG0215640	Receptor-like protein kinase, putative,expressed
HORVU.MOREX.r3.2HG0104760	Ribulose bisphosphate carboxylase small chain
HORVU.MOREX.r3.1HG0004280	Chymotrypsin inhibitor
HORVU.MOREX.r3.1HG0012520	Chymotrypsin inhibitor
HORVU.MOREX.r3.3HG0279100	Serine/threonine-protein kinase
HORVU.MOREX.r3.3HG0220800	Receptor-like kinase
HORVU.MOREX.r3.6HG0546160	Acylamino-acid-releasing enzyme
HORVU.MOREX.r3.4HG0413630	Xyloglucan endotransglucosylase/hydrolase
HORVU.MOREX.r3.5HG0453280	Chaperone DnaJ-domain superfamily protein
HORVU.MOREX.r3.2HG0185510	GATA transcription factor, putative
HORVU.MOREX.r3.7HG0740480	D-3-phosphoglycerate dehydrogenase
HORVU.MOREX.r3.1HG0007900	Protein trichome birefringence
HORVU.MOREX.r3.5HG0481890	Early light-induced protein
HORVU.MOREX.r3.7HG0742770	Phospholipase D Z
HORVU.MOREX.r3.5HG0460460	Ubiquitin-like protein 5
HORVU.MOREX.r3.1HG0056810	Haloacid dehalogenase-like hydrolase family protein, putative, expressed
HORVU.MOREX.r3.7HG0686000	Biotin synthase
HORVU.MOREX.r3.2HG0199140	Thioredoxin
HORVU.MOREX.r3.5HG0462850	Peroxisomal membrane MPV17/PMP22-like protein
HORVU.MOREX.r3.6HG0540370	Myb family transcription factor-like protein
HORVU.MOREX.r3.3HG0330820	Jasmonate-induced protein
HORVU.MOREX.r3.7HG0661290	Inositol-tetrakisphosphate 1-kinase
HORVU.MOREX.r3.7HG0728080	Protein CHLOROPLAST IMPORT APPARATUS 2
HORVU.MOREX.r3.5HG0499890	1-phosphatidylinositol phosphodiesterase
HORVU.MOREX.r3.2HG0127150	Glucosamine-6-phosphate deaminase
HORVU.MOREX.r3.1HG0086090	Ubiquitin-conjugating enzyme E2
HORVU.MOREX.r3.5HG0453710	3'(2'),5'-bisphosphate nucleotidase 1
HORVU.MOREX.r3.2HG0182390	Pentatricopeptide repeat-containing protein
HORVU.MOREX.r3.3HG0227570	Calcineurin B-like protein
HORVU.MOREX.r3.5HG0427390	Metallo-hydrolase/oxidoreductase superfamily protein
HORVU.MOREX.r3.6HG0546120	DEAD box RNA helicase family protein
HORVU.MOREX.r3.6HG0614840	Shikimate kinase
HORVU.MOREX.r3.5HG0461670	Chaperone protein DnaJ
HORVU.MOREX.r3.3HG0269760	Pentatricopeptide repeat-containing protein
HORVU.MOREX.r3.7HG0721540	CASP-like protein
HORVU.MOREX.r3.3HG0219800	Dephospho-CoA kinase, putative, expressed
HORVU.MOREX.r3.6HG0546230	Disease resistance protein RPM1
HORVU.MOREX.r3.7HG0739380	Histone H2B
HORVU.MOREX.r3.3HG0301370	HXXXD-type acyl-transferase family protein
HORVU.MOREX.r3.6HG0540130	Movement and silencing protein TGBp1
HORVU.MOREX.r3.5HG0530960	Mitochondrial transcription termination factor family protein
HORVU.MOREX.r3.4HG0334880	embryo defective 2423
HORVU.MOREX.r3.4HG0396310	Microtubule-associated protein 70-4
HORVU.MOREX.r3.3HG0232160	Chaperone protein dnaJ
HORVU.MOREX.r3.2HG0185670	Ubiquitin carboxyl-terminal hydrolase
HORVU.MOREX.r3.4HG0379640	Ricin B-like lectin R40C1
HORVU.MOREX.r3.2HG0120820	Phosphoserine phosphatase
HORVU.MOREX.r3.5HG0519900	PRA1 family protein
HORVU.MOREX.r3.3HG0311760	YGL010w-like protein
HORVU.MOREX.r3.2HG0100390	RING/U-box superfamily protein
HORVU.MOREX.r3.6HG0559190	GATA transcription factor
HORVU.MOREX.r3.6HG0589780	Glycerophosphodiester phosphodiesterase
HORVU.MOREX.r3.1HG0084700	Short-chain dehydrogenase/reductase
HORVU.MOREX.r3.7HG0648830	Pre-mRNA-splicing factor 38B
HORVU.MOREX.r3.3HG0326190	ABC transporter ATP-binding protein
HORVU.MOREX.r3.6HG0550930	Peroxisome biogenesis protein 16
HORVU.MOREX.r3.4HG0402160	1,2-dihydroxy-3-keto-5-methylthiopentene dioxygenase
HORVU.MOREX.r3.1HG0009360	WRKY family transcription factor family protein
HORVU.MOREX.r3.1HG0074710	Zinc finger protein
HORVU.MOREX.r3.5HG0446040	COBRA-like protein
HORVU.MOREX.r3.1HG0041280	Cellulose synthase
HORVU.MOREX.r3.7HG0634850	Acyl-coenzyme A oxidase
HORVU.MOREX.r3.5HG0526850	Kinetochore protein NDC80
HORVU.MOREX.r3.1HG0052110	Glutamyl-tRNA reductase
HORVU.MOREX.r3.1HG0002470	Defensin
HORVU.MOREX.r3.5HG0514290	Chaperone protein dnaJ, putative
HORVU.MOREX.r3.4HG0385330	Glycosyltransferases
HORVU.MOREX.r3.2HG0163240	Dehydrogenase/reductase SDR family protein 7-like protein
HORVU.MOREX.r3.5HG0534010	Integral membrane protein
HORVU.MOREX.r3.2HG0209540	Dof zinc finger protein
HORVU.MOREX.r3.5HG0498000	UDP-glucose 4-epimerase
HORVU.MOREX.r3.3HG0314210	2-oxoglutarate (2OG) and Fe(II)-dependent oxygenase superfamily protein
HORVU.MOREX.r3.7HG0689150	Fatty acyl-CoA reductase
HORVU.MOREX.r3.7HG0664720	Blue copper protein
HORVU.MOREX.r3.5HG0511040	Heavy metal transport/detoxification superfamily protein
HORVU.MOREX.r3.4HG0344050	F-box/kelch-repeat protein
HORVU.MOREX.r3.2HG0204690	dicer-like 3
HORVU.MOREX.r3.7HG0668820	Endoglucanase
HORVU.MOREX.r3.2HG0186200	RING/U-box superfamily protein
HORVU.MOREX.r3.6HG0539210	Cyclomaltodextrin glucanotransferase
HORVU.MOREX.r3.4HG0335650	Antimicrobial peptide MBP-1
HORVU.MOREX.r3.5HG0520010	rRNA N-glycosidase
HORVU.MOREX.r3.3HG0219860	Disease resistance protein (NBS-LRR class) family
HORVU.MOREX.r3.5HG0488660	TMV-MP30 binding protein 2C
HORVU.MOREX.r3.7HG0641560	Glutamate formiminotransferase 1
HORVU.MOREX.r3.6HG0629290	Alpha/beta-Hydrolases superfamily protein, putative
HORVU.MOREX.r3.3HG0306830	Glycine-rich protein
HORVU.MOREX.r3.2HG0138380	transmembrane protein, putative (DUF1218)
HORVU.MOREX.r3.7HG0637000	Disease resistance protein (NBS-LRR class) family
HORVU.MOREX.r3.7HG0711890	O-methyltransferase
HORVU.MOREX.r3.2HG0103720	GDT1-like protein
HORVU.MOREX.r3.7HG0737960	Glutathione S-transferase
HORVU.MOREX.r3.1HG0027000	Embryo-specific 3
HORVU.MOREX.r3.6HG0601410	Trehalose 6-phosphate phosphatase
HORVU.MOREX.r3.7HG0697320	Receptor-like kinase
HORVU.MOREX.r3.3HG0273810	Siroheme synthase
HORVU.MOREX.r3.3HG0270520	Small ubiquitin-related modifier
HORVU.MOREX.r3.2HG0126460	Sulfotransferase
HORVU.MOREX.r3.3HG0230230	LanC-like protein 2
HORVU.MOREX.r3.7HG0656460	Flavin-containing monooxygenase
HORVU.MOREX.r3.7HG0637130	F-box protein
HORVU.MOREX.r3.3HG0305800	Ribonuclease
HORVU.MOREX.r3.4HG0388460	Laccase
HORVU.MOREX.r3.1HG0012160	protein kinase family protein
HORVU.MOREX.r3.5HG0525430	Trichome birefringence-like protein
HORVU.MOREX.r3.7HG0745610	Disease resistance protein RPM1
HORVU.MOREX.r3.2HG0102560	Sulfotransferase
HORVU.MOREX.r3.5HG0458450	TLD domain-containing protein 1
HORVU.MOREX.r3.5HG0462090	V-type proton ATPase catalytic subunit A
HORVU.MOREX.r3.1HG0046210	Receptor kinase
HORVU.MOREX.r3.2HG0112220	Thiamin pyrophosphokinase 1
HORVU.MOREX.r3.2HG0124670	Receptor-like protein kinase
HORVU.MOREX.r3.1HG0048590	RNA 3'-terminal phosphate cyclase
HORVU.MOREX.r3.5HG0430560	Kinase, putative
HORVU.MOREX.r3.5HG0530790	2,3-bisphosphoglycerate-dependent phosphoglycerate mutase
HORVU.MOREX.r3.7HG0730810	Histone H4
HORVU.MOREX.r3.3HG0271580	XH/XS domain-containing family protein
HORVU.MOREX.r3.4HG0333020	HSP20-like chaperone superfamily protein
HORVU.MOREX.r3.2HG0101860	Homeobox-leucine zipper protein HOX11
HORVU.MOREX.r3.2HG0121590	F-box protein-like
HORVU.MOREX.r3.2HG0214780	3-isopropylmalate dehydrogenase
HORVU.MOREX.r3.6HG0616500	MADS box transcription factor
HORVU.MOREX.r3.7HG0664130	Dipeptidyl peptidase family member 6
HORVU.MOREX.r3.5HG0537360	transcription factor, putative (Protein of unknown function, DUF547)
HORVU.MOREX.r3.2HG0098930	protein kinase family protein
HORVU.MOREX.r3.1HG0045830	Ubiquitin carboxyl-terminal hydrolase-like protein
HORVU.MOREX.r3.3HG0238450	Protein FRIGIDA
HORVU.MOREX.r3.5HG0481010	Initiation factor 4F subunit (DUF1350)
HORVU.MOREX.r3.2HG0096220	WEB family protein
HORVU.MOREX.r3.1HG0018810	FBD-associated F-box protein
HORVU.MOREX.r3.6HG0619300	Transcription factor TFIIIB component B
HORVU.MOREX.r3.7HG0675090	Carboxyl methyltransferase
HORVU.MOREX.r3.4HG0416090	2-oxoglutarate (2OG) and Fe(II)-dependent oxygenase superfamily protein
HORVU.MOREX.r3.2HG0196510	senescence-associated family protein (DUF581)
HORVU.MOREX.r3.7HG0657930	Aberrant root formation protein 4
HORVU.MOREX.r3.5HG0456890	Nitrilase/cyanide hydratase and apolipoprotein N-acyltransferase family protein
HORVU.MOREX.r3.2HG0130340	RING/U-box superfamily protein
HORVU.MOREX.r3.6HG0545380	Protein kinase family protein
HORVU.MOREX.r3.2HG0105200	F-box family protein
HORVU.MOREX.r3.4HG0355460	myosin-4 protein (DUF641)
HORVU.MOREX.r3.7HG0745620	NBS-LRR-like resistance protein
HORVU.MOREX.r3.7HG0727920	Subtilisin-like protease
HORVU.MOREX.r3.5HG0467870	Kynurenine formamidase
HORVU.MOREX.r3.7HG0658420	Transcriptional corepressor SEUSS
HORVU.MOREX.r3.5HG0493180	Alcohol dehydrogenase
HORVU.MOREX.r3.2HG0178600	auxin canalization protein (DUF828)
HORVU.MOREX.r3.7HG0656610	threonyl and alanyl tRNA synthetase second additional domain-containing protein
HORVU.MOREX.r3.2HG0103610	F-box family protein
HORVU.MOREX.r3.2HG0210290	Thioredoxin
HORVU.MOREX.r3.1HG0007690	heat shock protein 70
HORVU.MOREX.r3.6HG0633440	Plant invertase/pectin methylesterase inhibitor superfamily protein
HORVU.MOREX.r3.5HG0482670	Cellulose synthase
HORVU.MOREX.r3.7HG0748900	Thiosulfate sulfurtransferase GlpE
HORVU.MOREX.r3.1HG0012490	Chymotrypsin inhibitor
HORVU.MOREX.r3.5HG0516480	Ferredoxin--NADP reductase
HORVU.MOREX.r3.4HG0347570	Methylsterol monooxygenase 1-2
HORVU.MOREX.r3.3HG0322450	transmembrane protein, putative (DUF247)
HORVU.MOREX.r3.1HG0047470	Maf-like protein, expressed
HORVU.MOREX.r3.2HG0208290	Sulfotransferase
HORVU.MOREX.r3.7HG0722660	Diacylglycerol kinase
HORVU.MOREX.r3.1HG0012250	AP2-like ethylene-responsive transcription factor
HORVU.MOREX.r3.2HG0098890	Kinase family protein
HORVU.MOREX.r3.1HG0002060	Disease resistance protein
HORVU.MOREX.r3.6HG0626690	Thioredoxin
HORVU.MOREX.r3.2HG0127500	Dihydroflavonol-4-reductase
HORVU.MOREX.r3.4HG0349390	Alba DNA/RNA-binding protein
HORVU.MOREX.r3.2HG0165450	Arogenate dehydratase
HORVU.MOREX.r3.2HG0133560	Transmembrane protein 147
HORVU.MOREX.r3.1HG0004230	Elongation factor
HORVU.MOREX.r3.6HG0599530	ATP-dependent rRNA helicase SPB4
HORVU.MOREX.r3.7HG0653910	Flowering locus T
HORVU.MOREX.r3.4HG0411570	transducin family protein / WD-40 repeat family protein
HORVU.MOREX.r3.3HG0249590	Vesicle transport protein-like
HORVU.MOREX.r3.2HG0215180	Prenylcysteine oxidase / farnesylcysteine lyase
HORVU.MOREX.r3.6HG0565790	RING/U-box superfamily protein
HORVU.MOREX.r3.7HG0643690	SPX domain-containing family protein
HORVU.MOREX.r3.2HG0217450	CsAtPR5
HORVU.MOREX.r3.2HG0116360	Cysteine proteinase inhibitor
HORVU.MOREX.r3.6HG0555930	Proline-rich protein
HORVU.MOREX.r3.7HG0700760	Monodehydroascorbate reductase
HORVU.MOREX.r3.7HG0659570	Glutathione peroxidase
HORVU.MOREX.r3.1HG0076550	Oxidative stress 3, putative isoform 2
HORVU.MOREX.r3.6HG0605820	Protein kinase family protein
HORVU.MOREX.r3.3HG0278710	Fasciclin-like arabinogalactan protein
HORVU.MOREX.r3.1HG0049450	Nucleotide-diphospho-sugar transferases superfamily protein
HORVU.MOREX.r3.1HG0083970	1,2-dihydroxy-3-keto-5-methylthiopentene dioxygenase
HORVU.MOREX.r3.6HG0554970	Chloride channel protein
HORVU.MOREX.r3.7HG0675390	Thioredoxin-like family protein
HORVU.MOREX.r3.2HG0193280	transducin family protein / WD-40 repeat family protein
HORVU.MOREX.r3.3HG0320430	WAT1-related protein
HORVU.MOREX.r3.5HG0526470	ARM repeat superfamily protein
HORVU.MOREX.r3.1HG0061210	Replicase polyprotein 1a
HORVU.MOREX.r3.4HG0395580	Receptor-like kinase
HORVU.MOREX.r3.3HG0329930	Pectin acetylesterase
HORVU.MOREX.r3.6HG0554980	Chloride channel protein
HORVU.MOREX.r3.7HG0688950	Low molecular weight tyrosine-phosphatase, putative
HORVU.MOREX.r3.5HG0465630	Sorting and assembly machinery component 50-like protein
HORVU.MOREX.r3.3HG0295150	DNA-(apurinic or apyrimidinic site) lyase
HORVU.MOREX.r3.4HG0386780	Ankyrin repeat-containing protein
HORVU.MOREX.r3.6HG0629180	Disease resistance protein RPM1
HORVU.MOREX.r3.6HG0571560	Glyceraldehyde-3-phosphate dehydrogenase
HORVU.MOREX.r3.5HG0441110	DNA repair protein Rad50
HORVU.MOREX.r3.6HG0625910	Heparanase
HORVU.MOREX.r3.5HG0497400	Alpha-L-fucosidase 1
HORVU.MOREX.r3.4HG0352300	Non-specific serine/threonine protein kinase
HORVU.MOREX.r3.7HG0672230	Fasciclin-like arabinogalactan protein
HORVU.MOREX.r3.5HG0488040	Blue copper protein
HORVU.MOREX.r3.5HG0536260	Beta-fructofuranosidase, insoluble protein
HORVU.MOREX.r3.1HG0095230	Zinc finger protein CONSTANS
HORVU.MOREX.r3.2HG0101810	Flowering-promoting factor 1-like protein 1
HORVU.MOREX.r3.7HG0669220	Proline--tRNA ligase
HORVU.MOREX.r3.2HG0208940	Exocyst complex component, putative
HORVU.MOREX.r3.7HG0746540	Dirigent protein
HORVU.MOREX.r3.5HG0433220	Non-specific serine/threonine protein kinase
HORVU.MOREX.r3.2HG0217220	receptor kinase 1
HORVU.MOREX.r3.7HG0726310	Flavonoid 3'-hydroxylase
HORVU.MOREX.r3.3HG0296180	BZIP transcription factor
HORVU.MOREX.r3.1HG0067930	Peroxidase
HORVU.MOREX.r3.4HG0344090	PCTP-like protein
HORVU.MOREX.r3.1HG0019550	tRNA dimethylallyltransferase
HORVU.MOREX.r3.7HG0740360	transmembrane protein, putative (DUF247)
HORVU.MOREX.r3.2HG0112150	Alpha-galactosidase
HORVU.MOREX.r3.5HG0508870	Kinase interacting (KIP1-like) family protein, putative
HORVU.MOREX.r3.2HG0194770	Pectinesterase inhibitor domain containing protein
HORVU.MOREX.r3.4HG0334980	Tetratricopeptide repeat protein 38
HORVU.MOREX.r3.4HG0386080	Protein MODIFIER OF SNC1 11
HORVU.MOREX.r3.4HG0410750	Fasciclin-like arabinogalactan protein
HORVU.MOREX.r3.2HG0193060	RING/U-box superfamily protein
HORVU.MOREX.r3.7HG0670910	Aluminum activated malate transporter family protein
HORVU.MOREX.r3.6HG0551380	L-gulonolactone oxidase
HORVU.MOREX.r3.3HG0266800	Zinc finger (Ran-binding) family protein
HORVU.MOREX.r3.3HG0302100	Mannose-1-phosphate guanyltransferase 1
HORVU.MOREX.r3.4HG0331480	mesoderm induction early response protein
HORVU.MOREX.r3.5HG0483830	26S proteasome non-ATPase regulatory subunit 9
HORVU.MOREX.r3.5HG0429900	Patatin
HORVU.MOREX.r3.7HG0717930	Solute carrier family 40 member 1
HORVU.MOREX.r3.7HG0658760	Calcineurin-like metallo-phosphoesterase superfamily protein
HORVU.MOREX.r3.7HG0743420	Aldehyde oxidase, putative
HORVU.MOREX.r3.6HG0571770	Glycine cleavage system H protein
HORVU.MOREX.r3.1HG0061670	Pentatricopeptide repeat-containing protein
HORVU.MOREX.r3.5HG0496950	Ring finger protein, putative
HORVU.MOREX.r3.2HG0131570	Constitutive photomorphogenesis protein 10
HORVU.MOREX.r3.1HG0004240	Guanine nucleotide-binding protein G(k) subunit alpha
HORVU.MOREX.r3.7HG0679220	Tonoplast dicarboxylate transporter
HORVU.MOREX.r3.6HG0606530	Myb family transcription factor APL
HORVU.MOREX.r3.2HG0175910	High mobility group protein
HORVU.MOREX.r3.5HG0426130	F-box/RNI-like/FBD-like domains-containing protein
HORVU.MOREX.r3.3HG0294260	DNA-directed RNA polymerase III subunit RPC5
HORVU.MOREX.r3.5HG0481940	S-adenosylmethionine-dependent methyltransferase, putative
HORVU.MOREX.r3.2HG0159540	Glycosyltransferase
HORVU.MOREX.r3.5HG0497360	Bile acid sodium symporter
HORVU.MOREX.r3.5HG0439530	Pyrophosphate--fructose 6-phosphate 1-phosphotransferase subunit alpha
HORVU.MOREX.r3.4HG0350900	UDP-glucose 6-dehydrogenase
HORVU.MOREX.r3.6HG0552590	Phototropic-responsive NPH3 family protein
HORVU.MOREX.r3.4HG0405780	Receptor-like protein kinase
HORVU.MOREX.r3.2HG0208120	Alpha/beta hydrolase, putative
HORVU.MOREX.r3.5HG0455820	WD-repeat protein, putative
HORVU.MOREX.r3.2HG0208080	Pantothenate synthetase
HORVU.MOREX.r3.7HG0657370	NADH-quinone oxidoreductase subunit C
HORVU.MOREX.r3.7HG0657790	2-oxoglutarate (2OG) and Fe(II)-dependent oxygenase superfamily protein
HORVU.MOREX.r3.3HG0317780	2-oxoglutarate (2OG) and Fe(II)-dependent oxygenase superfamily protein
HORVU.MOREX.r3.5HG0537210	ABC transporter G family member
HORVU.MOREX.r3.2HG0135400	Membrane lipoprotein lipid attachment site-containing protein-like
HORVU.MOREX.r3.5HG0509730	Auxin-responsive protein
HORVU.MOREX.r3.1HG0080180	Jacalin lectin family protein

## Sheet: Otis-Head
Innate-Otis-Head	IPK descriptions
HORVU.MOREX.r3.7HG0732500	Xyloglucan 6-xylosyltransferase 1
HORVU.MOREX.r3.2HG0107060	IAA-amino acid hydrolase ILR1
HORVU.MOREX.r3.1HG0048590	RNA 3'-terminal phosphate cyclase
HORVU.MOREX.r3.7HG0743470	Lysosomal Pro-X carboxypeptidase
HORVU.MOREX.r3.7HG0714690	3'-N-debenzoyl-2'-deoxytaxol N-benzoyltransferase
HORVU.MOREX.r3.5HG0497360	Bile acid sodium symporter
HORVU.MOREX.r3.7HG0642090	Oligopeptide transporter
HORVU.MOREX.r3.7HG0711890	O-methyltransferase
HORVU.MOREX.r3.2HG0104660	HMG-box (high mobility group) DNA-binding family protein
HORVU.MOREX.r3.2HG0186200	RING/U-box superfamily protein
HORVU.MOREX.r3.7HG0732460	Protease inhibitor/seed storage/lipid transfer family protein
HORVU.MOREX.r3.5HG0464050	Alpha/beta-Hydrolases superfamily protein
HORVU.MOREX.r3.7HG0642890	Acid phosphatase 1
HORVU.MOREX.r3.1HG0000870	transmembrane protein, putative (DUF 3339)
HORVU.MOREX.r3.3HG0323270	Phospholipase A1
HORVU.MOREX.r3.2HG0103880	Aspartic proteinase nepenthesin-1
HORVU.MOREX.r3.2HG0106870	Amine oxidase
HORVU.MOREX.r3.7HG0744540	Glycosyltransferase
HORVU.MOREX.r3.2HG0215550	Peroxidase
HORVU.MOREX.r3.7HG0634620	Methylsterol monooxygenase 1-2
HORVU.MOREX.r3.1HG0067020	Hexosyltransferase
HORVU.MOREX.r3.7HG0721840	Germin-like protein
HORVU.MOREX.r3.6HG0614960	Glutaredoxin-like
HORVU.MOREX.r3.6HG0626690	Thioredoxin
HORVU.MOREX.r3.3HG0238960	DUF581 family protein
HORVU.MOREX.r3.5HG0515060	Ribose-5-phosphate isomerase A
HORVU.MOREX.r3.3HG0300480	GATA zinc finger protein
HORVU.MOREX.r3.6HG0571770	Glycine cleavage system H protein
HORVU.MOREX.r3.2HG0189870	L-allo-threonine aldolase
HORVU.MOREX.r3.6HG0626850	Phospholipase C 1
HORVU.MOREX.r3.4HG0411170	Kinase family protein
HORVU.MOREX.r3.3HG0232880	Cysteine synthase
HORVU.MOREX.r3.7HG0650870	Xyloglucan alpha-1,6-xylosyltransferase
HORVU.MOREX.r3.6HG0540370	Myb family transcription factor-like protein
HORVU.MOREX.r3.5HG0496910	Ankyrin repeat-containing protein
HORVU.MOREX.r3.3HG0304490	Myosin IC heavy chain
HORVU.MOREX.r3.5HG0425080	2-aminoethanethiol dioxygenase
HORVU.MOREX.r3.2HG0208690	Heavy metal transport/detoxification superfamily protein
HORVU.MOREX.r3.5HG0522820	Chaperonin-like RbcX protein
HORVU.MOREX.r3.6HG0606530	Myb family transcription factor APL
HORVU.MOREX.r3.2HG0101970	lipid phosphate phosphatase 2
HORVU.MOREX.r3.2HG0126880	Ninja-family protein
HORVU.MOREX.r3.2HG0111440	Stress responsive protein
HORVU.MOREX.r3.2HG0110530	Hexosyltransferase
HORVU.MOREX.r3.3HG0326170	Nuclear transport factor 2 (NTF2) family protein
HORVU.MOREX.r3.3HG0242150	Glycine-rich cell wall structural protein
HORVU.MOREX.r3.5HG0525790	rRNA N-glycosidase
HORVU.MOREX.r3.5HG0523690	Basic blue protein
HORVU.MOREX.r3.6HG0622710	Dehydrin
HORVU.MOREX.r3.5HG0473570	Oleosin
HORVU.MOREX.r3.6HG0621740	Pectinesterase
HORVU.MOREX.r3.4HG0386110	DUF810 family protein
HORVU.MOREX.r3.4HG0339820	Sugar transporter family protein
HORVU.MOREX.r3.6HG0600050	Fatty acid oxidation complex subunit alpha
HORVU.MOREX.r3.2HG0199140	Thioredoxin
HORVU.MOREX.r3.2HG0123490	Lipid transfer protein
HORVU.MOREX.r3.1HG0083320	Threonine synthase
HORVU.MOREX.r3.5HG0508960	Auxin canalization protein (DUF828)
HORVU.MOREX.r3.3HG0313520	Heavy metal transport/detoxification superfamily protein, putative
HORVU.MOREX.r3.5HG0534010	Integral membrane protein
HORVU.MOREX.r3.2HG0159420	Cysteine proteinase
HORVU.MOREX.r3.4HG0338020	Alpha/beta-Hydrolases superfamily protein
HORVU.MOREX.r3.7HG0649110	Carbonic anhydrase
HORVU.MOREX.r3.7HG0675090	Carboxyl methyltransferase
HORVU.MOREX.r3.3HG0330820	Jasmonate-induced protein
HORVU.MOREX.r3.3HG0230230	LanC-like protein 2
HORVU.MOREX.r3.7HG0656460	Flavin-containing monooxygenase
HORVU.MOREX.r3.2HG0098670	Vesicle-associated protein 1-1
HORVU.MOREX.r3.6HG0614650	Alpha-galactosidase
HORVU.MOREX.r3.2HG0202930	Transmembrane emp24 domain-containing protein
HORVU.MOREX.r3.7HG0751320	Flavin-containing monooxygenase
HORVU.MOREX.r3.2HG0202910	Glutathione S-transferase
HORVU.MOREX.r3.1HG0012520	Chymotrypsin inhibitor
HORVU.MOREX.r3.1HG0067870	Heat shock protein
HORVU.MOREX.r3.5HG0484220	2-oxoglutarate (2OG) and Fe(II)-dependent oxygenase superfamily protein
HORVU.MOREX.r3.6HG0595890	Succinyl-diaminopimelate desuccinylase
HORVU.MOREX.r3.3HG0292920	Jacalin lectin family protein
HORVU.MOREX.r3.5HG0430500	Short-chain dehydrogenase/reductase family protein
HORVU.MOREX.r3.2HG0156460	glycine-rich protein
HORVU.MOREX.r3.2HG0101810	Flowering-promoting factor 1-like protein 1
HORVU.MOREX.r3.2HG0217510	Tubulin-folding cofactor B
HORVU.MOREX.r3.1HG0012160	protein kinase family protein
HORVU.MOREX.r3.2HG0162790	transmembrane protein, putative (DUF 3339)
HORVU.MOREX.r3.7HG0745610	Disease resistance protein RPM1
HORVU.MOREX.r3.6HG0550930	Peroxisome biogenesis protein 16
HORVU.MOREX.r3.5HG0519020	F-box domain containing protein
HORVU.MOREX.r3.1HG0004160	Ubiquitin-protein ligase, putative
HORVU.MOREX.r3.2HG0101960	Duf21 domain-containing protein
HORVU.MOREX.r3.7HG0669790	Endoglucanase
HORVU.MOREX.r3.7HG0657910	Nodulin-like / Major Facilitator Superfamily protein
HORVU.MOREX.r3.5HG0523050	Phosphate transporter
HORVU.MOREX.r3.7HG0695170	RNA-binding family protein
HORVU.MOREX.r3.7HG0730350	Histone H2A
HORVU.MOREX.r3.5HG0462090	V-type proton ATPase catalytic subunit A
HORVU.MOREX.r3.5HG0526850	Kinetochore protein NDC80
HORVU.MOREX.r3.1HG0004560	ERD (Early-responsive to dehydration stress) family protein
HORVU.MOREX.r3.2HG0204250	Isoaspartyl peptidase/L-asparaginase
HORVU.MOREX.r3.6HG0621560	Glycosyltransferase
HORVU.MOREX.r3.1HG0004280	Chymotrypsin inhibitor
HORVU.MOREX.r3.1HG0054650	Carbamoyl-phosphate synthase large chain, C-terminal section
HORVU.MOREX.r3.7HG0689920	Carboxypeptidase
HORVU.MOREX.r3.5HG0523030	RNA-binding family protein
HORVU.MOREX.r3.3HG0219800	Dephospho-CoA kinase, putative, expressed
HORVU.MOREX.r3.1HG0058420	ATP-binding cassette sub-family A member 5
HORVU.MOREX.r3.3HG0288700	secretion-regulating guanine nucleotide exchange factor
HORVU.MOREX.r3.1HG0010930	transmembrane protein
HORVU.MOREX.r3.2HG0121590	F-box protein-like
HORVU.MOREX.r3.1HG0002020	O-methyltransferase-like protein
HORVU.MOREX.r3.5HG0420690	Core-2/I-branching beta-1,6-N-acetylglucosaminyltransferase family protein
HORVU.MOREX.r3.3HG0329570	Metallothionein
HORVU.MOREX.r3.2HG0214780	3-isopropylmalate dehydrogenase
HORVU.MOREX.r3.1HG0019550	tRNA dimethylallyltransferase
HORVU.MOREX.r3.7HG0664130	Dipeptidyl peptidase family member 6
HORVU.MOREX.r3.3HG0297290	Protein kinase-like protein
HORVU.MOREX.r3.5HG0537360	transcription factor, putative (Protein of unknown function, DUF547)
HORVU.MOREX.r3.2HG0098930	protein kinase family protein
HORVU.MOREX.r3.3HG0238450	Protein FRIGIDA
HORVU.MOREX.r3.4HG0402160	1,2-dihydroxy-3-keto-5-methylthiopentene dioxygenase
HORVU.MOREX.r3.2HG0104760	Ribulose bisphosphate carboxylase small chain
HORVU.MOREX.r3.1HG0049110	Valine--tRNA ligase
HORVU.MOREX.r3.3HG0326190	ABC transporter ATP-binding protein
HORVU.MOREX.r3.1HG0018810	FBD-associated F-box protein
HORVU.MOREX.r3.3HG0320430	WAT1-related protein
HORVU.MOREX.r3.4HG0386080	Protein MODIFIER OF SNC1 11
HORVU.MOREX.r3.2HG0103720	GDT1-like protein
HORVU.MOREX.r3.3HG0290940	Glycerophosphodiester phosphodiesterase
HORVU.MOREX.r3.1HG0009360	WRKY family transcription factor family protein
HORVU.MOREX.r3.7HG0641060	Kinase-like protein
HORVU.MOREX.r3.6HG0619300	Transcription factor TFIIIB component B
HORVU.MOREX.r3.2HG0217120	Chitinase
HORVU.MOREX.r3.5HG0523660	Basic blue protein
HORVU.MOREX.r3.7HG0657930	Aberrant root formation protein 4
HORVU.MOREX.r3.5HG0456890	Nitrilase/cyanide hydratase and apolipoprotein N-acyltransferase family protein
HORVU.MOREX.r3.1HG0046650	Carboxypeptidase
HORVU.MOREX.r3.6HG0619410	Flavonol synthase
HORVU.MOREX.r3.4HG0404020	RNA-binding family protein
HORVU.MOREX.r3.3HG0219860	Disease resistance protein (NBS-LRR class) family
HORVU.MOREX.r3.2HG0103670	Ubiquitin thioesterase
HORVU.MOREX.r3.2HG0130340	RING/U-box superfamily protein
HORVU.MOREX.r3.3HG0287830	Short-chain dehydrogenase/reductase
HORVU.MOREX.r3.5HG0518610	Histone H2A
HORVU.MOREX.r3.2HG0185770	Cysteine-rich receptor-kinase-like protein
HORVU.MOREX.r3.7HG0737960	Glutathione S-transferase
HORVU.MOREX.r3.2HG0105200	F-box family protein
HORVU.MOREX.r3.4HG0355460	myosin-4 protein (DUF641)
HORVU.MOREX.r3.7HG0745620	NBS-LRR-like resistance protein
HORVU.MOREX.r3.5HG0532930	GDSL esterase/lipase
HORVU.MOREX.r3.5HG0457430	S-adenosyl-L-methionine-dependent methyltransferases superfamily protein
HORVU.MOREX.r3.1HG0080920	WRKY transcription factor
HORVU.MOREX.r3.6HG0606570	Ubiquinol oxidase
HORVU.MOREX.r3.7HG0697320	Receptor-like kinase
HORVU.MOREX.r3.6HG0593620	S-adenosylmethionine decarboxylase proenzyme
HORVU.MOREX.r3.1HG0010890	Glycine-rich protein A3
HORVU.MOREX.r3.5HG0467870	Kynurenine formamidase
HORVU.MOREX.r3.3HG0294490	DNA replication complex GINS protein PSF3
HORVU.MOREX.r3.7HG0660260	Polyol transporter
HORVU.MOREX.r3.2HG0123540	Glycosyltransferase
HORVU.MOREX.r3.1HG0048010	Membrane steroid-binding protein
HORVU.MOREX.r3.2HG0205390	Synaptotagmin-5
HORVU.MOREX.r3.5HG0493180	Alcohol dehydrogenase
HORVU.MOREX.r3.3HG0311760	YGL010w-like protein
HORVU.MOREX.r3.3HG0319710	Glutathione S-transferase
HORVU.MOREX.r3.1HG0005640	NBS-LRR-like resistance protein
HORVU.MOREX.r3.1HG0056810	Haloacid dehalogenase-like hydrolase family protein, putative, expressed
HORVU.MOREX.r3.2HG0168570	Subtilisin-like protease
HORVU.MOREX.r3.3HG0270520	Small ubiquitin-related modifier
HORVU.MOREX.r3.7HG0685350	LysM receptor-like kinase protein
HORVU.MOREX.r3.7HG0656610	threonyl and alanyl tRNA synthetase second additional domain-containing protein
HORVU.MOREX.r3.7HG0634850	Acyl-coenzyme A oxidase
HORVU.MOREX.r3.5HG0496950	Ring finger protein, putative
HORVU.MOREX.r3.7HG0736710	Ring finger protein, putative
HORVU.MOREX.r3.2HG0103610	F-box family protein
HORVU.MOREX.r3.3HG0274270	Thaumatin-like protein
HORVU.MOREX.r3.3HG0300340	Protein phosphatase methylesterase 1
HORVU.MOREX.r3.5HG0530740	Serine/threonine-protein kinase
HORVU.MOREX.r3.5HG0447690	IAA-amino acid hydrolase ILR1
HORVU.MOREX.r3.1HG0000340	Esterase/lipase/thioesterase-like protein
HORVU.MOREX.r3.2HG0210290	Thioredoxin
HORVU.MOREX.r3.1HG0053890	Peptide transporter
HORVU.MOREX.r3.1HG0012180	protein kinase family protein
HORVU.MOREX.r3.2HG0216880	NBS-LRR disease resistance protein-like
HORVU.MOREX.r3.7HG0673630	transmembrane protein, putative (Protein of unknown function, DUF599)
HORVU.MOREX.r3.7HG0648830	Pre-mRNA-splicing factor 38B
HORVU.MOREX.r3.2HG0175910	High mobility group protein
HORVU.MOREX.r3.3HG0326220	Leucine-rich repeat-containing protein 1
HORVU.MOREX.r3.2HG0215540	Peroxidase
HORVU.MOREX.r3.5HG0426130	F-box/RNI-like/FBD-like domains-containing protein
HORVU.MOREX.r3.1HG0064920	Alpha/beta-Hydrolases superfamily protein
HORVU.MOREX.r3.4HG0393690	Glutamate decarboxylase
HORVU.MOREX.r3.4HG0347570	Methylsterol monooxygenase 1-2
HORVU.MOREX.r3.3HG0314210	2-oxoglutarate (2OG) and Fe(II)-dependent oxygenase superfamily protein
HORVU.MOREX.r3.2HG0217280	receptor kinase 1
HORVU.MOREX.r3.3HG0321640	Calcium-dependent lipid-binding domain-containing protein
HORVU.MOREX.r3.2HG0208100	Protein DETOXIFICATION
HORVU.MOREX.r3.5HG0534580	F-box family protein
HORVU.MOREX.r3.6HG0540130	Movement and silencing protein TGBp1
HORVU.MOREX.r3.7HG0722660	Diacylglycerol kinase
HORVU.MOREX.r3.2HG0208290	Sulfotransferase
HORVU.MOREX.r3.6HG0598470	Membrane steroid-binding protein
HORVU.MOREX.r3.2HG0098890	Kinase family protein
HORVU.MOREX.r3.1HG0062630	Lipase
HORVU.MOREX.r3.1HG0086090	Ubiquitin-conjugating enzyme E2
HORVU.MOREX.r3.7HG0666740	Glycosyltransferase
HORVU.MOREX.r3.6HG0631810	Phosphatidylinositol-4-phosphate 5-kinase, putative
HORVU.MOREX.r3.2HG0215640	Receptor-like protein kinase, putative,expressed
HORVU.MOREX.r3.6HG0629180	Disease resistance protein RPM1
HORVU.MOREX.r3.6HG0546200	DNA-directed RNA polymerase II subunit rpb4
HORVU.MOREX.r3.6HG0549920	Glucuronokinase 1
HORVU.MOREX.r3.4HG0349390	Alba DNA/RNA-binding protein
HORVU.MOREX.r3.4HG0331390	Anthocyanin 5-aromatic acyltransferase
HORVU.MOREX.r3.2HG0208120	Alpha/beta hydrolase, putative
HORVU.MOREX.r3.1HG0000140	Glycosyltransferase-like KOBITO 1
HORVU.MOREX.r3.1HG0004230	Elongation factor
HORVU.MOREX.r3.3HG0274260	Pectinesterase
HORVU.MOREX.r3.2HG0124360	Fasciclin-like arabinogalactan protein
HORVU.MOREX.r3.6HG0599530	ATP-dependent rRNA helicase SPB4
HORVU.MOREX.r3.7HG0653910	Flowering locus T
HORVU.MOREX.r3.1HG0031940	Bidirectional sugar transporter SWEET
HORVU.MOREX.r3.6HG0543180	Germin-like protein
HORVU.MOREX.r3.4HG0411570	transducin family protein / WD-40 repeat family protein
HORVU.MOREX.r3.2HG0208080	Pantothenate synthetase
HORVU.MOREX.r3.3HG0322050	GPI-anchored lorelei-like protein
HORVU.MOREX.r3.3HG0240190	ABC subfamily C transporter
HORVU.MOREX.r3.7HG0657370	NADH-quinone oxidoreductase subunit C
HORVU.MOREX.r3.5HG0536110	RNA-binding family protein, putative
HORVU.MOREX.r3.2HG0215180	Prenylcysteine oxidase / farnesylcysteine lyase
HORVU.MOREX.r3.5HG0518060	Glycosyltransferase
HORVU.MOREX.r3.6HG0566420	Glutathione S-transferase
HORVU.MOREX.r3.3HG0308770	Coiled-coil domain-containing protein 158
HORVU.MOREX.r3.6HG0565790	RING/U-box superfamily protein
HORVU.MOREX.r3.2HG0192270	Sodium transporter
HORVU.MOREX.r3.7HG0640520	Lipase
HORVU.MOREX.r3.2HG0185590	ELMO domain-containing protein A
HORVU.MOREX.r3.5HG0509730	Auxin-responsive protein
HORVU.MOREX.r3.2HG0217450	CsAtPR5
HORVU.MOREX.r3.1HG0093870	Pathogen-related protein
HORVU.MOREX.r3.2HG0208280	Sulfotransferase
HORVU.MOREX.r3.6HG0607050	Glycosyltransferase

## Sheet: GP-Leaf
Innate-GP-Leaf	IPK description
HORVU.MOREX.r3.6HG0632070	Receptor-like protein kinase
HORVU.MOREX.r3.5HG0517940	Type I inositol-1,4,5-trisphosphate 5-phosphatase CVP2
HORVU.MOREX.r3.7HG0715810	Receptor-kinase, putative
HORVU.MOREX.r3.6HG0545990	Cysteine-rich receptor kinase
HORVU.MOREX.r3.6HG0625280	Embryogenesis transmembrane protein-like
HORVU.MOREX.r3.6HG0627260	GATA transcription factor
HORVU.MOREX.r3.3HG0303900	Trichome birefringence-like protein
HORVU.MOREX.r3.3HG0302230	Avr9/Cf-9 rapidly elicited protein 137
HORVU.MOREX.r3.2HG0138880	Receptor kinase 2
HORVU.MOREX.r3.3HG0226230	Protein kinase family protein
HORVU.MOREX.r3.7HG0712940	WRKY transcription factor
HORVU.MOREX.r3.3HG0245400	GDSL esterase/lipase
HORVU.MOREX.r3.2HG0172990	Receptor kinase-like protein
HORVU.MOREX.r3.3HG0220950	F-box family protein
HORVU.MOREX.r3.5HG0531040	Receptor-like protein kinase 2
HORVU.MOREX.r3.6HG0575410	Glycosyltransferase
HORVU.MOREX.r3.3HG0281310	Receptor-like kinase
HORVU.MOREX.r3.3HG0295760	VQ motif family protein
HORVU.MOREX.r3.5HG0444870	Calmodulin-binding protein, putative, expressed
HORVU.MOREX.r3.1HG0026240	Glycerophosphodiester phosphodiesterase-like protein
HORVU.MOREX.r3.2HG0200560	WRKY transcription factor
HORVU.MOREX.r3.1HG0051740	Glutathione s-transferase, putative
HORVU.MOREX.r3.4HG0399210	Serine--tRNA ligase
HORVU.MOREX.r3.2HG0213820	Late embryogenesis abundant (LEA) hydroxyproline-rich glycoprotein family, putative
HORVU.MOREX.r3.1HG0002010	O-methyltransferase family protein
HORVU.MOREX.r3.3HG0236190	Glutaredoxin
HORVU.MOREX.r3.7HG0642210	RING/U-box superfamily protein
HORVU.MOREX.r3.4HG0389730	Anthranilate synthase
HORVU.MOREX.r3.4HG0336870	Microsomal glutathione S-transferase 3
HORVU.MOREX.r3.4HG0405650	Ethylene-responsive transcription factor
HORVU.MOREX.r3.3HG0219300	G-type lectin S-receptor-like Serine/Threonine-kinase
HORVU.MOREX.r3.7HG0703460	Amino acid transporter, putative
HORVU.MOREX.r3.5HG0490260	FAD-binding Berberine family protein
HORVU.MOREX.r3.1HG0091390	Calmodulin
HORVU.MOREX.r3.5HG0536960	Protein kinase
HORVU.MOREX.r3.2HG0178010	Chitinase
HORVU.MOREX.r3.7HG0746860	F-box protein PP2
HORVU.MOREX.r3.5HG0428440	Guanosine nucleotide diphosphate dissociation inhibitor
HORVU.MOREX.r3.4HG0413510	UDP-galactose transporter
HORVU.MOREX.r3.4HG0405240	Jasmonate ZIM domain protein
HORVU.MOREX.r3.6HG0560670	Late embryogenesis abundant (LEA) hydroxyproline-rich glycoprotein family, putative
HORVU.MOREX.r3.5HG0511630	UDP-glycosyltransferase
HORVU.MOREX.r3.5HG0530810	Ammonium transporter
HORVU.MOREX.r3.4HG0333410	Thaumatin like protein
HORVU.MOREX.r3.7HG0733220	Polyubiquitin
HORVU.MOREX.r3.4HG0338100	Glutamate decarboxylase
HORVU.MOREX.r3.5HG0512410	Upstream activation factor subunit spp27
HORVU.MOREX.r3.1HG0064900	Glycosyltransferase
HORVU.MOREX.r3.1HG0045660	Cotton fiber expressed protein-like protein
HORVU.MOREX.r3.2HG0208970	Exocyst complex component, putative
HORVU.MOREX.r3.2HG0174410	Heavy metal transport/detoxification protein
HORVU.MOREX.r3.1HG0019230	ABC transporter A family member 1
HORVU.MOREX.r3.7HG0636690	Aspartic proteinase nepenthesin-1
HORVU.MOREX.r3.2HG0211670	Adenylate kinase
HORVU.MOREX.r3.2HG0182840	Yellow stripe-like transporter 12
HORVU.MOREX.r3.7HG0735700	Patatin
HORVU.MOREX.r3.6HG0567190	SAUR-like auxin-responsive protein family
HORVU.MOREX.r3.5HG0538180	Pleiotropic drug resistance ABC transporter
HORVU.MOREX.r3.2HG0200630	Adenosylhomocysteinase
HORVU.MOREX.r3.5HG0473580	Pathogenesis-related protein 1-1
HORVU.MOREX.r3.1HG0021830	SKP1-like protein 4
HORVU.MOREX.r3.7HG0662210	T-complex protein 1 subunit delta
HORVU.MOREX.r3.3HG0220360	Disease resistance protein
HORVU.MOREX.r3.5HG0531440	ATP-dependent zinc metalloprotease FTSH protein
HORVU.MOREX.r3.3HG0240640	Glycosyltransferase
HORVU.MOREX.r3.7HG0716830	basic helix-loop-helix (bHLH) DNA-binding superfamily protein
HORVU.MOREX.r3.1HG0086430	Disease resistance protein (NBS-LRR class) family
HORVU.MOREX.r3.4HG0411440	Superoxide dismutase [Cu-Zn]
HORVU.MOREX.r3.2HG0104620	Receptor-kinase, putative
HORVU.MOREX.r3.3HG0301820	Soul heme-binding family protein
HORVU.MOREX.r3.7HG0703490	Amino acid transporter, putative
HORVU.MOREX.r3.3HG0219270	Protein kinase family protein
HORVU.MOREX.r3.7HG0656560	Protein SGT1
HORVU.MOREX.r3.4HG0400000	Auxin-induced in root cultures protein 12
HORVU.MOREX.r3.3HG0266950	Calmodulin-binding protein
HORVU.MOREX.r3.5HG0510240	Dirigent protein
HORVU.MOREX.r3.4HG0331880	Beta-amylase
HORVU.MOREX.r3.2HG0104880	Alcohol dehydrogenase, putative
HORVU.MOREX.r3.3HG0293040	Purple acid phosphatase
HORVU.MOREX.r3.6HG0552230	Polyubiquitin
HORVU.MOREX.r3.1HG0021350	Glutathione S-transferase
HORVU.MOREX.r3.1HG0053060	PLATZ transcription factor
HORVU.MOREX.r3.2HG0122140	Calcium-binding family protein
HORVU.MOREX.r3.6HG0572880	Alpha/beta-Hydrolases superfamily protein
HORVU.MOREX.r3.1HG0069260	Polygalacturonase
HORVU.MOREX.r3.4HG0405990	Transmembrane protein, putative
HORVU.MOREX.r3.3HG0308270	Proline transporter
HORVU.MOREX.r3.4HG0390960	Ankyrin repeat family protein
HORVU.MOREX.r3.2HG0098970	Glutamyl-tRNA (Gln) amidotransferase subunit A
HORVU.MOREX.r3.3HG0285070	S-adenosylmethionine-dependent methyltransferase
HORVU.MOREX.r3.7HG0653590	receptor kinase 1
HORVU.MOREX.r3.7HG0713020	Alpha/beta hydrolase, putative
HORVU.MOREX.r3.1HG0051910	Glutathione S-transferase
HORVU.MOREX.r3.5HG0531050	NBS-LRR disease resistance protein family-1
HORVU.MOREX.r3.2HG0117080	CASP-like protein
HORVU.MOREX.r3.5HG0444080	Pathogenesis-related protein 1
HORVU.MOREX.r3.5HG0426260	Nuclear transcription factor Y subunit
HORVU.MOREX.r3.7HG0667900	Metalloendoproteinase 1
HORVU.MOREX.r3.2HG0189710	Cysteine and histidine-rich domain-containing protein RAR1
HORVU.MOREX.r3.5HG0490230	Protein kinase family protein
HORVU.MOREX.r3.2HG0202810	Receptor-like kinase
HORVU.MOREX.r3.1HG0057350	Beta-amylase
HORVU.MOREX.r3.5HG0488200	Peroxidase
HORVU.MOREX.r3.4HG0336940	Basic blue protein
HORVU.MOREX.r3.2HG0123810	Signal peptidase subunit-12
HORVU.MOREX.r3.5HG0488970	Cellulose synthase, putative
HORVU.MOREX.r3.5HG0460570	Glycosyltransferase
HORVU.MOREX.r3.3HG0220650	Receptor-like kinase
HORVU.MOREX.r3.5HG0518130	Acetyltransferase, GNAT family protein, expressed
HORVU.MOREX.r3.5HG0470090	Indole-3-glycerol phosphate synthase
HORVU.MOREX.r3.2HG0126510	EGG APPARATUS-1 protein
HORVU.MOREX.r3.5HG0436680	Peroxisomal membrane protein PMP22
HORVU.MOREX.r3.5HG0516270	Cysteine-rich receptor-kinase-like protein
HORVU.MOREX.r3.1HG0053590	Lysine-specific demethylase
HORVU.MOREX.r3.5HG0476020	Ascorbate oxidase
HORVU.MOREX.r3.5HG0433130	Calmodulin
HORVU.MOREX.r3.7HG0723420	Eukaryotic aspartyl protease family protein
HORVU.MOREX.r3.6HG0539570	Protein disulfide-isomerase
HORVU.MOREX.r3.6HG0631350	Subtilisin-like protease
HORVU.MOREX.r3.2HG0175570	Beta-1,4-mannosyl-glycoprotein 4-beta-N-acetylglucosaminyltransferase
HORVU.MOREX.r3.4HG0394630	Branched-chain-amino-acid aminotransferase
HORVU.MOREX.r3.3HG0241900	Serine/threonine-protein kinase
HORVU.MOREX.r3.6HG0591170	High affinity nitrate transporter
HORVU.MOREX.r3.6HG0619010	Auxin-responsive family protein
HORVU.MOREX.r3.2HG0157210	Sugar transporter, putative
HORVU.MOREX.r3.7HG0751660	1,4-alpha-glucan branching enzyme
HORVU.MOREX.r3.3HG0282980	Pescadillo homolog
HORVU.MOREX.r3.7HG0748530	Dirigent protein
HORVU.MOREX.r3.5HG0513090	binding protein
HORVU.MOREX.r3.2HG0122530	Chymotrypsin inhibitor
HORVU.MOREX.r3.3HG0320030	7-dehydrocholesterol reductase
HORVU.MOREX.r3.7HG0648480	Lectin receptor kinase
HORVU.MOREX.r3.3HG0242050	Alpha/beta-Hydrolases superfamily protein
HORVU.MOREX.r3.1HG0054770	F-box protein SKIP22
HORVU.MOREX.r3.5HG0484070	WRKY transcription factor
HORVU.MOREX.r3.3HG0293560	Secretory carrier-associated membrane protein
HORVU.MOREX.r3.3HG0222300	Protein kinase
HORVU.MOREX.r3.3HG0313580	Laccase
HORVU.MOREX.r3.7HG0669480	Heat-shock protein, putative
HORVU.MOREX.r3.2HG0125520	Transmembrane protein 87A
HORVU.MOREX.r3.5HG0467750	Protein translocase secy subunit, putative
HORVU.MOREX.r3.3HG0312440	8-amino-7-oxononanoate synthase
HORVU.MOREX.r3.6HG0595000	Receptor-kinase, putative
HORVU.MOREX.r3.2HG0193690	Ubiquinol oxidase
HORVU.MOREX.r3.2HG0211040	Response regulator
HORVU.MOREX.r3.1HG0052130	Mitogen-activated protein kinase
HORVU.MOREX.r3.4HG0332840	Methyltransferase
HORVU.MOREX.r3.1HG0091080	DNA-directed RNA polymerase III subunit RPC6
HORVU.MOREX.r3.4HG0353720	Calcium uniporter protein, mitochondrial
HORVU.MOREX.r3.5HG0473460	Sugar transporter, putative
HORVU.MOREX.r3.7HG0640090	Calcium-dependent lipid-binding domain-containing protein
HORVU.MOREX.r3.1HG0092680	Sugar transporter, putative
HORVU.MOREX.r3.5HG0461880	2,3-bisphosphoglycerate-dependent phosphoglycerate mutase
HORVU.MOREX.r3.6HG0545640	Zinc finger protein, putative
HORVU.MOREX.r3.5HG0522100	Germin-like protein
HORVU.MOREX.r3.6HG0545480	Catalase
HORVU.MOREX.r3.4HG0382520	Transcription factor
HORVU.MOREX.r3.5HG0444200	Pathogenesis-related protein 1
HORVU.MOREX.r3.7HG0635110	NBS-LRR-like resistance protein
HORVU.MOREX.r3.5HG0470760	Glucan endo-1,3-beta-glucosidase, putative
HORVU.MOREX.r3.2HG0212120	Serine hydroxymethyltransferase
HORVU.MOREX.r3.4HG0406580	Classical arabinogalactan protein 5
HORVU.MOREX.r3.4HG0406770	Alcohol dehydrogenase, putative
HORVU.MOREX.r3.7HG0715120	Small nuclear ribonucleoprotein
HORVU.MOREX.r3.7HG0747140	Polyadenylate-binding protein
HORVU.MOREX.r3.5HG0523090	Phosphate transporter
HORVU.MOREX.r3.3HG0278540	Hydroxyacylglutathione hydrolase
HORVU.MOREX.r3.6HG0541370	Chalcone synthase
HORVU.MOREX.r3.5HG0463010	Late embryogenesis abundant (LEA) hydroxyproline-rich glycoprotein family
HORVU.MOREX.r3.7HG0636900	Fiber protein Fb34
HORVU.MOREX.r3.2HG0193650	Ubiquinol oxidase
HORVU.MOREX.r3.1HG0090140	Short chain dehydrogenase/reductase
HORVU.MOREX.r3.4HG0416470	Intracellular protease 1
HORVU.MOREX.r3.1HG0075700	transmembrane protein, putative (DUF1218)
HORVU.MOREX.r3.6HG0549990	Pentatricopeptide repeat-containing protein
HORVU.MOREX.r3.3HG0304800	Structural maintenance of chromosomes protein
HORVU.MOREX.r3.7HG0742900	Protein kinase
HORVU.MOREX.r3.3HG0320900	Carotenoid cleavage dioxygenase
HORVU.MOREX.r3.1HG0083370	AP2/B3 transcription factor family protein
HORVU.MOREX.r3.1HG0048880	Lipid transfer protein
HORVU.MOREX.r3.2HG0122620	Chymotrypsin inhibitor
HORVU.MOREX.r3.3HG0312200	Sec14p-like phosphatidylinositol transfer family protein
HORVU.MOREX.r3.6HG0540880	4,5-dioxygenase-like protein
HORVU.MOREX.r3.7HG0676610	Phospholipid-transporting ATPase
HORVU.MOREX.r3.1HG0024050	Poly [ADP-ribose] polymerase
HORVU.MOREX.r3.4HG0407730	Exocyst complex component 7
HORVU.MOREX.r3.7HG0738010	VQ motif family protein
HORVU.MOREX.r3.5HG0508410	BTB/POZ domain-containing protein
HORVU.MOREX.r3.3HG0313560	Flowering-promoting factor 1-like protein 1
HORVU.MOREX.r3.3HG0276810	WRKY transcription factor
HORVU.MOREX.r3.4HG0392480	UDP-glycosyltransferase
HORVU.MOREX.r3.6HG0545810	Receptor-like protein kinase
HORVU.MOREX.r3.3HG0294430	CC-NBS-LRR family disease resistance protein
HORVU.MOREX.r3.7HG0740120	Nodulin-like / Major Facilitator Superfamily protein
HORVU.MOREX.r3.3HG0313410	Kelch repeat and BTB domain-containing protein 1
HORVU.MOREX.r3.3HG0221980	Protein NEGATIVE REGULATOR OF RESISTANCE
HORVU.MOREX.r3.2HG0104870	Alcohol dehydrogenase, putative
HORVU.MOREX.r3.6HG0605120	RING/U-box superfamily protein
HORVU.MOREX.r3.6HG0551770	Trypsin inhibitor
HORVU.MOREX.r3.5HG0481530	senescence-associated family protein (DUF581)
HORVU.MOREX.r3.5HG0440970	wiskott-aldrich syndrome family protein, putative (DUF1118)
HORVU.MOREX.r3.1HG0060600	Transducin/WD40 repeat-like superfamily protein
HORVU.MOREX.r3.3HG0295240	Transcription factor
HORVU.MOREX.r3.3HG0224760	Alanine--tRNA ligase
HORVU.MOREX.r3.5HG0513630	Lectin receptor kinase
HORVU.MOREX.r3.2HG0200340	Beta-fructofuranosidase, insoluble protein
HORVU.MOREX.r3.7HG0727310	SAUR-like auxin-responsive family protein
HORVU.MOREX.r3.5HG0430760	Kinase, putative
HORVU.MOREX.r3.4HG0337200	Receptor-like kinase
HORVU.MOREX.r3.1HG0000630	RING-finger E3 ubiquitin ligase, putative
HORVU.MOREX.r3.3HG0288800	Pleiotropic drug resistance ABC transporter
HORVU.MOREX.r3.1HG0021970	1-aminocyclopropane-1-carboxylate oxidase
HORVU.MOREX.r3.4HG0344940	receptor kinase 1
HORVU.MOREX.r3.3HG0292220	LURP-one-like protein
HORVU.MOREX.r3.4HG0332150	O-methyltransferase
HORVU.MOREX.r3.1HG0040000	3-ketoacyl-CoA thiolase
HORVU.MOREX.r3.4HG0334790	GMP synthase [glutamine-hydrolyzing]
HORVU.MOREX.r3.4HG0379260	Calcium binding protein
HORVU.MOREX.r3.2HG0153230	Non-specific serine/threonine protein kinase
HORVU.MOREX.r3.7HG0752400	Disease resistance protein (CC-NBS-LRR)
HORVU.MOREX.r3.6HG0548880	Calcium-binding family protein
HORVU.MOREX.r3.5HG0486860	Alpha/beta-Hydrolases superfamily protein, putative
HORVU.MOREX.r3.2HG0208710	P-loop containing nucleoside triphosphate hydrolases superfamily protein
HORVU.MOREX.r3.6HG0540870	Receptor-like protein kinase
HORVU.MOREX.r3.6HG0564580	Lectin receptor kinase
HORVU.MOREX.r3.2HG0169700	transmembrane protein
HORVU.MOREX.r3.1HG0083340	AP2/B3 transcription factor family protein
HORVU.MOREX.r3.6HG0539130	Protein kinase family protein
HORVU.MOREX.r3.3HG0293700	Protein downstream neighbor of Son
HORVU.MOREX.r3.7HG0732110	Serine/threonine-protein kinase
HORVU.MOREX.r3.5HG0423110	Thaumatin-like protein
HORVU.MOREX.r3.6HG0616340	U-box domain-containing protein
HORVU.MOREX.r3.2HG0190240	Smr domain-containing protein, putative
HORVU.MOREX.r3.2HG0126220	Nuclear transcription factor Y subunit
HORVU.MOREX.r3.6HG0594730	Receptor-like protein kinase
HORVU.MOREX.r3.7HG0729840	Receptor protein kinase-like
HORVU.MOREX.r3.5HG0420070	ATP-dependent zinc metalloprotease FtsH
HORVU.MOREX.r3.3HG0273350	S-type anion channel
HORVU.MOREX.r3.1HG0051640	histone acetyltransferase of the CBP family 1
HORVU.MOREX.r3.3HG0224820	Basic 7S globulin 2
HORVU.MOREX.r3.7HG0678140	Cortactin-binding protein 2
HORVU.MOREX.r3.5HG0454130	Short-chain dehydrogenase/reductase family protein
HORVU.MOREX.r3.2HG0211850	polyadenylate-binding protein 1-B-binding protein
HORVU.MOREX.r3.5HG0535490	F-box domain containing protein
HORVU.MOREX.r3.4HG0406620	Methylthioribose-1-phosphate isomerase
HORVU.MOREX.r3.1HG0093550	Tryptophan synthase alpha chain
HORVU.MOREX.r3.4HG0333300	PH-response transcription factor pacC/RIM101 isoform 2
HORVU.MOREX.r3.3HG0252170	DUF1685 family protein
HORVU.MOREX.r3.7HG0722940	Tryptophan synthase beta chain
HORVU.MOREX.r3.7HG0661580	transmembrane protein
HORVU.MOREX.r3.5HG0448780	Ureide permease-like protein
HORVU.MOREX.r3.3HG0225500	Heat-shock protein
HORVU.MOREX.r3.6HG0628660	PPPDE thiol peptidase family protein, putative
HORVU.MOREX.r3.1HG0001280	Receptor-like protein kinase, putative,expressed
HORVU.MOREX.r3.1HG0064030	Tetratricopeptide repeat (TPR)-like superfamily protein
HORVU.MOREX.r3.2HG0160240	Exocyst complex component exo70a1
HORVU.MOREX.r3.1HG0082740	Late embryogenesis abundant hydroxyproline-rich glycoprotein family, putative
HORVU.MOREX.r3.2HG0125430	Jasmonate-zim-domain protein
HORVU.MOREX.r3.5HG0530310	IAA-amino acid hydrolase ILR1
HORVU.MOREX.r3.2HG0104810	Ribulose bisphosphate carboxylase small chain
HORVU.MOREX.r3.2HG0117260	Protein FLOWERING LOCUS T
HORVU.MOREX.r3.5HG0502220	SAUR-like auxin-responsive protein family
HORVU.MOREX.r3.2HG0158690	WRKY transcription factor
HORVU.MOREX.r3.2HG0174350	Heavy metal transport/detoxification protein
HORVU.MOREX.r3.6HG0622440	Protein FLX-like 1
HORVU.MOREX.r3.7HG0724280	Serine/threonine-protein kinase
HORVU.MOREX.r3.7HG0742860	Protein kinase
HORVU.MOREX.r3.3HG0318840	Endo-1,3-beta-glucanase
HORVU.MOREX.r3.2HG0192220	SAUR-like auxin-responsive family protein
HORVU.MOREX.r3.2HG0207450	Histidine--tRNA ligase
HORVU.MOREX.r3.7HG0654020	GDSL esterase/lipase
HORVU.MOREX.r3.7HG0715490	SWIB/MDM2, Plus-3 and GYF domain-containing protein
HORVU.MOREX.r3.2HG0214050	Receptor-like protein kinase
HORVU.MOREX.r3.1HG0019970	Agmatine coumaroyltransferase-1
HORVU.MOREX.r3.4HG0399620	Sugar transporter family protein, expressed
HORVU.MOREX.r3.2HG0212850	Glutathione S-transferase
HORVU.MOREX.r3.2HG0209950	Late embryogenesis abundant (LEA) hydroxyproline-rich glycoprotein
HORVU.MOREX.r3.4HG0396130	Sugar transporter, putative
HORVU.MOREX.r3.5HG0430050	Stomatal closure-related actin-binding protein 1
HORVU.MOREX.r3.3HG0306040	Calreticulin
HORVU.MOREX.r3.1HG0046330	Plant basic secretory family protein
HORVU.MOREX.r3.6HG0615200	Sphingoid base hydroxylase 2
HORVU.MOREX.r3.5HG0514490	Hexosyltransferase
HORVU.MOREX.r3.1HG0055580	Kinesin-like protein
HORVU.MOREX.r3.2HG0158950	basic helix-loop-helix (bHLH) DNA-binding superfamily protein
HORVU.MOREX.r3.7HG0662560	Chalcone--flavonone isomerase
HORVU.MOREX.r3.2HG0198470	Receptor-like protein kinase
HORVU.MOREX.r3.3HG0306700	Dof zinc finger protein
HORVU.MOREX.r3.5HG0440170	ATP-dependent zinc metalloprotease FtsH
HORVU.MOREX.r3.5HG0515230	Alpha/beta-hydrolase superfamily protein
HORVU.MOREX.r3.1HG0076600	ABC(ATP-binding) family transporter
HORVU.MOREX.r3.2HG0191440	Vacuolar sorting receptor family protein
HORVU.MOREX.r3.5HG0509740	Polyubiquitin
HORVU.MOREX.r3.7HG0640740	O-methyltransferase
HORVU.MOREX.r3.5HG0527570	UDP-glycosyltransferase
HORVU.MOREX.r3.7HG0661630	Lectin receptor kinase
HORVU.MOREX.r3.5HG0508050	Nuclear transcription factor Y subunit
HORVU.MOREX.r3.7HG0683070	RPM1-interacting protein 4
HORVU.MOREX.r3.4HG0349400	Receptor-like kinase
HORVU.MOREX.r3.3HG0270500	Amino acid permease
HORVU.MOREX.r3.3HG0326320	Small nuclear ribonucleoprotein-like protein
HORVU.MOREX.r3.7HG0645780	Avr9/Cf-9 rapidly elicited protein
HORVU.MOREX.r3.5HG0473520	UDP-glucose 4-epimerase family protein
HORVU.MOREX.r3.4HG0408800	Peptide methionine sulfoxide reductase msrB
HORVU.MOREX.r3.5HG0484230	Sugar transporter, putative
HORVU.MOREX.r3.4HG0409180	Glutathione S-transferase
HORVU.MOREX.r3.2HG0186150	2-oxoglutarate (2OG) and Fe(II)-dependent oxygenase superfamily protein
HORVU.MOREX.r3.2HG0095510	Reductase 1
HORVU.MOREX.r3.7HG0735510	Disease resistance protein RGA2
HORVU.MOREX.r3.4HG0392440	Chaperone protein dnaJ
HORVU.MOREX.r3.4HG0334810	Calcineurin-binding protein cabin-1
HORVU.MOREX.r3.3HG0304380	WRKY transcription factor
HORVU.MOREX.r3.1HG0068380	Protease-related family protein
HORVU.MOREX.r3.6HG0621740	Pectinesterase
HORVU.MOREX.r3.2HG0173090	Aldose 1-epimerase
HORVU.MOREX.r3.5HG0476390	Transporter-related family protein
HORVU.MOREX.r3.5HG0488230	Protein kinase family protein
HORVU.MOREX.r3.7HG0643810	Nudix hydrolase
HORVU.MOREX.r3.3HG0310810	LPS-assembly protein LptD
HORVU.MOREX.r3.5HG0484690	Calcium-binding family protein
HORVU.MOREX.r3.2HG0203400	Vacuolar cation/proton exchanger, putative
HORVU.MOREX.r3.1HG0051750	Glutathione S-transferase
HORVU.MOREX.r3.7HG0643210	BON1-associated protein 2
HORVU.MOREX.r3.2HG0208520	Heavy metal transport/detoxification superfamily protein
HORVU.MOREX.r3.7HG0661680	Pathogenesis-related protein 1
HORVU.MOREX.r3.7HG0715200	Dehydrogenase/reductase
HORVU.MOREX.r3.4HG0398060	Phosphatase 2C family protein
HORVU.MOREX.r3.7HG0732310	F-box family protein
HORVU.MOREX.r3.1HG0067500	GDSL esterase/lipase
HORVU.MOREX.r3.2HG0208670	Heavy metal transport/detoxification superfamily protein
HORVU.MOREX.r3.2HG0188310	CsAtPR5
HORVU.MOREX.r3.1HG0079910	Phospholipase D
HORVU.MOREX.r3.7HG0663990	Scarecrow transcription factor family protein
HORVU.MOREX.r3.1HG0051870	Glutathione S-transferase
HORVU.MOREX.r3.4HG0334320	F-box family protein
HORVU.MOREX.r3.6HG0622970	Sugar transporter, putative
HORVU.MOREX.r3.1HG0093760	ATP-dependent zinc metalloprotease FtsH
HORVU.MOREX.r3.7HG0664700	RING/U-box superfamily protein, putative
HORVU.MOREX.r3.7HG0671890	Protein kinase family protein
HORVU.MOREX.r3.5HG0474380	Protein kinase, putative
HORVU.MOREX.r3.5HG0420410	Ubiquitin-conjugating enzyme E2
HORVU.MOREX.r3.7HG0663270	RNA ligase/cyclic nucleotide phosphodiesterase family protein
HORVU.MOREX.r3.6HG0632080	ATP-dependent RNA helicase
HORVU.MOREX.r3.1HG0010660	Defensin
HORVU.MOREX.r3.6HG0542550	Protein kinase family protein
HORVU.MOREX.r3.5HG0519270	Pathogenesis-related protein 1
HORVU.MOREX.r3.3HG0281340	Receptor-like protein kinase
HORVU.MOREX.r3.6HG0615850	CDP-diacylglycerol--glycerol-3-phosphate 3-phosphatidyltransferase, putative
HORVU.MOREX.r3.7HG0661640	Pathogenesis-related protein 1
HORVU.MOREX.r3.3HG0220030	UDP-glucosyl transferase 85A7
HORVU.MOREX.r3.7HG0662130	DUF1677 family protein
HORVU.MOREX.r3.5HG0500590	Receptor-like kinase
HORVU.MOREX.r3.3HG0326310	Pathogenesis-related protein PR-4
HORVU.MOREX.r3.5HG0444170	Pathogenesis-related protein 1
HORVU.MOREX.r3.3HG0234440	Amino acid permease
HORVU.MOREX.r3.4HG0411110	Galactose mutarotase-like superfamily protein
HORVU.MOREX.r3.2HG0194210	Receptor-like protein kinase
HORVU.MOREX.r3.2HG0177510	Kinase family protein
HORVU.MOREX.r3.5HG0534720	Receptor-like protein kinase
HORVU.MOREX.r3.3HG0299310	Magnesium transporter MRS2-like protein
HORVU.MOREX.r3.7HG0634830	Lectin receptor kinase
HORVU.MOREX.r3.7HG0750970	Protein DETOXIFICATION
HORVU.MOREX.r3.7HG0676350	Maternal effect embryo arrest protein
HORVU.MOREX.r3.6HG0626160	Alcohol dehydrogenase, putative
HORVU.MOREX.r3.4HG0334010	double-stranded-RNA-binding protein 4
HORVU.MOREX.r3.5HG0525760	Heavy metal transport/detoxification superfamily protein
HORVU.MOREX.r3.2HG0191260	Histone-lysine N-methyltransferase 2C
HORVU.MOREX.r3.4HG0385030	2-oxoglutarate (2OG) and Fe(II)-dependent oxygenase superfamily protein
HORVU.MOREX.r3.5HG0507840	Embryo defective 3006 protein, putative
HORVU.MOREX.r3.2HG0104650	Thioredoxin superfamily protein
HORVU.MOREX.r3.3HG0235770	Lectin receptor kinase
HORVU.MOREX.r3.6HG0618650	1-aminocyclopropane-1-carboxylate oxidase
HORVU.MOREX.r3.3HG0328320	Heavy metal transport/detoxification superfamily protein
HORVU.MOREX.r3.2HG0173540	Dynein light chain
HORVU.MOREX.r3.4HG0404220	Nuclear transcription factor Y subunit
HORVU.MOREX.r3.5HG0518070	Glycosyltransferase
HORVU.MOREX.r3.7HG0634460	WD repeat-containing protein
HORVU.MOREX.r3.5HG0512600	Peroxidase
HORVU.MOREX.r3.4HG0412490	2-oxoglutarate (2OG) and Fe(II)-dependent oxygenase superfamily protein
HORVU.MOREX.r3.6HG0627380	2-oxoglutarate (2OG) and Fe(II)-dependent oxygenase superfamily protein
HORVU.MOREX.r3.5HG0421310	Receptor protein kinase, putative
HORVU.MOREX.r3.3HG0302620	Calcium-dependent lipid-binding domain-containing protein
HORVU.MOREX.r3.4HG0413910	Cell wall invertase
HORVU.MOREX.r3.3HG0224000	basic helix-loop-helix (bHLH) DNA-binding superfamily protein
HORVU.MOREX.r3.6HG0609040	Histone H2A
HORVU.MOREX.r3.2HG0213850	Eukaryotic aspartyl protease family protein, putative
HORVU.MOREX.r3.1HG0049200	DUF641 family protein (DUF641)
HORVU.MOREX.r3.3HG0225960	Calmodulin-binding protein-like
HORVU.MOREX.r3.6HG0597670	Beta-1,3-galactosyltransferase-like protein
HORVU.MOREX.r3.6HG0538930	Protein kinase family protein
HORVU.MOREX.r3.5HG0475380	Alcohol dehydrogenase
HORVU.MOREX.r3.2HG0111370	NAC domain-containing protein
HORVU.MOREX.r3.4HG0332520	Histidine-containing phosphotransfer protein
HORVU.MOREX.r3.7HG0657520	Lectin receptor kinase
HORVU.MOREX.r3.5HG0465190	F-box/LRR-repeat protein
HORVU.MOREX.r3.3HG0297900	U-box domain-containing protein 4
HORVU.MOREX.r3.7HG0737420	Protein kinase
HORVU.MOREX.r3.7HG0669720	RNA-binding family protein
HORVU.MOREX.r3.5HG0474120	WRKY transcription factor
HORVU.MOREX.r3.6HG0632660	Testis-expressed sequence 2 protein
HORVU.MOREX.r3.7HG0747610	Eukaryotic aspartyl protease family protein
HORVU.MOREX.r3.3HG0298710	DUF668 family protein
HORVU.MOREX.r3.1HG0085320	CASP-like protein
HORVU.MOREX.r3.2HG0123570	Alpha-ketoglutarate-dependent dioxygenase alkB-like protein 2
HORVU.MOREX.r3.7HG0648470	Lectin receptor kinase
HORVU.MOREX.r3.7HG0650860	3'(2'),5'-bisphosphate nucleotidase
HORVU.MOREX.r3.2HG0176990	Receptor-like kinase
HORVU.MOREX.r3.7HG0689300	Glutathione S-transferase family protein isoform 2
HORVU.MOREX.r3.2HG0132360	Receptor-like protein kinase
HORVU.MOREX.r3.2HG0125650	Adipocyte plasma membrane-associated protein
HORVU.MOREX.r3.3HG0318380	Leucine-rich repeat receptor-like kinase
HORVU.MOREX.r3.3HG0312580	Carboxypeptidase
HORVU.MOREX.r3.2HG0126450	Sulfotransferase
HORVU.MOREX.r3.6HG0627220	mRNA decapping protein 2
HORVU.MOREX.r3.5HG0487770	GRAM-containing/ABA-responsive protein
HORVU.MOREX.r3.5HG0523050	Phosphate transporter
HORVU.MOREX.r3.2HG0101720	Flowering-promoting factor 1-like protein 1
HORVU.MOREX.r3.1HG0069130	Glucan 1,3-beta-glucosidase
HORVU.MOREX.r3.2HG0215660	Kinase, putative
HORVU.MOREX.r3.7HG0666610	Beta-1,3-galactosyltransferase-like protein
HORVU.MOREX.r3.5HG0528590	Protein PLANT CADMIUM RESISTANCE 2
HORVU.MOREX.r3.7HG0667920	Transmembrane protein 45B
HORVU.MOREX.r3.2HG0104780	Ribulose bisphosphate carboxylase small chain
HORVU.MOREX.r3.2HG0172080	RING/FYVE/PHD zinc finger superfamily protein
HORVU.MOREX.r3.7HG0653740	Long-Chain Acyl-CoA Synthetase
HORVU.MOREX.r3.6HG0628070	Cticosapeptide/Phox/Bem1p (PB1) domain-containing protein-like
HORVU.MOREX.r3.5HG0482040	Early light-induced protein
HORVU.MOREX.r3.1HG0063880	Glycosyltransferase
HORVU.MOREX.r3.7HG0676900	Terpene cyclase/mutase family member
HORVU.MOREX.r3.4HG0343710	Calcineurin-like metallo-phosphoesterase superfamily protein
HORVU.MOREX.r3.4HG0396540	GDP-mannose transporter
HORVU.MOREX.r3.2HG0210430	Ankyrin repeat protein-like
HORVU.MOREX.r3.3HG0218550	receptor kinase 1
HORVU.MOREX.r3.6HG0557770	FBD-associated F-box protein
HORVU.MOREX.r3.4HG0331420	Peptidyl-prolyl cis-trans isomerase
HORVU.MOREX.r3.1HG0022760	BTB/POZ/MATH-domain protein
HORVU.MOREX.r3.7HG0714530	F-box protein PP2
HORVU.MOREX.r3.6HG0612700	Potassium transporter
HORVU.MOREX.r3.1HG0038800	Protein kinase
HORVU.MOREX.r3.4HG0332230	Protein HIRA
HORVU.MOREX.r3.2HG0141250	BNR/Asp-box repeat family protein
HORVU.MOREX.r3.5HG0517330	Aldehyde oxidase, putative
HORVU.MOREX.r3.4HG0335800	Lipoxygenase
HORVU.MOREX.r3.3HG0218110	Subtilisin-like protease
HORVU.MOREX.r3.2HG0183240	Transducin/WD40 repeat-like superfamily protein
HORVU.MOREX.r3.7HG0672740	Receptor-like protein kinase
HORVU.MOREX.r3.1HG0077000	Receptor-like protein kinase
HORVU.MOREX.r3.5HG0439020	Aspartic proteinase nepenthesin-1
HORVU.MOREX.r3.3HG0297800	U-box domain-containing protein
HORVU.MOREX.r3.7HG0716320	Kinase family protein
HORVU.MOREX.r3.5HG0526590	NAD(P)-binding rossmann-fold protein
HORVU.MOREX.r3.2HG0103170	Glycosyltransferase
HORVU.MOREX.r3.3HG0291910	Peroxidase
HORVU.MOREX.r3.6HG0605860	Transmembrane protein, putative
HORVU.MOREX.r3.5HG0535360	Hydroxyproline-rich glycoprotein family protein
HORVU.MOREX.r3.3HG0314010	Methyl esterase 1, putative
HORVU.MOREX.r3.1HG0047120	Epoxide hydrolase 2
HORVU.MOREX.r3.1HG0080940	WRKY transcription factor
HORVU.MOREX.r3.6HG0623900	Disease resistance protein RPM1
HORVU.MOREX.r3.1HG0002840	Receptor-like kinase protein
HORVU.MOREX.r3.6HG0574410	Receptor-like protein kinase
HORVU.MOREX.r3.4HG0409440	LysM domain GPI-anchored protein
HORVU.MOREX.r3.2HG0191960	Transporter-related family protein
HORVU.MOREX.r3.5HG0482390	Tetraspanin family protein
HORVU.MOREX.r3.4HG0333800	NADH-ubiquinone oxidoreductase chain 5
HORVU.MOREX.r3.5HG0511250	MADS-box transcription factor
HORVU.MOREX.r3.4HG0404850	Kinase-like protein
HORVU.MOREX.r3.7HG0646880	Hypersensitive-induced response protein
HORVU.MOREX.r3.2HG0171990	Phosphatase 2C family protein
HORVU.MOREX.r3.5HG0480710	Hypersensitive-induced response protein 1
HORVU.MOREX.r3.4HG0398550	Calcium-transporting ATPase
HORVU.MOREX.r3.5HG0513030	Myb family transcription factor-like protein
HORVU.MOREX.r3.6HG0623270	Zinc finger CCCH-type with G patch domain protein
HORVU.MOREX.r3.5HG0460580	NADH-ubiquinone oxidoreductase chain 5
HORVU.MOREX.r3.3HG0279950	TSA: Wollemia nobilis Ref_Wollemi_Transcript_14908_3298 transcribed RNA sequence
HORVU.MOREX.r3.2HG0188580	CsAtPR5
HORVU.MOREX.r3.2HG0123480	Transcription factor WRKY
HORVU.MOREX.r3.7HG0650950	Cysteine synthase
HORVU.MOREX.r3.3HG0326880	Pathogenesis-related protein PR-4
HORVU.MOREX.r3.3HG0224540	GDSL esterase/lipase
HORVU.MOREX.r3.4HG0405130	Methyl esterase
HORVU.MOREX.r3.4HG0356870	Late embryogenesis abundant (LEA) hydroxyproline-rich glycoprotein family
HORVU.MOREX.r3.6HG0555230	Zinc transporter, putative
HORVU.MOREX.r3.3HG0312560	NAD(P)H-quinone oxidoreductase subunit 1
HORVU.MOREX.r3.1HG0092830	Glycosyltransferase
HORVU.MOREX.r3.7HG0746680	Chaperone protein dnaJ
HORVU.MOREX.r3.3HG0225510	Heat-shock protein
HORVU.MOREX.r3.5HG0508440	Cationic amino acid transporter, putative
HORVU.MOREX.r3.1HG0006490	Rho guanine nucleotide exchange factor 2
HORVU.MOREX.r3.1HG0082250	Fatty acid oxidation complex subunit alpha
HORVU.MOREX.r3.3HG0241000	HXXXD-type acyl-transferase-like protein
HORVU.MOREX.r3.7HG0648500	Sugar transporter, putative
HORVU.MOREX.r3.1HG0048080	Benzyl alcohol O-benzoyltransferase
HORVU.MOREX.r3.5HG0462370	F-box protein
HORVU.MOREX.r3.1HG0047780	Early-responsive to dehydration stress protein (ERD4)
HORVU.MOREX.r3.1HG0021340	Glutathione S-transferase
HORVU.MOREX.r3.3HG0315260	UDP-glycosyltransferase
HORVU.MOREX.r3.1HG0066190	Receptor-like kinase
HORVU.MOREX.r3.5HG0473560	Pathogenesis-related protein 1-1
HORVU.MOREX.r3.4HG0334860	NRT1/PTR family protein 2.2
HORVU.MOREX.r3.7HG0650260	WRKY family transcription factor
HORVU.MOREX.r3.6HG0613220	Blue copper protein
HORVU.MOREX.r3.2HG0131170	Polyol transporter
HORVU.MOREX.r3.5HG0527840	GRAM domain-containing protein / ABA-responsive
HORVU.MOREX.r3.5HG0441260	Major facilitator superfamily protein
HORVU.MOREX.r3.3HG0224530	GDSL esterase/lipase
HORVU.MOREX.r3.7HG0678020	WPP domain-interacting protein 1
HORVU.MOREX.r3.5HG0425790	cDNA clone:J013058P10, full insert sequence
HORVU.MOREX.r3.2HG0215980	Protein MID1-COMPLEMENTING ACTIVITY 1
HORVU.MOREX.r3.3HG0290960	Exocyst complex component, putative
HORVU.MOREX.r3.3HG0222130	Transmembrane protein 214
HORVU.MOREX.r3.2HG0213430	Calcium-dependent lipid-binding domain-containing protein
HORVU.MOREX.r3.1HG0071970	RING zinc finger protein
HORVU.MOREX.r3.4HG0331460	Calcium-dependent lipid-binding (CaLB domain) family
HORVU.MOREX.r3.2HG0099160	2-oxoglutarate (2OG) and Fe(II)-dependent oxygenase superfamily protein, putative
HORVU.MOREX.r3.5HG0495630	Dolichol-phosphate mannosyltransferase subunit 3
HORVU.MOREX.r3.7HG0708840	DUF4228 domain protein
HORVU.MOREX.r3.7HG0741130	Disease resistance protein RPM1
HORVU.MOREX.r3.7HG0659990	Glutamate receptor
HORVU.MOREX.r3.7HG0659040	Formin-like protein
HORVU.MOREX.r3.2HG0173680	Anthranilate synthase
HORVU.MOREX.r3.4HG0341060	Protein DA1-related 1
HORVU.MOREX.r3.1HG0021360	Glutathione S-transferase
HORVU.MOREX.r3.4HG0410820	SMAD/FHA domain-containing family protein
HORVU.MOREX.r3.4HG0343800	Receptor-like kinase
HORVU.MOREX.r3.5HG0485520	Invertase/pectin methylesterase inhibitor family protein
HORVU.MOREX.r3.6HG0611370	Protein FAM32A
HORVU.MOREX.r3.1HG0082040	Heat shock transcription factor
HORVU.MOREX.r3.6HG0571070	VQ motif family protein
HORVU.MOREX.r3.6HG0622460	Histone H2A.Z-like
HORVU.MOREX.r3.7HG0713280	Peroxidase
HORVU.MOREX.r3.4HG0406380	GEM-like protein 1
HORVU.MOREX.r3.7HG0738120	transmembrane protein
HORVU.MOREX.r3.2HG0170580	12-oxophytodienoate reductase-like protein

## Sheet: GP-Heads
Innate-GP-Heads	IPK descriptions
HORVU.MOREX.r3.6HG0632660	Testis-expressed sequence 2 protein
HORVU.MOREX.r3.5HG0467750	Protein translocase secy subunit, putative
HORVU.MOREX.r3.2HG0116800	F-box protein
HORVU.MOREX.r3.2HG0207450	Histidine--tRNA ligase
HORVU.MOREX.r3.1HG0086430	Disease resistance protein (NBS-LRR class) family
HORVU.MOREX.r3.6HG0623270	Zinc finger CCCH-type with G patch domain protein
HORVU.MOREX.r3.5HG0460580	NADH-ubiquinone oxidoreductase chain 5
HORVU.MOREX.r3.2HG0208780	F-box family protein
HORVU.MOREX.r3.7HG0638340	S-adenosyl-L-methionine-dependent methyltransferases superfamily protein
HORVU.MOREX.r3.2HG0188310	CsAtPR5
HORVU.MOREX.r3.4HG0332150	O-methyltransferase
HORVU.MOREX.r3.7HG0656560	Protein SGT1
HORVU.MOREX.r3.7HG0746990	Basic-leucine zipper (bZIP) transcription factor family protein
HORVU.MOREX.r3.1HG0010640	Bidirectional sugar transporter SWEET
HORVU.MOREX.r3.6HG0592540	Ergosterol biosynthetic protein 28
HORVU.MOREX.r3.7HG0643290	O-methyltransferase-like protein
HORVU.MOREX.r3.2HG0188580	CsAtPR5
HORVU.MOREX.r3.4HG0334320	F-box family protein
HORVU.MOREX.r3.2HG0153230	Non-specific serine/threonine protein kinase
HORVU.MOREX.r3.2HG0104880	Alcohol dehydrogenase, putative
HORVU.MOREX.r3.3HG0220270	O-acyltransferase WSD1
HORVU.MOREX.r3.5HG0430050	Stomatal closure-related actin-binding protein 1
HORVU.MOREX.r3.2HG0122600	Chymotrypsin inhibitor
HORVU.MOREX.r3.7HG0650950	Cysteine synthase
HORVU.MOREX.r3.7HG0732570	Major Facilitator Superfamily protein, expressed
HORVU.MOREX.r3.7HG0689300	Glutathione S-transferase family protein isoform 2
HORVU.MOREX.r3.3HG0220950	F-box family protein
HORVU.MOREX.r3.5HG0531040	Receptor-like protein kinase 2
HORVU.MOREX.r3.5HG0420410	Ubiquitin-conjugating enzyme E2
HORVU.MOREX.r3.6HG0545640	Zinc finger protein, putative
HORVU.MOREX.r3.5HG0423110	Thaumatin-like protein
HORVU.MOREX.r3.7HG0660310	Protein kinase
HORVU.MOREX.r3.1HG0013700	DNL-type zinc finger
HORVU.MOREX.r3.7HG0653590	receptor kinase 1
HORVU.MOREX.r3.5HG0515230	Alpha/beta-hydrolase superfamily protein
HORVU.MOREX.r3.7HG0635110	NBS-LRR-like resistance protein
HORVU.MOREX.r3.2HG0189710	Cysteine and histidine-rich domain-containing protein RAR1
HORVU.MOREX.r3.5HG0430020	2-oxoglutarate and Fe(II)-dependent oxygenase superfamily protein, putative
HORVU.MOREX.r3.5HG0534220	Sec14p-like phosphatidylinositol transfer family protein
HORVU.MOREX.r3.5HG0509740	Polyubiquitin
HORVU.MOREX.r3.1HG0006490	Rho guanine nucleotide exchange factor 2
HORVU.MOREX.r3.1HG0054950	Chitinase
HORVU.MOREX.r3.2HG0212120	Serine hydroxymethyltransferase
HORVU.MOREX.r3.1HG0002010	O-methyltransferase family protein
HORVU.MOREX.r3.7HG0715120	Small nuclear ribonucleoprotein
HORVU.MOREX.r3.6HG0629260	Glutathione S-transferase
HORVU.MOREX.r3.7HG0640150	GDSL esterase/lipase
HORVU.MOREX.r3.3HG0330950	Kinase-like protein
HORVU.MOREX.r3.1HG0047780	Early-responsive to dehydration stress protein (ERD4)
HORVU.MOREX.r3.5HG0462370	F-box protein
HORVU.MOREX.r3.3HG0278540	Hydroxyacylglutathione hydrolase
HORVU.MOREX.r3.6HG0541380	O-methyltransferase family protein
HORVU.MOREX.r3.7HG0653450	GDSL esterase/lipase
HORVU.MOREX.r3.2HG0104780	Ribulose bisphosphate carboxylase small chain
HORVU.MOREX.r3.5HG0507840	Embryo defective 3006 protein, putative
HORVU.MOREX.r3.4HG0416470	Intracellular protease 1
HORVU.MOREX.r3.5HG0454130	Short-chain dehydrogenase/reductase family protein
HORVU.MOREX.r3.7HG0640140	Seed specific protein Bn15D1B
HORVU.MOREX.r3.2HG0207550	Calcium/calmodulin-dependent 3',5'-cyclic nucleotide phosphodiesterase 1C
HORVU.MOREX.r3.5HG0535490	F-box domain containing protein
HORVU.MOREX.r3.1HG0060320	Histone H3
HORVU.MOREX.r3.6HG0549990	Pentatricopeptide repeat-containing protein
HORVU.MOREX.r3.5HG0428440	Guanosine nucleotide diphosphate dissociation inhibitor
HORVU.MOREX.r3.3HG0293790	Eukaryotic translation initiation factor 3 subunit L
HORVU.MOREX.r3.3HG0326320	Small nuclear ribonucleoprotein-like protein
HORVU.MOREX.r3.1HG0086840	transcription factor-like protein
HORVU.MOREX.r3.5HG0441260	Major facilitator superfamily protein
HORVU.MOREX.r3.6HG0557770	FBD-associated F-box protein
HORVU.MOREX.r3.5HG0425790	cDNA clone:J013058P10, full insert sequence
HORVU.MOREX.r3.7HG0634460	WD repeat-containing protein
HORVU.MOREX.r3.2HG0102550	Acidic leucine-rich nuclear phosphoprotein 32 family B protein
HORVU.MOREX.r3.3HG0222410	Trypsin inhibitor
HORVU.MOREX.r3.5HG0448780	Ureide permease-like protein
HORVU.MOREX.r3.3HG0300350	FAD-binding berberine family protein
HORVU.MOREX.r3.3HG0313640	Glutathione S-transferase
HORVU.MOREX.r3.4HG0331460	Calcium-dependent lipid-binding (CaLB domain) family
HORVU.MOREX.r3.5HG0495630	Dolichol-phosphate mannosyltransferase subunit 3
HORVU.MOREX.r3.2HG0105550	Proline-rich protein, putative, expressed
HORVU.MOREX.r3.3HG0224000	basic helix-loop-helix (bHLH) DNA-binding superfamily protein
HORVU.MOREX.r3.6HG0609040	Histone H2A
HORVU.MOREX.r3.4HG0334810	Calcineurin-binding protein cabin-1
HORVU.MOREX.r3.3HG0250550	Zinc finger CCCH domain-containing protein 4
HORVU.MOREX.r3.3HG0281620	Chitinase
HORVU.MOREX.r3.2HG0183240	Transducin/WD40 repeat-like superfamily protein
HORVU.MOREX.r3.5HG0512930	Maternal effect embryo arrest 14-1
HORVU.MOREX.r3.5HG0536570	F-box protein PP2
HORVU.MOREX.r3.2HG0100890	Phosphoglycerate mutase-like protein
HORVU.MOREX.r3.7HG0659760	Origin recognition complex subunit 1
HORVU.MOREX.r3.7HG0653380	GDSL esterase/lipase
HORVU.MOREX.r3.5HG0425050	BTB/POZ domain containing protein
HORVU.MOREX.r3.5HG0437380	Vacuolar protein sorting-associated protein, putative (DUF1162)
HORVU.MOREX.r3.5HG0526590	NAD(P)-binding rossmann-fold protein
HORVU.MOREX.r3.1HG0021830	SKP1-like protein 4
HORVU.MOREX.r3.3HG0295840	Dehydrogenase-like protein
HORVU.MOREX.r3.2HG0105470	Proline-rich protein, putative, expressed
HORVU.MOREX.r3.7HG0643810	Nudix hydrolase
HORVU.MOREX.r3.3HG0319530	Beta-1,3-glucanase
HORVU.MOREX.r3.1HG0004940	Cysteine protease
HORVU.MOREX.r3.5HG0531440	ATP-dependent zinc metalloprotease FTSH protein
HORVU.MOREX.r3.7HG0700300	Werner Syndrome-like exonuclease
HORVU.MOREX.r3.6HG0623900	Disease resistance protein RPM1
HORVU.MOREX.r3.2HG0164410	Glycine--tRNA ligase
HORVU.MOREX.r3.7HG0669480	Heat-shock protein, putative
HORVU.MOREX.r3.5HG0426220	Tropinone reductase-like protein
HORVU.MOREX.r3.3HG0302860	Pathogenesis-related thaumatin-like protein
HORVU.MOREX.r3.7HG0649530	Early nodulin 93
HORVU.MOREX.r3.2HG0159920	receptor-like kinase in flowers 1
HORVU.MOREX.r3.5HG0516490	Cell differentiation protein rcd1, putative, expressed
HORVU.MOREX.r3.6HG0627220	mRNA decapping protein 2
HORVU.MOREX.r3.7HG0634780	Terpene cyclase/mutase family member
HORVU.MOREX.r3.4HG0406790	Alcohol dehydrogenase, putative
HORVU.MOREX.r3.7HG0648750	ATP-dependent 6-phosphofructokinase
HORVU.MOREX.r3.7HG0663060	Kinesin-like protein
HORVU.MOREX.r3.5HG0519500	Tryptophan synthase alpha chain
HORVU.MOREX.r3.3HG0218550	receptor kinase 1
HORVU.MOREX.r3.2HG0157340	Blue copper protein
HORVU.MOREX.r3.1HG0000380	Pectin lyase-like superfamily protein
HORVU.MOREX.r3.5HG0446570	Rho GTPase-activating protein
HORVU.MOREX.r3.7HG0734370	Heat shock 70 kDa protein
HORVU.MOREX.r3.7HG0659690	Thiosulfate sulfurtransferase GlpE
HORVU.MOREX.r3.3HG0294290	Blue copper protein
HORVU.MOREX.r3.1HG0040100	Transmembrane protein 45B
HORVU.MOREX.r3.7HG0649250	Superoxide dismutase
HORVU.MOREX.r3.7HG0668510	B12D protein
HORVU.MOREX.r3.2HG0199860	Dedicator of cytokinesis protein 4
HORVU.MOREX.r3.6HG0622440	Protein FLX-like 1
HORVU.MOREX.r3.1HG0072750	Saposin-like aspartyl protease family protein
HORVU.MOREX.r3.7HG0732310	F-box family protein
HORVU.MOREX.r3.6HG0623140	Basic helix-loop-helix transcription factor
HORVU.MOREX.r3.1HG0067500	GDSL esterase/lipase
HORVU.MOREX.r3.7HG0737450	Phosphoglycerate kinase
HORVU.MOREX.r3.4HG0331870	NBS-LRR disease resistance protein-like protein
HORVU.MOREX.r3.1HG0021970	1-aminocyclopropane-1-carboxylate oxidase
HORVU.MOREX.r3.2HG0185460	Alpha/beta-Hydrolases superfamily protein, putative
HORVU.MOREX.r3.4HG0332840	Methyltransferase
HORVU.MOREX.r3.1HG0061180	Phosphatase 2C family protein
HORVU.MOREX.r3.6HG0627060	F-box/kelch-repeat protein
HORVU.MOREX.r3.5HG0486860	Alpha/beta-Hydrolases superfamily protein, putative
HORVU.MOREX.r3.3HG0309010	Acyl-[acyl-carrier-protein] desaturase
HORVU.MOREX.r3.7HG0746750	F-box family protein
HORVU.MOREX.r3.6HG0550000	Wall-associated receptor kinase 2
HORVU.MOREX.r3.6HG0632080	ATP-dependent RNA helicase
HORVU.MOREX.r3.2HG0177440	Ankyrin repeat
HORVU.MOREX.r3.2HG0099740	Zinc finger family protein
HORVU.MOREX.r3.6HG0540530	Receptor-like protein kinase
HORVU.MOREX.r3.1HG0039960	Serine protease HTRA1
HORVU.MOREX.r3.6HG0633590	Protein furry homolog-like protein
HORVU.MOREX.r3.7HG0746680	Chaperone protein dnaJ
HORVU.MOREX.r3.4HG0417260	Beta-amylase
HORVU.MOREX.r3.3HG0306700	Dof zinc finger protein
HORVU.MOREX.r3.2HG0176000	Alkaline alpha-galactosidase seed imbibition protein
HORVU.MOREX.r3.2HG0127550	IgA FC receptor
HORVU.MOREX.r3.1HG0021960	1-aminocyclopropane-1-carboxylate oxidase
HORVU.MOREX.r3.3HG0314250	Spermatogenesis-associated protein 20
HORVU.MOREX.r3.2HG0153490	N-acetyl-D-glucosamine kinase
HORVU.MOREX.r3.4HG0350940	Basic blue protein
HORVU.MOREX.r3.7HG0671530	Peroxidase
HORVU.MOREX.r3.2HG0181900	Kinase family protein
HORVU.MOREX.r3.1HG0082250	Fatty acid oxidation complex subunit alpha
HORVU.MOREX.r3.7HG0729840	Receptor protein kinase-like
HORVU.MOREX.r3.3HG0323260	Phospholipase A1
HORVU.MOREX.r3.5HG0523090	Phosphate transporter
HORVU.MOREX.r3.5HG0486900	Alpha/beta-Hydrolases superfamily protein
HORVU.MOREX.r3.7HG0740730	Glutamine dumper, putative
HORVU.MOREX.r3.5HG0513900	Leucine carboxyl methyltransferase
HORVU.MOREX.r3.5HG0525760	Heavy metal transport/detoxification superfamily protein
HORVU.MOREX.r3.4HG0334010	double-stranded-RNA-binding protein 4
HORVU.MOREX.r3.1HG0072060	Phosphatidylethanolamine-binding protein
HORVU.MOREX.r3.4HG0343180	Diphthamide biosynthesis protein
HORVU.MOREX.r3.6HG0630680	F-box family protein
HORVU.MOREX.r3.7HG0637280	Alpha-dioxygenase 2
HORVU.MOREX.r3.5HG0518030	Lipid transfer protein
HORVU.MOREX.r3.2HG0138320	Dihydroxy-acid dehydratase
HORVU.MOREX.r3.5HG0518020	Lipid transfer protein
HORVU.MOREX.r3.5HG0527840	GRAM domain-containing protein / ABA-responsive
HORVU.MOREX.r3.7HG0728720	Xyloglucan endotransglucosylase/hydrolase
HORVU.MOREX.r3.5HG0518070	Glycosyltransferase
HORVU.MOREX.r3.7HG0683230	RING/U-box superfamily protein
HORVU.MOREX.r3.2HG0122620	Chymotrypsin inhibitor
HORVU.MOREX.r3.3HG0303970	Internal alternative NAD(P)H-ubiquinone oxidoreductase A1, mitochondrial
HORVU.MOREX.r3.4HG0331420	Peptidyl-prolyl cis-trans isomerase
HORVU.MOREX.r3.2HG0197000	Seed maturation protein
HORVU.MOREX.r3.4HG0333410	Thaumatin like protein
HORVU.MOREX.r3.1HG0002450	Arginine decarboxylase
HORVU.MOREX.r3.2HG0158120	Plant/T7H20-70 protein
HORVU.MOREX.r3.3HG0312710	Avr9/Cf-9 rapidly elicited protein
HORVU.MOREX.r3.4HG0409890	Calcium-dependent protein kinase
HORVU.MOREX.r3.2HG0099160	2-oxoglutarate (2OG) and Fe(II)-dependent oxygenase superfamily protein, putative
HORVU.MOREX.r3.1HG0010450	ABC transporter G family member
HORVU.MOREX.r3.7HG0735510	Disease resistance protein RGA2
HORVU.MOREX.r3.5HG0512800	Two-component response regulator
HORVU.MOREX.r3.3HG0218110	Subtilisin-like protease
HORVU.MOREX.r3.6HG0551840	Mechanosensitive ion channel
HORVU.MOREX.r3.3HG0240970	Plant/MSJ11-3 protein, putative
HORVU.MOREX.r3.2HG0186400	ABC2 homolog 4
HORVU.MOREX.r3.2HG0117100	NHL repeat-containing protein
HORVU.MOREX.r3.3HG0245060	Protein DJ-1
HORVU.MOREX.r3.5HG0465890	Asparagine synthetase
HORVU.MOREX.r3.5HG0530310	IAA-amino acid hydrolase ILR1
HORVU.MOREX.r3.6HG0628580	3-ketoacyl-CoA synthase
HORVU.MOREX.r3.3HG0319100	Beta-1,3-glucanase
HORVU.MOREX.r3.1HG0002670	Leucine-rich repeat receptor-like protein kinase family protein
HORVU.MOREX.r3.5HG0443130	Xaa-pro aminopeptidase
HORVU.MOREX.r3.5HG0531010	Glutathione s-transferase
HORVU.MOREX.r3.3HG0310810	LPS-assembly protein LptD
HORVU.MOREX.r3.3HG0300360	FAD-binding berberine family protein
HORVU.MOREX.r3.3HG0219220	Cell division cycle protein 123
HORVU.MOREX.r3.2HG0162620	Auxin response factor
HORVU.MOREX.r3.5HG0485790	1-aminocyclopropane-1-carboxylate oxidase
HORVU.MOREX.r3.1HG0047120	Epoxide hydrolase 2
HORVU.MOREX.r3.3HG0220360	Disease resistance protein
HORVU.MOREX.r3.2HG0104810	Ribulose bisphosphate carboxylase small chain
HORVU.MOREX.r3.6HG0631420	Remorin
HORVU.MOREX.r3.5HG0522050	Lipid transfer protein
HORVU.MOREX.r3.7HG0661680	Pathogenesis-related protein 1
HORVU.MOREX.r3.4HG0406380	GEM-like protein 1
HORVU.MOREX.r3.7HG0715200	Dehydrogenase/reductase
HORVU.MOREX.r3.3HG0219750	Disease resistance protein (NBS-LRR class) family
